# Supplementary material for: Integration analysis of lncRNA and mRNA expression data identifies DOCK4 as a potential biomarker for elderly osteoporosis
Source: BMC Med Genomics. 2024 Mar 5;17:70. doi: 10.1186/s12920-024-01837-3 (PMC10916189; doi:10.1186/s12920-024-01837-3)
Supplement: Supplementary file 3 — Additional file 3: Table S1. Detailed results of differential expression analysis. [file 12920_2024_1837_MOESM3_ESM.xlsx]

## Sheet: mRNA_DEGs
Table S1-1. Detailed results of differential expression analysis.
ID	logFC	Pvalue	adj.Pvalue	regulation	pos_info	track_gene	gene_pos	ref_pos_info	ensembl	entrez	uniprot	symbol	description	Case|OP01	Case|OP02	Case|OP03	Case|OP04	Case|OP05	Case|OP06	Case|OP07	Case|OP08	Control|Nor01	Control|Nor02	Control|Nor03	Control|Nor04	Control|Nor05
ENST00000642498	1.36652	0.0320313	0.675071	up	20:-:34928473-34955783	MERGE.28626	20:-:34928433-34956027	20:-:34928473-34955783	ENSG00000100983	2937	P48637	GSS	glutathione synthetase [Source:HGNC Symbol;Acc:HGNC:4624]	1.17486	2.53095	1.60744	0.88776	1.19973	0.97449	0.5292	0.93292	0.51729	0.07424	0.5372	0.83841	1.36624
ENST00000563305	-1.38635012453216	0.0403015	0.68203	down	16:-:67438037-67439818	MERGE.17663	16:-:67438014-67481237	16:-:67438037-67439818	ENSG00000159720	9114	P61421	ATP6V0D1	ATPase H+ transporting V0 subunit d1 [Source:HGNC Symbol;Acc:HGNC:13724]	0.01938	0.20983	0.99187	0.29512	0.14745	0.32952	0.18727	0.41136	0.69937	1.05952	0.36025	0.40924	1.1289
ENST00000348126	-4.59488689547738	0.0341671	0.678129	down	5:+:102865823-103029713	MERGE.36725	5:+:102694106-103031105	5:+:102865823-103029713	ENSG00000145730	5066	P19021	PAM	peptidylglycine alpha-amidating monooxygenase [Source:HGNC Symbol;Acc:HGNC:8596]	0	0.46299	0	1.46682	0	0	0.99633	1.16685	1.2405	2.89062	3.32976	3.07449	0.04654
ENST00000482056	1.05074	0.00782298	0.539555	up	9:+:95018891-95022285	MERGE.45842	9:+:94726701-95087218	9:+:95018891-95022285	ENSG00000148120	84909	Q8N6M6	C9orf3	chromosome 9 open reading frame 3 [Source:HGNC Symbol;Acc:HGNC:1361]	0.64985	0.57302	0.28783	0.75957	0.5227	0.51278	0.66472	0.51306	0.10728	0.50863	0.45453	0.20526	0.39271
ENST00000488485	-2.61132091899713	0.0411522	0.68203	down	7:+:99472892-99481301	MERGE.41922	7:+:99472841-99503650	7:+:99472892-99481301	ENSG00000198556	285989	Q5FWF6	ZNF789	zinc finger protein 789 [Source:HGNC Symbol;Acc:HGNC:27801]	0	0.10425	0.42474	0.728	0.39643	0	0	0.3542	0.28144	0.20611	0.39367	0.52322	1.17935
ENST00000506447	-3.4713338164007	0.0287698	0.667863	down	18:+:12991362-13125036	MERGE.21401	18:+:12991276-13125052	18:+:12991362-13125036	ENSG00000101639	55125	B7ZMF0	CEP192	centrosomal protein 192 [Source:HGNC Symbol;Acc:HGNC:25515]	0.48187	0.84649	0.20458	0.53871	0.01083	0	0.55253	0	0.75203	0.31076	0.86694	0.58242	1.59587
ENST00000464067	1.85021	0.0245073	0.654428	up	11:-:124753199-124757529	MERGE.9127	11:-:124752583-124762290	11:-:124753199-124757529	ENSG00000149564	90952	Q96AP7	ESAM	endothelial cell adhesion molecule [Source:HGNC Symbol;Acc:HGNC:17474]	0.17863	0.84075	0.90146	0.8166	1.02681	1.21342	1.06207	1.51165	1.45152	0.11082	0.16565	0.0989	0.34766
ENST00000481154	1.15893	0.000712042	0.36286	up	7:+:77585149-77592381	MERGE.41741	7:+:77537275-77640071	7:+:77585149-77592381	ENSG00000127947	5782	Q05209	PTPN12	protein tyrosine phosphatase, non-receptor type 12 [Source:HGNC Symbol;Acc:HGNC:9645]	1.7832	2.58989	2.83003	3.60344	1.98347	2.16543	1.38727	2.14053	0.73091	1.02726	1.61235	0.78234	1.65396
ENST00000481909	-2.74992819552695	0.0211477	0.65193	down	10:-:122931508-122954403	MERGE.6740	10:-:122930903-122954403	10:-:122931508-122954403	ENSG00000119965	80007	Q9H8K7	C10orf88	chromosome 10 open reading frame 88 [Source:HGNC Symbol;Acc:HGNC:25822]	0.20691	0.08522	0.22059	0.07622	0	1.28861	1.55618	1.31071	1.09066	1.47757	2.05279	1.15424	1.66076
ENST00000425053	-1.69901792638565	0.0376899	0.68203	down	3:+:186783577-186789881	MERGE.33530	3:+:186783205-186789900	3:+:186783577-186789881	ENSG00000156976	1974	Q14240	EIF4A2	eukaryotic translation initiation factor 4A2 [Source:HGNC Symbol;Acc:HGNC:3284]	7.06246	5.6778	2.17292	0.2472	0.26154	3.40422	3.94303	1.20952	3.55724	8.6639	6.72833	4.12129	8.95997
ENST00000446863	2.7309	0.026339	0.658389	up	3:-:17406456-17742575	MERGE.31305	3:-:17157140-18445588	3:-:17406456-17742575	ENSG00000131374	9779	B9A6K1	TBC1D5	TBC1 domain family member 5 [Source:HGNC Symbol;Acc:HGNC:19166]	1.00845	1.57315	1.63827	1.01893	1.18618	1.14297	0.25308	0.32447	0	1.96231	0.31842	0	0.60523
ENST00000478138	1.89922	0.042753	0.68203	up	1:-:63490103-63593721	MERGE.1873	1:-:63440770-63593721	1:-:63490103-63593721	ENSG00000142856	23421	Q13352	ITGB3BP	integrin subunit beta 3 binding protein [Source:HGNC Symbol;Acc:HGNC:6157]	0.25474	0.41966	0.25069	0.53176	0.59846	0.3609	0.61532	1.48955	0.30454	0.42802	0.03199	0.6112	0
ENST00000560157	-1.09465284899068	0.0283673	0.665826	down	15:-:48162695-48169910	MERGE.15135	15:-:48134631-48178517	15:-:48162695-48169910	ENSG00000104177	50804	Q9P2K5	MYEF2	myelin expression factor 2 [Source:HGNC Symbol;Acc:HGNC:17940]	0.41794	0.23606	0.09749	0.52003	0.32417	0.44737	0.09789	0.12068	0.31493	0.97376	0.50386	0.50806	0.69168
ENST00000467524	3.53598	0.00205559	0.460772	up	6:+:26440510-26443804	MERGE.38433	6:+:26360060-26477237	6:+:26440510-26443804	ENSG00000111801	10384	O00478	BTN3A3	butyrophilin subfamily 3 member A3 [Source:HGNC Symbol;Acc:HGNC:1140]	1.62773	1.96239	2.34812	5.58229	2.53015	3.56024	0.62707	1.88005	0.12414	0.02559	0.14345	3.01467	0.21813
ENST00000264658	1.57754	0.0346858	0.679874	up	17:-:39252644-39401663	MERGE.19748	17:-:39247401-39402523	17:-:39252644-39401663	ENSG00000108306	84961	Q96IG2	FBXL20	F-box and leucine rich repeat protein 20 [Source:HGNC Symbol;Acc:HGNC:24679]	0.67205	3.69403	0.7068	0.76336	0.88075	0.64934	7.13917	3.71383	0.31298	0.60639	0.57894	0.4967	0.70805
ENST00000171887	9.44062	0.00516892	0.499062	up	2:-:217799789-217944128	MERGE.27729	2:-:217799588-218010421	2:-:217799789-217944128	ENSG00000079308	7145	Q86VB0	TNS1	tensin 1 [Source:HGNC Symbol;Acc:HGNC:11973]	2.28048	0.01316	1.26785	1.4909	3.55775	0	4.01705	5.55371	0	0	0	0	0
ENST00000296677	1.31036	0.0135726	0.617408	up	5:+:76818977-76835315	MERGE.36366	5:+:76818933-76835315	5:+:76818977-76835315	ENSG00000164251	2150	P55085	F2RL1	F2R like trypsin receptor 1 [Source:HGNC Symbol;Acc:HGNC:3538]	12.6121	6.92134	16.0525	10.896	16.8177	15.2932	15.6735	6.8892	0.75179	6.42584	9.90982	8.48867	7.02542
ENST00000233954	3.51126	0.0221567	0.65193	up	2:+:102311502-102352037	MERGE.26329	2:+:102311502-102398775	2:+:102311502-102352037	ENSG00000115602	9173	Q01638	IL1RL1	interleukin 1 receptor like 1 [Source:HGNC Symbol;Acc:HGNC:5998]	0.62386	0.97635	0.99595	1.11075	0.12562	0.85439	0.17124	0.11484	0	0.52411	0.06268	0	0.33506
ENST00000558124	1.15585	0.00967258	0.578477	up	15:-:51456325-51459782	MERGE.15206	15:-:51447711-51622833	15:-:51456325-51459782	ENSG00000104093	23312	Q8TDJ6	DMXL2	Dmx like 2 [Source:HGNC Symbol;Acc:HGNC:2938]	8.05218	8.59936	7.06795	10.0918	9.41801	3.75016	4.70696	2.285	1.03808	4.87682	3.20797	3.704	3.71155
ENST00000393053	2.49256	0.028756	0.667863	up	12:+:98515631-98548957	MERGE.10989	12:+:98515512-98550379	12:+:98515631-98548957	ENSG00000120802	7112	Q59G12	TMPO	thymopoietin [Source:HGNC Symbol;Acc:HGNC:11875]	6.82785	9.25935	14.2635	6.30868	11.9249	11.4228	0.68879	0.81986	0.45258	0.4907	11.6138	0.66176	0.46474
ENST00000489522	-1.00467902830925	0.0249472	0.655685	down	9:+:127808147-127810037	MERGE.46470	9:+:127785679-127814327	9:+:127808147-127810037	ENSG00000136877	2356	Q05932	FPGS	folylpolyglutamate synthase [Source:HGNC Symbol;Acc:HGNC:3824]	0.20025	0.72711	0.25024	1.32078	0.69127	0.83761	0.2764	0.76823	0.84568	0.84598	1.552	1.45511	1.5023
ENST00000463473	-1.22944064155763	0.0445057	0.68278	down	1:-:206904894-206921941	MERGE.4219	1:-:206898457-206923247	1:-:206904894-206921941	ENSG00000162894	9214	O60667	FCMR	Fc fragment of IgM receptor [Source:HGNC Symbol;Acc:HGNC:14315]	1.8152	1.17845	0.47088	2.09053	0.77305	1.31243	0.60476	2.93882	0.91428	1.33496	5.94885	3.68837	9.72953
ENST00000404643	-1.56334971958021	0.0132828	0.616257	down	1:-:155659446-155688757	MERGE.3250	1:-:155335268-155859400	1:-:155659446-155688757	ENSG00000163374	55249	Q9H869	YY1AP1	YY1 associated protein 1 [Source:HGNC Symbol;Acc:HGNC:30935]	0.18141	0.26754	1.5869	0.54055	0.67648	0.37124	0.61612	1.4772	1.54048	3.3922	3.66941	1.07363	0.91802
ENST00000255616	-4.55474008007476	0.000533833	0.329449	down	19:-:8511335-8514148	MERGE.22486	19:-:8174606-8577577	19:-:8511335-8514148	ENSG00000133250	84330	Q96IQ9	ZNF414	zinc finger protein 414 [Source:HGNC Symbol;Acc:HGNC:20630]	0	0.01282	0	0	0.08535	0	0.92142	0.38946	0.72256	1.13539	1.34135	0.44455	0.57235
ENST00000465952	3.23241	0.0172273	0.639391	up	13:+:30617693-30631474	MERGE.11978	13:+:30617693-30663087	13:+:30617693-30631474	ENSG00000132952	10208	A8K1B1	USPL1	ubiquitin specific peptidase like 1 [Source:HGNC Symbol;Acc:HGNC:20294]	1.28901	0.49337	0.74345	1.00184	1.80014	0.90975	1.21929	2.13506	0	0.91393	2.00655	0.59815	0
ENST00000402377	-2.41332880958653	0.0217684	0.65193	down	19:-:23739195-23758891	ENSG00000196172	19:-:23739195-23758891	19:-:23739195-23758891	ENSG00000196172	148213	Q96N22	ZNF681	zinc finger protein 681 [Source:HGNC Symbol;Acc:HGNC:26457]	0.64472	0.56506	0.02377	0.72795	0.01548	0.50628	0.01736	0.81099	1.00083	0.80132	0.99019	1.0099	1.08257
ENST00000447310	-3.55705485666194	0.0242361	0.654296	down	19:-:57541840-57559863	ENSG00000251369	19:-:57535257-57559863	19:-:57541840-57559863	ENSG00000251369	162972	Q7Z398	ZNF550	zinc finger protein 550 [Source:HGNC Symbol;Acc:HGNC:28643]	0.58529	0	0.26414	0.59691	0	0	0.74657	0.95589	0.64501	0.97214	0.49063	0.93379	1.38106
ENST00000584352	-1.18258089861383	0.00131291	0.419522	down	17:-:75130436-75131048	MERGE.20809	17:-:75130225-75131795	17:-:75130436-75131048	ENSG00000125458	30833	Q8TCD5	NT5C	5', 3'-nucleotidase, cytosolic [Source:HGNC Symbol;Acc:HGNC:17144]	0.41478	0.42049	0.78148	1.28502	0.5711	0.33149	0.75667	0.58042	0.99867	1.3724	2.17972	1.65352	1.64506
ENST00000416671	-3.49203815419603	0.00555776	0.503782	down	22:-:28687743-28742422	ENSG00000183765	22:-:28687743-28742422	22:-:28687743-28742422	ENSG00000183765	11200	O96017	CHEK2	checkpoint kinase 2 [Source:HGNC Symbol;Acc:HGNC:16627]	0	0.28327	0.02742	0.73899	0	0.62171	0.79843	0.04345	0.67588	0.91009	0.79988	1.22737	1.11334
ENST00000296277	-1.20790644573699	0.0322347	0.675332	down	3:-:187120948-187139523	ENSG00000163923	3:-:187120948-187180908	3:-:187120948-187139523	ENSG00000163923	116832	Q96EH5	RPL39L	ribosomal protein L39 like [Source:HGNC Symbol;Acc:HGNC:17094]	0.12737	0.39967	0.24141	0.70901	0.53197	0.1203	0.07458	0.31262	0.75675	0.30437	0.87442	1.16128	0.527
ENST00000320280	3.82433	0.018194	0.644071	up	5:+:78416603-78478815	MERGE.36345	5:+:78360566-78484360	5:+:78416603-78478815	ENSG00000085365	9522	O15126	SCAMP1	secretory carrier membrane protein 1 [Source:HGNC Symbol;Acc:HGNC:10563]	2.59526	0.5536	0.55916	2.58286	0.58352	0.52727	0.64381	1.49508	0.7892	0	0	0.89976	0.49233
ENST00000637992	-1.22041796874228	0.0209693	0.65193	down	14:-:35539069-35809214	MERGE.13100	14:-:35537709-35809304	14:-:35539069-35809214	ENSG00000174373	253959	Q6GYQ0	RALGAPA1	Ral GTPase activating protein catalytic alpha subunit 1 [Source:HGNC Symbol;Acc:HGNC:17770]	0.33184	0.51471	0.26883	0.71306	0.3206	0.24041	0.2186	0.48672	0.54425	0.58966	4.01951	0.96083	0.46986
ENST00000265538	3.11718	0.000892421	0.392317	up	3:-:49411945-49412998	MERGE.31820	3:-:49359145-49412998	3:-:49411945-49412998	ENSG00000067560	387	P61586	RHOA	ras homolog family member A [Source:HGNC Symbol;Acc:HGNC:667]	0.3309	0.9345	0.50655	0.69074	0.25913	0.31254	0.54497	0.50163	0	0	0.24933	0.39696	0
ENST00000503190	1.01491	0.0210686	0.65193	up	4:-:168395716-168400978	MERGE.35274	4:-:168356735-168537786	4:-:168395716-168400978	ENSG00000181381	91351	Q5H9U9	DDX60L	DExD/H-box 60 like [Source:HGNC Symbol;Acc:HGNC:26429]	2.82711	3.46778	6.89447	3.84308	5.69923	6.20344	4.26407	1.53372	0.81935	1.99603	3.35667	3.20651	2.53573
ENST00000557540	-1.04339082584612	0.0237535	0.653926	down	12:+:25195216-25205135	MERGE.9794	12:+:25195216-25209645	12:+:25195216-25205135	ENSG00000205707	144363	Q6IPR1	ETFRF1	electron transfer flavoprotein regulatory factor 1 [Source:HGNC Symbol;Acc:HGNC:27052]	1.07077	0.38399	0.15611	0.25044	0.38788	0.34915	0.80615	0.38649	0.90882	0.75392	0.79401	1.49251	0.80329
ENST00000380270	2.53126	0.0324722	0.675919	up	10:+:5730662-5739813	MERGE.4953	10:+:5684838-5763740	10:+:5730662-5739813	ENSG00000108021	54906	Q5VWN6	FAM208B	family with sequence similarity 208 member B [Source:HGNC Symbol;Acc:HGNC:23484]	0.6089	1.41251	0.32339	1.49533	0.62279	0.4724	1.22246	0.52746	0	0.72103	0.76467	1.23134	0
ENST00000380274	-1.00159390498948	0.00694649	0.525146	down	6:+:3849386-3851317	ENSG00000145945	6:+:3849386-3851317	6:+:3849386-3851317	ENSG00000145945	26240	Q9Y247	FAM50B	family with sequence similarity 50 member B [Source:HGNC Symbol;Acc:HGNC:18789]	0.731	0.50046	0.66851	1.27295	0.52784	0.43936	0.70045	1.29526	1.65393	1.30268	1.15168	2.63082	1.3642
ENST00000533010	-2.25805352769301	0.0225996	0.65193	down	16:-:18364270-18374979	MERGE.16880	16:-:18358086-18402271	16:-:18364270-18374979	ENSG00000233024	100288332	E9PKD4	AC126755.2	nuclear pore complex-interacting protein family member A5 isoform 2 [Source:RefSeq peptide;Acc:NP_001338129]	0.4458	0.83932	0	0.79242	0.038	0.06015	0.05594	0.68041	0.22149	1.55991	1.49292	1.03904	0.70942
ENST00000531837	-4.33347788998699	0.00297461	0.471533	down	11:-:106052674-106077765	MERGE.8854	11:-:106051098-106077765	11:-:106052674-106077765	ENSG00000182359	143879	Q8NAB2	KBTBD3	kelch repeat and BTB domain containing 3 [Source:HGNC Symbol;Acc:HGNC:22934]	0.19747	0	0.01047	0	0.23028	0	1.07222	0.99007	0.5775	0.97057	1.77347	0.66617	1.63404
ENST00000602710	3.99305	0.0356865	0.680462	up	2:+:180981124-181063441	MERGE.27229	2:+:180967248-181076585	2:+:180981124-181063441	ENSG00000170035	10477	Q969T4	UBE2E3	ubiquitin conjugating enzyme E2 E3 [Source:HGNC Symbol;Acc:HGNC:12479]	1.2377	0.36895	5.14273	8.19661	5.25231	4.55908	2.07461	0.16083	0.13452	0	5.29506	0.08909	0.11818
ENST00000451085	-4.11311075364386	0.0385474	0.68203	down	7:+:111091006-111125451	MERGE.42169	7:+:111091006-111125454	7:+:111091006-111125451	ENSG00000173114	54674	Q9H3W5	LRRN3	leucine rich repeat neuronal 3 [Source:HGNC Symbol;Acc:HGNC:17200]	0	0.04867	0.10553	0	0	0.17498	0	0.00746	0.0487	0.72198	0.00433	1.70768	0.6006
ENST00000514040	1.43472	0.0113246	0.597719	up	5:-:94703741-94784897	MERGE.36641	5:-:94703741-95284575	5:-:94703741-94784897	ENSG00000175471	79772	Q6DN14	MCTP1	multiple C2 and transmembrane domain containing 1 [Source:HGNC Symbol;Acc:HGNC:26183]	1.49958	1.22924	2.10028	1.12548	1.47024	0.94688	0.92497	0.89034	0.43216	1.08712	0.91409	0.67107	0.09653
ENST00000540029	3.7175	0.0498549	0.697271	up	15:-:43197230-43221009	MERGE.15027	15:-:43106225-43221277	15:-:43197230-43221009	ENSG00000166947	2038	P16452	EPB42	erythrocyte membrane protein band 4.2 [Source:HGNC Symbol;Acc:HGNC:3381]	3.6565	0.7273	2.18142	1.08206	2.57413	3.61248	7.59921	8.52171	11.4862	2.92705	0	0	0.63543
ENST00000519829	1.1352	0.0168018	0.636211	up	5:+:151450923-151463624	MERGE.37334	5:+:151437046-151492381	5:+:151450923-151463624	ENSG00000123643	206358	Q7Z2H8	SLC36A1	solute carrier family 36 member 1 [Source:HGNC Symbol;Acc:HGNC:18761]	0.65774	1.14546	0.51782	0.87225	0.44149	0.59017	0.95325	0.68373	0.08578	0.44206	0.79296	0.28406	0.59661
ENST00000332549	1.3882	0.0169098	0.636478	up	2:+:101991844-102028544	MERGE.26325	2:+:101991844-102179874	2:+:101991844-102028544	ENSG00000115590	7850	P27930	IL1R2	interleukin 1 receptor type 2 [Source:HGNC Symbol;Acc:HGNC:5994]	1.48487	1.03399	1.05869	1.18887	0.67355	2.00762	1.15238	1.23342	0.0619	0.78379	0.5211	0.71252	1.54399
ENST00000460731	1.03785	0.00957729	0.578237	up	7:+:77537517-77583821	MERGE.41741	7:+:77537275-77640071	7:+:77537517-77583821	ENSG00000127947	5782	Q05209	PTPN12	protein tyrosine phosphatase, non-receptor type 12 [Source:HGNC Symbol;Acc:HGNC:9645]	4.27417	4.12736	5.3791	6.12183	4.41751	5.62564	5.28013	6.59291	0.69529	4.12669	3.0474	2.64643	6.47691
ENST00000486714	-2.05150877536805	0.0363485	0.68203	down	7:+:150369644-150371655	MERGE.42824	7:+:150368189-150412470	7:+:150369644-150371655	ENSG00000214022	29803	A0A090N8H1	REPIN1	replication initiator 1 [Source:HGNC Symbol;Acc:HGNC:17922]	1.07122	1.4301	0.69853	0.0574	0.69724	0	0.6843	0.48928	1.65954	1.37882	1.40885	1.47667	1.61788
ENST00000551712	-1.23229494707754	0.0292059	0.669634	down	12:-:79603668-79690080	MERGE.10769	12:-:79551794-79691097	12:-:79603668-79690080	ENSG00000177425	5074	Q96IZ0	PAWR	pro-apoptotic WT1 regulator [Source:HGNC Symbol;Acc:HGNC:8614]	0.56115	0.17288	0.05355	0.26058	0.33785	0.33727	0.25092	0.10606	0.43467	1.27085	0.56376	0.29375	0.54553
ENST00000587552	-1.33380663480966	0.024994	0.655685	down	19:-:5691834-5719804	MERGE.22361	19:-:5691834-5720572	19:-:5691834-5719804	ENSG00000196365	9361	P36776	LONP1	lon peptidase 1, mitochondrial [Source:HGNC Symbol;Acc:HGNC:9479]	0.33055	0.53649	0.57331	0.30791	0.33153	0.56519	0.39546	0.23697	0.23785	0.44943	2.84566	2.45036	2.06779
ENST00000392335	-2.871675091961	0.0388596	0.68203	down	19:+:19033575-19058178	MERGE.23127	19:+:19033575-19060311	19:+:19033575-19058178	ENSG00000105676	93436	Q6NXE6	ARMC6	armadillo repeat containing 6 [Source:HGNC Symbol;Acc:HGNC:25049]	0	2.12383	0.44773	0	0.55451	0.846	0.49098	1.12596	1.70396	1.2553	2.40195	1.55121	1.65902
ENST00000558273	2.42117	0.0453271	0.68509	up	14:-:24143405-24147235	MERGE.13032	14:-:24143362-24160765	14:-:24143405-24147235	ENSG00000100911	5721	Q86SZ7	PSME2	proteasome activator subunit 2 [Source:HGNC Symbol;Acc:HGNC:9569]	0.86548	2.31343	5.06591	2.87592	1.22402	0.96882	0.84466	0.99964	0.85469	1.06282	2.32943	0.21534	0
ENST00000461516	3.08895	0.0373934	0.68203	up	2:+:189674607-189696200	MERGE.27310	2:+:189674290-189761193	2:+:189674607-189696200	ENSG00000151687	150709	Q70AK8	ANKAR	ankyrin and armadillo repeat containing [Source:HGNC Symbol;Acc:HGNC:26350]	1.37304	0.25427	0.05907	0.59699	0.02014	0.36141	1.30487	0.31198	0.01957	0.94802	0	0.0216	0
ENST00000559814	-1.27707489455085	0.0224242	0.65193	down	15:+:28886160-29108620	MERGE.14636	15:+:28884483-29118315	15:+:28886160-29108620	ENSG00000034053	321	Q99767	APBA2	amyloid beta precursor protein binding family A member 2 [Source:HGNC Symbol;Acc:HGNC:579]	0.39572	4.08588	1.78575	4.22664	1.07934	3.29263	2.58758	2.82402	1.67663	7.55388	5.35768	9.63318	5.99142
ENST00000521407	1.61834	0.0376856	0.68203	up	8:-:41788882-41797593	MERGE.43588	8:-:41653220-41896762	8:-:41788882-41797593	ENSG00000029534	286	P16157	ANK1	ankyrin 1 [Source:HGNC Symbol;Acc:HGNC:492]	4.22168	1.12246	3.43921	2.31094	6.69123	7.33549	2.51925	4.32707	5.57587	1.21291	1.29506	0.64949	0.43078
ENST00000595386	-1.39875482544593	0.00292825	0.471368	down	19:-:39433253-39434390	MERGE.23680	19:-:39433207-39435948	19:-:39433253-39434390	ENSG00000105193	6217	P62249	RPS16	ribosomal protein S16 [Source:HGNC Symbol;Acc:HGNC:10396]	0.62024	2.7442	0.51543	1.1424	0.80489	1.01053	1.1032	0.32238	2.3728	4.21028	1.99402	2.18756	2.04312
ENST00000502947	1.38041	0.046155	0.687975	up	4:+:3316068-3343189	ENSG00000159788	4:+:3293028-3439913	4:+:3316068-3343189	ENSG00000159788	6002	O14924	RGS12	regulator of G protein signaling 12 [Source:HGNC Symbol;Acc:HGNC:9994]	0.71743	0.6686	0.51461	0.66246	0.36598	0.54886	0.19535	0.5904	0.44288	0.48217	0.07208	0.53705	0.0411
ENST00000451399	-4.18117112606316	0.00733444	0.53275	down	6:+:43182184-43188958	ENSG00000112659	6:+:43182175-43224587	6:+:43182184-43188958	ENSG00000112659	23113	Q8IWT3	CUL9	cullin 9 [Source:HGNC Symbol;Acc:HGNC:15982]	0.10608	0	0.262	2.40889	0	1.00778	0	1.54592	1.49736	1.14069	1.42303	2.49717	1.835
ENST00000444095	3.48864	0.0129683	0.613877	up	7:+:102286888-102301279	MERGE.42034	7:+:102285091-102357957	7:+:102286888-102301279	ENSG00000160999	10603	A0A0A0MTI2	SH2B2	SH2B adaptor protein 2 [Source:HGNC Symbol;Acc:HGNC:17381]	2.36159	1.53425	1.46934	1.47032	3.11076	1.85351	3.63734	1.88727	1.98099	0	2.38929	0	0.87336
ENST00000525723	-1.79696541250026	0.00735382	0.532767	down	14:+:60981226-61083733	MERGE.13484	14:+:60734742-61083733	14:+:60981226-61083733	ENSG00000139974	145389	Q8IZM9	SLC38A6	solute carrier family 38 member 6 [Source:HGNC Symbol;Acc:HGNC:19863]	0.07486	0.43908	0.44831	0.10182	0.05669	0.4623	0.17197	0.04988	0.72097	0.3509	0.42232	1.21582	0.6048
ENST00000513437	3.46339	0.0202309	0.650808	up	4:+:155759459-155806824	MERGE.35216	4:+:155758992-155807596	4:+:155759459-155806824	ENSG00000061918	2983	Q02153	GUCY1B1	guanylate cyclase 1 soluble subunit beta 1 [Source:HGNC Symbol;Acc:HGNC:4687]	1.49925	0.60944	1.73472	0.77654	1.1954	0.37332	0.74822	0.22433	1.05467	0	0.41764	0.36625	0
ENST00000447654	-1.42036889149702	0.00453799	0.486657	down	6:+:34236873-34246230	MERGE.38819	6:+:34236873-34246231	6:+:34236873-34246230	ENSG00000137309	3159	P17096	HMGA1	high mobility group AT-hook 1 [Source:HGNC Symbol;Acc:HGNC:5010]	0.1338	0.25191	0.31212	0.16795	0.80497	0.29488	0.10447	0.12879	0.5946	0.9459	0.39581	0.77047	0.68136
ENST00000333314	6.40065	0.00058696	0.337396	up	5:-:115578651-115626014	MERGE.36802	5:-:115578642-115634760	5:-:115578651-115626014	ENSG00000251201	100302736	Q86XR7	TMED7-TICAM2	TMED7-TICAM2 readthrough [Source:HGNC Symbol;Acc:HGNC:33945]	2.63995	2.41076	3.09804	3.57031	1.98413	3.44599	2.97198	1.98089	0	0	0	3.56843	1.66414
ENST00000505566	1.14379	0.0102394	0.586645	up	5:+:41939298-41941570	ENSG00000151876	5:+:41925254-41941743	5:+:41939298-41941570	ENSG00000151876	26272	Q9UKT5	FBXO4	F-box protein 4 [Source:HGNC Symbol;Acc:HGNC:13583]	1.19561	0.49782	0.98553	0.70017	0.74079	0.73835	0.78763	0.37843	0.2199	0.47389	0.53129	0.24273	0.41711
ENST00000431718	2.66971	0.0494091	0.696709	up	2:+:172556102-172570820	MERGE.27119	2:+:172512264-172608669	2:+:172556102-172570820	ENSG00000152256	5163	Q15118	PDK1	pyruvate dehydrogenase kinase 1 [Source:HGNC Symbol;Acc:HGNC:8809]	0.66135	0.4773	0.69422	0.60635	0.41432	0.16657	0.15491	0.87845	0	0	2.39195	1.2271	0
ENST00000370203	-4.20421612152702	0.0466678	0.690049	down	1:+:95117338-95197607	MERGE.2280	1:+:95116607-95247225	1:+:95117338-95197607	ENSG00000152078	148534	Q96MV1	TMEM56	transmembrane protein 56 [Source:HGNC Symbol;Acc:HGNC:26477]	0	1.35752	0	0.00924	1.89487	0.00222	3.25447	1.94007	6.34482	2.28099	0.80594	2.98246	0.16172
ENST00000372939	-1.16434552361302	0.0366535	0.68203	down	X:-:101009350-101052054	MERGE.47767	X:-:101009346-101094476	X:-:101009350-101052054	ENSG00000188917	79979	A0A024RCF5	TRMT2B	tRNA methyltransferase 2 homolog B [Source:HGNC Symbol;Acc:HGNC:25748]	0.20856	0.44175	0.04105	0.4917	0.07	0.2807	0.39386	0.36134	0.45787	0.57003	0.57098	0.69555	0.44307
ENST00000639671	-2.50744219034255	0.0380265	0.68203	down	17:-:54961265-54968646	MERGE.20334	17:-:54951902-54968785	17:-:54961265-54968646	ENSG00000166260	1353	B4DEY8	COX11	COX11, cytochrome c oxidase copper chaperone [Source:HGNC Symbol;Acc:HGNC:2261]	1.77552	2.3443	0	0.45302	1.42393	0	0.66837	1.71783	1.26305	2.68623	3.03474	2.30148	2.44382
ENST00000511133	-1.13409962075973	0.0191541	0.645811	down	5:+:62560696-62591650	MERGE.36053	5:+:62306162-62628582	5:+:62560696-62591650	ENSG00000086200	51194	Q9UI26	IPO11	importin 11 [Source:HGNC Symbol;Acc:HGNC:20628]	0.22202	0.50757	0.22196	0.31156	0.31224	0.17974	0.05572	0.08243	0.33092	0.68213	0.5417	0.48703	0.51482
ENST00000487079	-4.36076795759321	0.029922	0.671546	down	2:-:127847241-127858119	MERGE.26654	2:-:127843551-127858157	2:-:127847241-127858119	ENSG00000144231	5433	A0A024RAJ4	POLR2D	RNA polymerase II subunit D [Source:HGNC Symbol;Acc:HGNC:9191]	0	1.00524	0	0	0	0.33619	0	0	1.22448	0.47153	4.18247	1.18821	0
ENST00000374949	4.45526	0.0200553	0.650808	up	6:+:32637420-32643017	MERGE.38730	6:+:32628179-32747215	6:+:32637420-32643017	ENSG00000196735	3117	Q8MH44	HLA-DQA1	major histocompatibility complex, class II, DQ alpha 1 [Source:HGNC Symbol;Acc:HGNC:4942]	1.4989	0.78389	2.26474	3.33148	2.68291	0.8151	1.43625	0.10492	0	0	3.3616	0.62481	0
ENST00000373742	-4.52746050623607	0.00712627	0.529335	down	1:-:30933080-31065785	MERGE.1050	1:-:30931506-31065991	1:-:30933080-31065785	ENSG00000134644	9698	Q14671	PUM1	pumilio RNA binding family member 1 [Source:HGNC Symbol;Acc:HGNC:14957]	0.08675	0.02579	0	0.15698	0	0	0	0.14634	0.11512	0.15139	0.57338	3.61942	0.10027
ENST00000559273	-2.31383863536694	0.0258235	0.65646	down	15:-:82539584-82540456	MERGE.15887	15:-:82531653-82648861	15:-:82539584-82540456	ENSG00000182774	6218	P08708	RPS17	ribosomal protein S17 [Source:HGNC Symbol;Acc:HGNC:10397]	2.43499	0.10419	0.04841	0.27181	0.02476	0.18294	0.04861	0.14382	0.96232	0.29755	2.64092	0.239	2.08715
ENST00000407969	4.35509	0.0267482	0.65941	up	3:+:9428925-9478154	MERGE.31116	3:+:9397615-9479240	3:+:9428925-9478154	ENSG00000168137	55209	Q9C0A6	SETD5	SET domain containing 5 [Source:HGNC Symbol;Acc:HGNC:25566]	1.86736	2.97806	3.22133	0.30247	1.66899	0.84198	2.76128	0.4969	0	0	2.93881	4.18956	0.19679
ENST00000474481	-1.12758808553642	0.032815	0.675919	down	1:+:1484569-1496201	MERGE.59	1:+:1471769-1497848	1:+:1484569-1496201	ENSG00000160072	83858	Q5T9A4	ATAD3B	ATPase family, AAA domain containing 3B [Source:HGNC Symbol;Acc:HGNC:24007]	0.143	0.87945	0.6838	1.11905	0.91716	0.21159	0.15491	0.75974	0.82471	1.28995	1.20196	1.52787	0.8465
ENST00000510502	1.49496	0.014991	0.625014	up	4:+:78551770-78582421	MERGE.34530	4:+:78551519-78610451	4:+:78551770-78582421	ENSG00000138772	306	P12429	ANXA3	annexin A3 [Source:HGNC Symbol;Acc:HGNC:541]	0.28107	0.47625	0.78676	0.60741	0.75463	0.61057	0.79	0.48695	0.36656	0.30224	0.31061	0.32369	0.05367
ENST00000509874	-2.23172223738021	0.0379636	0.68203	down	5:-:40767507-40798189	MERGE.35855	5:-:40759379-40798374	5:-:40767507-40798189	ENSG00000132356	5562	Q13131	PRKAA1	protein kinase AMP-activated catalytic subunit alpha 1 [Source:HGNC Symbol;Acc:HGNC:9376]	0.34788	0.41481	0.34488	0.5012	0	0	0.44815	0	0.68559	0.62348	0.466	0.55644	0.31001
ENST00000485479	-6.21183727018485	0.000223655	0.257431	down	9:-:32972618-32990088	MERGE.45126	9:-:32972606-33025168	9:-:32972618-32990088	ENSG00000137074	54840	Q7Z2E3	APTX	aprataxin [Source:HGNC Symbol;Acc:HGNC:15984]	0	1.67356	0	0	0	0	0	1.70805	0.56208	1.21657	2.8821	1.20209	1.90578
ENST00000475894	2.92267	0.0389877	0.68203	up	20:+:36461338-36528637	MERGE.28684	20:+:36306336-36528637	20:+:36461338-36528637	ENSG00000080845	22839	Q9Y2H0	DLGAP4	DLG associated protein 4 [Source:HGNC Symbol;Acc:HGNC:24476]	0.34575	1.54477	0.92538	0.90231	2.54471	0.86269	0.43513	0.67501	0.00449	3.14916	0	0.75773	0.43852
ENST00000337910	1.05247	0.00872116	0.561282	up	10:-:60869438-60944247	ENSG00000072422	10:-:60869438-61001440	10:-:60869438-60944247	ENSG00000072422	9886	A0A024QZL4	RHOBTB1	Rho related BTB domain containing 1 [Source:HGNC Symbol;Acc:HGNC:18738]	1.92313	1.25306	1.04828	0.85645	1.89453	0.97258	1.26374	1.17175	0.78612	0.55302	0.87953	0.30646	0.94551
ENST00000354958	3.78131	0.0293342	0.669634	up	8:-:143915153-143953920	MERGE.44738	8:-:143915147-143976734	8:-:143915153-143953920	ENSG00000178209	5339	Q15149	PLEC	plectin [Source:HGNC Symbol;Acc:HGNC:9069]	0.507	1.63767	1.19726	0.10367	0.22785	1.18995	0.09078	1.94809	0.08987	0.11017	0	1.01387	0.01454
ENST00000368272	-3.91280546383043	0.000564945	0.336417	down	1:+:156241962-156243321	MERGE.3291	1:+:156212982-156243332	1:+:156241962-156243321	ENSG00000242252	632	P02818	BGLAP	bone gamma-carboxyglutamate protein [Source:HGNC Symbol;Acc:HGNC:1043]	0	0.35086	0	0	0.29433	0.18637	0.1348	0	0.61	1.27706	1.40971	0.7154	0.41867
ENST00000393417	1.06737	0.0108757	0.592267	up	12:+:68808383-68839856	MERGE.10684	12:+:68808176-68852414	12:+:68808383-68839856	ENSG00000135679	4193	Q00987	MDM2	MDM2 proto-oncogene [Source:HGNC Symbol;Acc:HGNC:6973]	0.62937	0.61041	0.56722	0.80558	0.55472	0.72953	0.77058	1.31342	0.14095	0.52126	0.59397	0.23794	0.7648
ENST00000537119	-1.11372315028775	0.0212699	0.65193	down	12:+:133150987-133155949	MERGE.11747	12:+:133130575-133214831	12:+:133150987-133155949	ENSG00000256223	7556	P21506	ZNF10	zinc finger protein 10 [Source:HGNC Symbol;Acc:HGNC:12879]	0.11286	0.7437	0.31592	1.26387	0.42423	0.4477	0.15861	0.17598	0.60839	0.78887	0.95244	1.23478	0.75432
ENST00000488670	-1.19262881298786	0.0157255	0.629565	down	7:+:100870783-100872833	MERGE.41992	7:+:100867138-100873454	7:+:100870783-100872833	ENSG00000087077	7205	Q15654	TRIP6	thyroid hormone receptor interactor 6 [Source:HGNC Symbol;Acc:HGNC:12311]	0.13048	0.22109	0.29675	0.30761	0.23355	0.32041	0.25213	0.04521	0.52185	0.72493	0.41947	0.40071	0.59799
ENST00000372257	3.29705	0.0374183	0.68203	up	1:-:44221070-44355208	MERGE.1472	1:-:44221070-44355260	1:-:44221070-44355208	ENSG00000117419	79033	B4DEX5	ERI3	ERI1 exoribonuclease family member 3 [Source:HGNC Symbol;Acc:HGNC:17276]	1.55342	2.41328	1.16712	2.30297	2.9255	2.45732	1.89181	2.40238	3.38899	0	2.43193	0	2.90271
ENST00000582290	1.46826	0.00844919	0.553703	up	17:-:82324729-82333766	MERGE.21171	17:-:82319740-82334074	17:-:82324729-82333766	ENSG00000141574	6398	Q8WVN6	SECTM1	secreted and transmembrane 1 [Source:HGNC Symbol;Acc:HGNC:10707]	2.78033	3.86114	10.21	2.65004	8.17932	5.64199	5.2469	4.17312	0.74196	4.81032	2.79327	2.58905	0.94621
ENST00000532963	-3.01531826095584	0.0126651	0.6122	down	11:+:74988934-75006834	MERGE.8551	11:+:74988134-75018893	11:+:74988934-75006834	ENSG00000162139	10825	Q9UQ49	NEU3	neuraminidase 3 [Source:HGNC Symbol;Acc:HGNC:7760]	0.14652	0	0.29052	0	0	0.31368	0.25739	0.23693	0.20383	0.32387	0.60843	0.54372	1.5482
ENST00000507605	1.23034	0.00460009	0.487357	up	5:-:95781336-95822291	MERGE.36656	5:-:95751319-95823005	5:-:95781336-95822291	ENSG00000173221	2745	P35754	GLRX	glutaredoxin [Source:HGNC Symbol;Acc:HGNC:4330]	0.61086	0.8974	0.36433	0.69097	0.48871	0.48953	0.79669	0.56123	0.49892	0.15758	0.36264	0.26647	0.21209
ENST00000580540	-1.04067491766262	0.0186894	0.645478	down	17:-:17817123-17817900	MERGE.19063	17:-:17810399-17837002	17:-:17817123-17817900	ENSG00000072310	6720	P36956	SREBF1	sterol regulatory element binding transcription factor 1 [Source:HGNC Symbol;Acc:HGNC:11289]	0.2972	0.30775	0.18198	0.35033	0.26598	0.36491	0.15663	0.12873	0.3876	0.29296	0.56731	0.96977	0.96481
ENST00000319942	-3.3579705806014	0.0234379	0.65309	down	1:+:75786201-75795079	MERGE.1991	1:+:75724347-75795080	1:+:75786201-75795079	ENSG00000137955	5876	P53611	RABGGTB	Rab geranylgeranyltransferase beta subunit [Source:HGNC Symbol;Acc:HGNC:9796]	0	0.28276	0.15015	0.83251	0	0	0.04711	0.73415	0.97937	1.4324	1.91844	0.09266	0.5019
ENST00000585023	-1.43933780273166	0.0412995	0.68203	down	18:+:54282860-54294724	MERGE.21779	18:+:54269404-54321266	18:+:54282860-54294724	ENSG00000101751	11201	Q9UNA4	POLI	DNA polymerase iota [Source:HGNC Symbol;Acc:HGNC:9182]	0.40724	0.0697	0.43719	0.71825	0.43073	0.06993	0.04065	0.05612	0.4265	0.39811	0.92055	0.31089	0.7158
ENST00000540372	-2.44491037055051	0.0407728	0.68203	down	14:+:104924816-104933237	MERGE.14340	14:+:104924816-104937790	14:+:104924816-104933237	ENSG00000166428	122618	B4DJQ6	PLD4	phospholipase D family member 4 [Source:HGNC Symbol;Acc:HGNC:23792]	0.12794	0.41401	0.35674	0.14925	0.823	0.70994	0	0	0.52144	0.55176	0.42578	0.96696	0.80167
ENST00000601982	-3.30712666131886	0.0113213	0.597719	down	19:-:53070073-53085384	MERGE.24406	19:-:53066606-53103436	19:-:53070073-53085384	ENSG00000170949	90338	Q9HCG1	ZNF160	zinc finger protein 160 [Source:HGNC Symbol;Acc:HGNC:12948]	1.75384	0	0.29423	1.86443	0	0.40845	0	0	0.73111	0.47365	0.77238	1.75235	1.90396
ENST00000578651	-2.93083999976867	0.0191339	0.645518	down	18:-:682969-712611	MERGE.21247	18:-:670324-712676	18:-:682969-712611	ENSG00000132199	55556	Q7L5Y1	ENOSF1	enolase superfamily member 1 [Source:HGNC Symbol;Acc:HGNC:30365]	0.59996	0.60328	0.04771	0	0.90303	0	0	0.79139	0.41494	0.54985	0.83563	0.75899	1.47115
ENST00000258415	-2.21643079768784	0.00954742	0.577689	down	2:+:218781756-218815293	MERGE.27779	2:+:218781749-218819383	2:+:218781756-218815293	ENSG00000135929	1593	Q02318	CYP27A1	cytochrome P450 family 27 subfamily A member 1 [Source:HGNC Symbol;Acc:HGNC:2605]	1.11626	2.24699	0.3132	0.13793	2.18022	1.27974	0.22199	0.1642	4.16291	0.78011	3.82281	3.47662	4.31013
ENST00000556611	-6.2115054559261	0.012616	0.611891	down	14:+:32076967-32155011	MERGE.13067	14:+:32074315-32159728	14:+:32076967-32155011	ENSG00000100852	394	Q13017	ARHGAP5	Rho GTPase activating protein 5 [Source:HGNC Symbol;Acc:HGNC:675]	0	0	0.39579	0	0	0	0	0	0	0.96891	2.25275	2.51276	0.12706
ENST00000590998	1.2769	0.0424666	0.68203	up	19:-:1127660-1155136	MERGE.22072	19:-:1107636-1174283	19:-:1127660-1155136	ENSG00000064932	22904	Q9Y2G9	SBNO2	strawberry notch homolog 2 [Source:HGNC Symbol;Acc:HGNC:29158]	0.48546	0.91399	2.3731	0.58909	0.7156	1.05189	1.27922	0.44527	0.12414	0.40944	0.17214	1.39771	0.59985
ENST00000473515	-2.48225809453456	0.045381	0.685134	down	6:-:107718955-107824312	MERGE.39615	6:-:107697299-107824317	6:-:107718955-107824312	ENSG00000146285	256380	B4E0X3	SCML4	Scm polycomb group protein like 4 [Source:HGNC Symbol;Acc:HGNC:21397]	0.91505	1.73684	0.45413	0	0.32757	0.19049	0.62002	1.27474	1.67886	2.13198	1.8086	1.32265	2.42136
ENST00000570156	-1.0939136259267	0.00127395	0.418792	down	1:+:228208130-228378874	ENSG00000154358	1:+:228208130-228378874	1:+:228208130-228378874	ENSG00000154358	84033	Q5VST9	OBSCN	obscurin, cytoskeletal calmodulin and titin-interacting RhoGEF [Source:HGNC Symbol;Acc:HGNC:15719]	0.52155	1.32364	0.53548	1.02524	0.94154	0.84783	0.57904	1.00067	1.68014	1.94212	0.95034	2.15317	2.04767
ENST00000464933	-2.30748053865308	0.0295728	0.669927	down	X:-:46606261-46635634	MERGE.47345	X:-:46599252-46759172	X:-:46606261-46635634	ENSG00000065923	84679	A0A024R176	SLC9A7	solute carrier family 9 member A7 [Source:HGNC Symbol;Acc:HGNC:17123]	0.20488	0.66431	0.07965	0.38015	0	0.94603	0.35991	0	0.21772	0.46919	1.55518	1.1579	1.39106
ENST00000394780	-3.92712720184512	0.0376936	0.68203	down	X:+:111681150-111760649	MERGE.47876	X:+:111665811-111760649	X:+:111681150-111760649	ENSG00000101901	79868	Q9NP73	ALG13	ALG13, UDP-N-acetylglucosaminyltransferase subunit [Source:HGNC Symbol;Acc:HGNC:30881]	0	2.15302	0	0	1.83144	0.90222	0.00341	0	0.74276	0.76554	0.04681	0.75278	0.54872
ENST00000441808	2.96315	0.00564389	0.506231	up	9:+:65668805-65681662	MERGE.45475	9:+:65645199-65734041	9:+:65668805-65681662	ENSG00000147996	220869	O60748	CBWD5	COBW domain containing 5 [Source:HGNC Symbol;Acc:HGNC:24584]	1.00861	1.11702	1.40128	1.45703	0.90267	1.28885	1.06831	0.77093	0.59323	0	0.83449	0	0.76475
ENST00000333371	-1.32363461555487	0.0283433	0.665691	down	15:-:90998416-91022603	MERGE.16123	15:-:90966038-91022603	15:-:90998416-91022603	ENSG00000184056	26276	Q9H267	VPS33B	VPS33B, late endosome and lysosome associated [Source:HGNC Symbol;Acc:HGNC:12712]	2.03003	0.39312	0.35515	2.66074	0.88764	0.18078	1.31948	1.59775	1.62381	2.56239	1.66072	2.99472	2.86864
ENST00000466414	1.55019	0.0134854	0.617408	up	X:-:101397807-101398694	MERGE.47780	X:-:101397803-101407925	X:-:101397807-101398694	ENSG00000102393	2717	P06280	GLA	galactosidase alpha [Source:HGNC Symbol;Acc:HGNC:4296]	2.15543	2.07792	1.31755	0.63774	0.85993	2.37917	1.96165	1.57471	0.27095	0.23271	2.21764	0.7726	0.54549
ENST00000374641	-2.34007115793314	0.0161528	0.633354	down	9:-:96763067-96778129	MERGE.45901	9:-:96755865-96875623	9:-:96763067-96778129	ENSG00000081386	22869	Q9Y2H8	ZNF510	zinc finger protein 510 [Source:HGNC Symbol;Acc:HGNC:29161]	0.04755	0.04476	0.39516	1.19114	0	1.03299	0.898	0.51491	0.93025	1.00139	1.71984	1.62009	1.43019
ENST00000417454	3.83906	0.00480369	0.488815	up	19:-:55013705-55038264	MERGE.24518	19:-:55013705-55071291	19:-:55013705-55038264	ENSG00000088053	51206	Q9HCN6	GP6	glycoprotein VI platelet [Source:HGNC Symbol;Acc:HGNC:14388]	0.65925	1.05434	0.57668	0.50136	1.23076	1.00428	0.61018	0.60178	0.92449	0.05082	0	0	0.65652
ENST00000512673	-1.85449965360927	0.0469281	0.690862	down	17:-:81888901-81891394	MERGE.21141	17:-:81887844-81891586	17:-:81888901-81891394	ENSG00000183684	10189	Q86V81	ALYREF	Aly/REF export factor [Source:HGNC Symbol;Acc:HGNC:19071]	0	0.2398	0.03183	0.42898	0.32569	0	0.28768	0.28372	0.41133	0.42395	0.36561	1.53673	0.20848
ENST00000005178	1.52386	0.0292298	0.669634	up	7:-:95583499-95596491	MERGE.41843	7:-:95583499-95596491	7:-:95583499-95596491	ENSG00000004799	5166	Q16654	PDK4	pyruvate dehydrogenase kinase 4 [Source:HGNC Symbol;Acc:HGNC:8812]	8.48218	4.58385	7.4198	4.74362	4.46637	2.79338	2.19174	3.43673	2.38805	3.14096	3.7333	0.19813	1.69689
ENST00000597095	-2.53088589761721	0.0242661	0.654296	down	19:-:18990893-18991618	MERGE.23123	19:-:18990888-19034023	19:-:18990893-18991618	ENSG00000064607	10147	Q8IX01	SUGP2	SURP and G-patch domain containing 2 [Source:HGNC Symbol;Acc:HGNC:18641]	0	0.70465	0	0.76472	0	0	0.49969	0.46687	0.36446	0.85861	0.42114	0.60345	0.62895
ENST00000587630	2.58109	0.0398049	0.68203	up	17:+:44189370-44191691	MERGE.19992	17:+:44186970-44191731	17:+:44189370-44191691	ENSG00000168591	79089	Q71RG4	TMUB2	transmembrane and ubiquitin like domain containing 2 [Source:HGNC Symbol;Acc:HGNC:28459]	0.52553	0.34249	0.58937	0.3971	0.30149	1.76907	0.60363	0.61866	0.57408	0	0	0.54315	0.66903
ENST00000450200	1.12727	0.00647654	0.516529	up	3:-:195292314-195301644	MERGE.33589	3:-:195272756-195443078	3:-:195292314-195301644	ENSG00000114331	23527	Q15057	ACAP2	ArfGAP with coiled-coil, ankyrin repeat and PH domains 2 [Source:HGNC Symbol;Acc:HGNC:16469]	1.05584	1.2148	1.90878	1.10632	0.65096	0.77563	1.91663	1.03659	0.4284	0.42052	0.47145	0.78813	0.91851
ENST00000497901	-2.47456523574732	0.0344831	0.67982	down	14:+:103563291-103574732	MERGE.14311	14:+:103561896-103714249	14:+:103563291-103574732	ENSG00000256053	84334	Q96IL0	APOPT1	apoptogenic 1, mitochondrial [Source:HGNC Symbol;Acc:HGNC:20492]	0.78625	0	0.78892	0	0.91063	0.58972	0	0.52084	0.70372	0.97397	0.62728	1.08748	1.43519
ENST00000335766	4.67391	0.00940188	0.575002	up	19:-:10566601-10569059	MERGE.22590	19:-:10566462-10569059	19:-:10566601-10569059	ENSG00000129355	1032	P55273	CDKN2D	cyclin dependent kinase inhibitor 2D [Source:HGNC Symbol;Acc:HGNC:1790]	14.1425	19.2672	12.5909	12.3537	11.6783	19.4709	17.705	5.15901	3.07084	9.15075	0	17.8416	0
ENST00000587989	-2.14839919198447	0.00324788	0.477363	down	17:+:44187049-44191714	MERGE.19992	17:+:44186970-44191731	17:+:44187049-44191714	ENSG00000168591	79089	Q71RG4	TMUB2	transmembrane and ubiquitin like domain containing 2 [Source:HGNC Symbol;Acc:HGNC:28459]	0.20377	0.03069	0.27094	0.07206	0.10942	0.55428	0.3508	0.14827	0.46772	1.74566	1.35113	0.61014	0.46694
ENST00000393190	-1.04057510858662	0.016698	0.635608	down	17:+:51166564-51171744	MERGE.20327	17:+:51153536-51171747	17:+:51166564-51171744	ENSG00000243678	4831	Q6FHN3	NME2	NME/NM23 nucleoside diphosphate kinase 2 [Source:HGNC Symbol;Acc:HGNC:7850]	3.33578	5.98376	4.19865	1.92967	4.51127	2.25794	2.89743	0.73847	3.56093	7.35689	8.28518	5.67357	6.98932
ENST00000237612	1.05631	0.0348654	0.679874	up	4:-:88090269-88158912	ENSG00000118777	4:-:88090264-88231322	4:-:88090269-88158912	ENSG00000118777	9429	A0A024RDD4	ABCG2	ATP binding cassette subfamily G member 2 (Junior blood group) [Source:HGNC Symbol;Acc:HGNC:74]	0.25082	0.34742	0.25388	0.42237	0.49384	0.35196	1.20225	0.77288	0.18381	0.21513	0.43558	0.12723	0.32501
ENST00000537982	4.12942	0.00554286	0.503782	up	12:+:63780117-63802203	ENSG00000118600	12:+:63779803-63809558	12:+:63780117-63802203	ENSG00000118600	10329	Q9Y2B1	RXYLT1	ribitol xylosyltransferase 1 [Source:HGNC Symbol;Acc:HGNC:13530]	0.78243	0.08564	0	0.64347	0.66767	0.46402	1.07082	0.48863	0.01582	0.01631	0	0.03493	0.01737
ENST00000369816	-1.02318571389197	0.00318686	0.476341	down	6:-:79914812-79947580	ENSG00000118402	6:-:79914812-79947580	6:-:79914812-79947580	ENSG00000118402	6785	Q9GZR5	ELOVL4	ELOVL fatty acid elongase 4 [Source:HGNC Symbol;Acc:HGNC:14415]	0.36403	0.41221	0.26767	0.34723	0.42966	0.27406	0.52827	0.26507	0.33026	0.68079	1.39398	0.74935	1.2694
ENST00000330619	-1.31409543023713	0.0214056	0.65193	down	19:+:56567511-56582894	ENSG00000197016	19:+:56567511-56588911	19:+:56567511-56582894	ENSG00000197016	388566	Q6ECI4	ZNF470	zinc finger protein 470 [Source:HGNC Symbol;Acc:HGNC:22220]	0.05835	0.38873	0.0962	0.57319	0.46196	0.06359	0.3844	0.28384	0.31806	0.66368	0.78239	0.67631	0.56142
ENST00000544085	1.26861	0.0103647	0.589051	up	4:+:87007396-87135701	MERGE.34612	4:+:86934972-87141054	4:+:87007396-87135701	ENSG00000172493	4299	Q14C88	AFF1	AF4/FMR2 family member 1 [Source:HGNC Symbol;Acc:HGNC:7135]	0.94586	1.26312	1.47776	0.36733	1.35048	2.15652	1.0356	1.53963	0.5967	0.57164	0.34475	0.60376	0.48726
ENST00000554913	-3.40583443451883	0.0342659	0.678613	down	14:-:103697609-103715443	MERGE.14319	14:-:103697609-103715504	14:-:103697609-103715443	ENSG00000126215	7517	Q53XC8	XRCC3	X-ray repair cross complementing 3 [Source:HGNC Symbol;Acc:HGNC:12830]	0.00632	0.0119	0.05529	0.00621	0.01697	0.00597	0.00555	0.00548	1.286	0.02832	1.46058	0.0182	0.07242
ENST00000418849	-1.57726934664062	0.00451052	0.486018	down	3:+:28241624-28319773	MERGE.31424	3:+:28241584-28325142	3:+:28241624-28319773	ENSG00000187118	152100	Q7Z7K0	CMC1	C-X9-C motif containing 1 [Source:HGNC Symbol;Acc:HGNC:28783]	0.11977	0.22549	0.37716	0.14118	0.12862	0.06787	0.08416	0.083	0.27074	1.11619	0.24065	0.48276	0.57177
ENST00000514071	1.05598	0.0372695	0.68203	up	4:-:84841192-84850015	MERGE.34599	4:-:84658392-84966776	4:-:84841192-84850015	ENSG00000163625	23001	Q8IZQ1	WDFY3	WD repeat and FYVE domain containing 3 [Source:HGNC Symbol;Acc:HGNC:20751]	1.67175	1.13308	2.69076	2.03632	2.93246	1.38948	2.05574	2.78049	0.23256	1.61793	1.47799	0.89846	2.5539
ENST00000540033	3.25712	0.0293696	0.669634	up	1:-:92508696-92792404	MERGE.2226	1:-:92508696-92792404	1:-:92508696-92792404	ENSG00000067208	7813	O60447	EVI5	ecotropic viral integration site 5 [Source:HGNC Symbol;Acc:HGNC:3501]	1.80215	1.38765	2.07674	0.62119	1.81567	0.76646	1.945	1.10681	0.92324	0	0.03686	1.63219	1.0963
ENST00000513317	1.6002	0.00326481	0.477363	up	4:-:184757047-184805788	MERGE.35398	4:-:184743240-184826818	4:-:184757047-184805788	ENSG00000151726	2180	P33121	ACSL1	acyl-CoA synthetase long chain family member 1 [Source:HGNC Symbol;Acc:HGNC:3569]	0.71501	0.99739	1.3817	1.14295	2.68181	0.79811	1.96403	0.37163	0.23171	0.35532	0.35264	0.62382	0.45927
ENST00000474830	1.16497	0.0091534	0.569961	up	3:-:119826693-119843609	MERGE.32538	3:-:119821323-120094417	3:-:119826693-119843609	ENSG00000082701	2932	Q6FI27	GSK3B	glycogen synthase kinase 3 beta [Source:HGNC Symbol;Acc:HGNC:4617]	0.89849	1.34161	1.02987	1.46085	0.6932	1.37534	2.23149	0.832	0.32325	0.86068	0.37352	1.2191	0.44373
ENST00000579991	1.06717	0.0323112	0.675713	up	17:+:58083415-58095536	MERGE.20390	17:+:58083415-58095536	17:+:58083415-58095536	ENSG00000264364	140735	Q96FJ2	DYNLL2	dynein light chain LC8-type 2 [Source:HGNC Symbol;Acc:HGNC:24596]	6.18605	6.1674	3.3957	7.53155	6.51774	5.80926	5.65517	7.12181	3.50226	0.77562	3.25787	8.77282	2.23828
ENST00000591715	-1.98910441123863	0.000306069	0.288484	down	18:+:46104396-46128330	MERGE.21686	18:+:46104332-46128333	18:+:46104396-46128330	ENSG00000152240	115106	Q96CS2	HAUS1	HAUS augmin like complex subunit 1 [Source:HGNC Symbol;Acc:HGNC:25174]	0.49696	0.19263	0.31964	0.31588	0.15697	0.23469	0.05135	0.10129	0.4575	0.90376	1.40971	0.75749	1.07459
ENST00000591718	-1.34144682910743	0.046826	0.69042	down	19:-:55455332-55461642	ENSG00000063241	19:-:55452985-55462343	19:-:55455332-55461642	ENSG00000063241	79763	Q96AB3	ISOC2	isochorismatase domain containing 2 [Source:HGNC Symbol;Acc:HGNC:26278]	0.02042	0.48052	0.07144	0.44126	0.21928	0.03857	0.32282	0.30069	0.51483	0.56721	0.16411	0.74464	0.68234
ENST00000562527	-2.77287461307756	0.0135074	0.617408	down	16:+:10386055-10430672	MERGE.16680	16:+:10326434-10483638	16:+:10386055-10430672	ENSG00000166669	80063	Q5U623	ATF7IP2	activating transcription factor 7 interacting protein 2 [Source:HGNC Symbol;Acc:HGNC:20397]	0.33382	0.36258	0.58401	0.47926	0	0.24253	0	0	0.40187	0.46021	0.67074	2.95723	0.66197
ENST00000329143	-3.32992524987344	0.0247835	0.654641	down	11:+:82914689-82934655	MERGE.8680	11:+:82899975-82958277	11:+:82914689-82934655	ENSG00000165490	220042	Q8IXT1	DDIAS	DNA damage induced apoptosis suppressor [Source:HGNC Symbol;Acc:HGNC:26351]	0.8961	0	0.738	0.14983	0	1.12998	0.11723	0	0.42271	0.72186	0.90506	0.33851	0.92842
ENST00000347635	1.99165	0.0370541	0.68203	up	22:+:45163841-45188015	MERGE.30900	22:+:45163841-45188015	22:+:45163841-45188015	ENSG00000093000	10762	Q9UKX7	NUP50	nucleoporin 50 [Source:HGNC Symbol;Acc:HGNC:8065]	1.01206	5.04071	4.58479	4.54906	1.35314	13.9095	6.10408	3.32352	0.14399	6.0819	1.83019	0.21486	2.78182
ENST00000492406	3.99233	0.00447623	0.486018	up	3:+:112562010-112585577	MERGE.32425	3:+:112544096-112585577	3:+:112562010-112585577	ENSG00000138459	55032	Q9BS91	SLC35A5	solute carrier family 35 member A5 [Source:HGNC Symbol;Acc:HGNC:20792]	4.46551	5.31637	3.18816	3.77731	3.29773	2.53954	4.51832	4.32022	3.52728	0.71598	2.04155	0.007	0.02787
ENST00000484157	4.80729	5.94974e-05	0.178658	up	1:+:155135344-155138368	MERGE.3200	1:+:155135344-155138857	1:+:155135344-155138368	ENSG00000169241	55974	Q9BRV3	SLC50A1	solute carrier family 50 member 1 [Source:HGNC Symbol;Acc:HGNC:30657]	0.48907	0.46039	0.8081	0.99644	0.5836	0.53036	0.19092	0.51781	0.37798	0	0	0.01738	0
ENST00000567020	-6.28476262774191	0.000572748	0.336582	down	16:+:2475051-2505734	MERGE.16481	16:+:2475051-2531422	16:+:2475051-2505734	ENSG00000162065	57465	Q9ULP9	TBC1D24	TBC1 domain family member 24 [Source:HGNC Symbol;Acc:HGNC:29203]	0	0	0.00631	1.28285	0	0.91543	0	0.92711	1.16263	1.55605	1.25161	2.26198	1.38239
ENST00000567022	-1.05238252548102	0.0444612	0.682409	down	16:+:22302806-22308481	MERGE.16947	16:+:22297375-22335103	16:+:22302806-22308481	ENSG00000058600	55718	Q9NVU0	POLR3E	RNA polymerase III subunit E [Source:HGNC Symbol;Acc:HGNC:30347]	0.41221	0.10348	0.24039	0.56689	0.39351	0.07787	0.16896	0.49992	0.57344	0.96042	0.46935	0.47473	0.57725
ENST00000529221	-6.25671924279401	0.000652323	0.351359	down	11:+:113314529-113366392	ENSG00000149292	11:+:113314529-113383544	11:+:113314529-113366392	ENSG00000149292	54970	A8K8G6	TTC12	tetratricopeptide repeat domain 12 [Source:HGNC Symbol;Acc:HGNC:23700]	0.18718	0	0	0.4086	0.01861	0	0	0	0.07233	1.68976	2.13819	1.81633	2.32333
ENST00000374561	-1.3798186012162	0.0208628	0.65193	down	1:-:23557918-23559794	MERGE.776	1:-:23557918-23559794	1:-:23557918-23559794	ENSG00000117318	3399	Q02535	ID3	inhibitor of DNA binding 3, HLH protein	0.9365	1.47333	0.08978	0.94515	1.06776	1.24802	1.11555	1.80032	1.56156	3.01198	1.9075	3.64433	2.74376
ENST00000642879	-3.35374765035151	0.0187913	0.645478	down	12:-:6570191-6606434	MERGE.9415	12:-:6556863-6614524	12:-:6570191-6606434	ENSG00000111642	1108	Q14839	CHD4	chromodomain helicase DNA binding protein 4 [Source:HGNC Symbol;Acc:HGNC:1919]	0	0.06226	0.01558	0.08746	0.79453	0.06006	0.64573	0	0.0951	0.26899	0.5009	1.38911	0.68493
ENST00000514697	-3.60655241138092	0.0148485	0.624826	down	5:+:6745988-6755486	MERGE.35513	5:+:6713007-6757264	5:+:6745988-6755486	ENSG00000112941	11044	Q5XG87	PAPD7	poly(A) RNA polymerase D7, non-canonical [Source:HGNC Symbol;Acc:HGNC:16705]	0	1.08082	1.10035	1.57568	0.816	0	0	0.54118	1.14507	1.05158	1.5691	2.2281	2.51494
ENST00000345146	2.68356	0.0193216	0.645964	up	2:-:208236227-208255133	MERGE.27626	2:-:208236227-208266074	2:-:208236227-208255133	ENSG00000138413	3417	O75874	IDH1	isocitrate dehydrogenase (NADP(+)) 1, cytosolic [Source:HGNC Symbol;Acc:HGNC:5382]	5.55174	6.58346	6.93686	5.10279	4.73342	5.29448	5.03024	4.17307	2.48378	5.08972	0.01354	4.95949	0.39885
ENST00000494624	-1.80807594314002	0.00491549	0.491132	down	X:-:101616862-101617914	ENSG00000198960	X:-:101615118-101618001	X:-:101616862-101617914	ENSG00000198960	54470	Q7L4S7	ARMCX6	armadillo repeat containing, X-linked 6 [Source:HGNC Symbol;Acc:HGNC:26094]	0.14919	0.36114	0.05593	0.48154	0.22889	0.14091	0.20593	0.01846	0.37062	0.47748	0.55672	1.00227	0.67154
ENST00000526846	-2.52502050930307	0.0154206	0.629171	down	8:+:60679564-60741530	MERGE.43762	8:+:60678778-60868028	8:+:60679564-60741530	ENSG00000171316	55636	Q9P2D1	CHD7	chromodomain helicase DNA binding protein 7 [Source:HGNC Symbol;Acc:HGNC:20626]	0	0.21151	0	1.19814	0.77561	0.12126	0.67663	0.05561	0.27907	1.00671	0.67719	1.78666	2.17592
ENST00000552977	-1.53688180590412	0.0118545	0.601062	down	12:-:103269820-103441595	ENSG00000179088	12:-:103237591-103496010	12:-:103269820-103441595	ENSG00000179088	374470	Q96LP6	C12orf42	chromosome 12 open reading frame 42 [Source:HGNC Symbol;Acc:HGNC:24729]	0.08537	0.75003	0.39826	0.61495	0.05093	0.53752	0.29993	0.1479	1.08859	1.30047	0.65752	0.73734	0.73357
ENST00000465490	-3.24641486304691	0.0231172	0.652401	down	7:-:21904150-21916897	MERGE.40808	7:-:21900900-21946084	7:-:21904150-21916897	ENSG00000164649	55536	A0A024RA51	CDCA7L	cell division cycle associated 7 like [Source:HGNC Symbol;Acc:HGNC:30777]	0	0.06055	0.1266	0	0.01439	0.09113	0	0	0	0.76375	0.42005	0.41669	0.95196
ENST00000274605	-1.13511973247058	0.00223222	0.460772	down	5:+:178113443-178126087	MERGE.37684	5:+:178113443-178127034	5:+:178113443-178126087	ENSG00000145911	23138	O15049	N4BP3	NEDD4 binding protein 3 [Source:HGNC Symbol;Acc:HGNC:29852]	0.41706	0.5566	0.30941	0.82715	0.65201	1.34128	0.71642	0.45732	1.03276	2.02005	0.96529	1.68715	1.53234
ENST00000475880	-5.34770250400048	0.00412831	0.486018	down	X:-:49075364-49079880	MERGE.47453	X:-:49071156-49101170	X:-:49075364-49079880	ENSG00000196998	11152	A0A024QYX1	WDR45	WD repeat domain 45 [Source:HGNC Symbol;Acc:HGNC:28912]	0.66257	0	0	0	0	0	0	0	1.15214	1.43487	1.99695	3.93887	0
ENST00000406420	2.32888	0.041457	0.68203	up	2:+:24010081-24024293	MERGE.25022	2:+:24010081-24063681	2:+:24010081-24024293	ENSG00000205639	388931	A6NFX1	MFSD2B	major facilitator superfamily domain containing 2B [Source:HGNC Symbol;Acc:HGNC:37207]	1.82755	0.56357	1.04739	0.59841	0.84599	1.3789	1.21776	1.34657	2.10036	0.57414	0	0.47376	0.13037
ENST00000427764	5.89355	0.00404407	0.486018	up	1:-:23310454-23341008	MERGE.779	1:-:23279809-23344336	1:-:23310454-23341008	ENSG00000125944	10236	O43390	HNRNPR	heterogeneous nuclear ribonucleoprotein R	2.74661	6.70045	5.81807	0.98752	4.619	3.98448	5.81047	5.58275	0	0	5.88851	7.06366	0
ENST00000643957	-4.09467821609229	0.0049345	0.491739	down	16:+:89508535-89529493	MERGE.18364	16:+:89490719-89557768	16:+:89508535-89529493	ENSG00000197912	6687	Q9UQ90	SPG7	SPG7, paraplegin matrix AAA peptidase subunit [Source:HGNC Symbol;Acc:HGNC:11237]	1.50886	0	1.61985	0	1.67262	1.13361	0	0	1.29698	2.22792	1.96376	2.55058	2.16099
ENST00000519489	1.61486	0.0192557	0.645964	up	5:+:138924589-138925491	MERGE.37126	5:+:138610967-138935034	5:+:138924589-138925491	ENSG00000044115	1495	P35221	CTNNA1	catenin alpha 1 [Source:HGNC Symbol;Acc:HGNC:2509]	0.89658	0.5064	0.94114	0.35229	0.52156	0.63511	0.82689	0.42717	0.23386	0.32138	0.31526	0.47325	0.0428
ENST00000370625	1.56188	0.00106045	0.409226	up	1:-:84554853-84574421	MERGE.2058	1:-:84506655-84574480	1:-:84554853-84574421	ENSG00000117151	1486	Q8TC97	CTBS	chitobiase [Source:HGNC Symbol;Acc:HGNC:2496]	1.95574	2.57192	1.71078	2.16251	4.1251	3.13741	4.31614	3.24362	0.5725	0.6341	1.28356	0.80171	2.87138
ENST00000378458	-4.93608500232106	0.022101	0.65193	down	10:-:14520851-14572189	MERGE.5104	10:-:14516081-14774897	10:-:14520851-14572189	ENSG00000065809	83641	Q9H098	FAM107B	family with sequence similarity 107 member B [Source:HGNC Symbol;Acc:HGNC:23726]	0	0.96482	0	0	0	0	10.8359	9.32243	0.58684	11.5591	14.152	0.94765	0.88313
ENST00000589710	-2.8375763437739	0.0272122	0.660383	down	19:+:1269266-1273172	MERGE.22079	19:+:1259384-1274880	19:+:1269266-1273172	ENSG00000099622	1153	Q14011	CIRBP	cold inducible RNA binding protein [Source:HGNC Symbol;Acc:HGNC:1982]	0.00875	2.51109	1.69077	0.00859	0.03131	1.04908	0.23046	0.25759	1.96949	3.36225	2.65357	0.40289	1.06053
ENST00000506064	-3.04737510579982	0.00353084	0.484556	down	5:-:177531338-177532612	MERGE.37660	5:-:177519788-177672277	5:-:177531338-177532612	ENSG00000146067	54540	Q6IPW0	FAM193B	family with sequence similarity 193 member B [Source:HGNC Symbol;Acc:HGNC:25524]	0	0	0	0.43463	0	0.22794	0.21198	0	0.4896	0.79297	0.68697	0.27021	0.30724
ENST00000544671	-1.14368217355021	0.0187529	0.645478	down	12:+:4610156-4612883	ENSG00000010219	12:+:4562204-4615302	12:+:4610156-4612883	ENSG00000010219	8798	Q9NR20	DYRK4	dual specificity tyrosine phosphorylation regulated kinase 4 [Source:HGNC Symbol;Acc:HGNC:3095]	0.20488	0.90003	0.44804	0.40251	0.09168	0.129	0.23994	0.35496	0.38595	1.13217	0.58319	0.85204	0.81508
ENST00000383745	-2.84654642576925	0.0312722	0.674149	down	3:+:44625049-44648471	ENSG00000186448	3:+:44584888-44648471	3:+:44625049-44648471	ENSG00000186448	10168	O14709	ZNF197	zinc finger protein 197 [Source:HGNC Symbol;Acc:HGNC:12988]	0.00547	0	0.58834	0.95074	0.01468	0.00516	0.67241	1.31209	0.49444	0.73991	0.58231	0.7032	0.89278
ENST00000407997	1.36823	0.0324741	0.675919	up	22:+:39077005-39087743	MERGE.30689	22:+:38952741-39087743	22:+:39077005-39087743	ENSG00000239713	60489	Q9HC16	APOBEC3G	apolipoprotein B mRNA editing enzyme catalytic subunit 3G [Source:HGNC Symbol;Acc:HGNC:17357]	8.68947	8.54236	16.2433	14.6562	8.55989	6.62852	8.46251	11.7572	7.49421	8.39844	1.59125	0.85661	11.4132
ENST00000573641	-1.1665199985385	0.00866652	0.559388	down	17:-:2695026-2695699	MERGE.18535	17:-:2689386-2712663	17:-:2695026-2695699	ENSG00000132361	23277	O75153	CLUH	clustered mitochondria homolog [Source:HGNC Symbol;Acc:HGNC:29094]	0.22098	0.18202	0.1933	0.8683	0.32138	0.33916	0.41246	0.43071	0.4323	1.48519	1.0268	1.00738	0.63298
ENST00000296657	6.2888	0.0010952	0.409226	up	5:+:10564468-10657816	ENSG00000164236	5:+:10564330-10657816	5:+:10564468-10657816	ENSG00000164236	651746	A6NCL7	ANKRD33B	ankyrin repeat domain 33B [Source:HGNC Symbol;Acc:HGNC:35240]	1.24017	0.94711	1.28347	1.56999	1.49446	1.83123	1.10771	1.01984	1.06764	0.99394	0	0	0
ENST00000425103	1.13264	0.0108034	0.591596	up	4:+:6782732-6884170	MERGE.33940	4:+:6763508-6884170	4:+:6782732-6884170	ENSG00000170871	9778	Q92628	KIAA0232	KIAA0232 [Source:HGNC Symbol;Acc:HGNC:28992]	2.46587	3.88822	4.08281	1.40995	2.36397	1.42978	3.2289	2.23448	0.71824	0.87352	2.26572	2.47554	0.62311
ENST00000299192	-1.78111702800145	0.0226308	0.65193	down	16:+:50065941-50106387	MERGE.17426	16:+:50065941-50106387	16:+:50065941-50106387	ENSG00000155393	55027	Q7Z4Q2	HEATR3	HEAT repeat containing 3 [Source:HGNC Symbol;Acc:HGNC:26087]	0.52745	0.29282	0.24449	0.80597	0.66167	0.77067	0.01584	0.3007	0.47035	1.58764	1.90221	1.41043	0.95126
ENST00000461620	-2.46583921753744	0.0243055	0.654428	down	12:+:47778355-47779193	MERGE.10080	12:+:47753916-47782753	12:+:47778355-47779193	ENSG00000211584	55652	Q6P1K1	SLC48A1	solute carrier family 48 member 1 [Source:HGNC Symbol;Acc:HGNC:26035]	0	0	0.39761	0.75562	0.4068	0.46233	0	0	0.3344	0.87731	0.28102	0.46978	0.96815
ENST00000461624	3.80403	0.0064864	0.516538	up	1:-:158622719-158634653	MERGE.3355	1:-:158610706-158686715	1:-:158622719-158634653	ENSG00000163554	6708	P02549	SPTA1	spectrin alpha, erythrocytic 1 [Source:HGNC Symbol;Acc:HGNC:11272]	1.5186	0.24367	0.27172	0.23732	0.74132	0.48897	0.54567	1.00157	0.69018	0.20103	0	0	0
ENST00000489250	-1.74967041912168	0.0451391	0.684717	down	2:+:97737822-97738577	MERGE.26252	2:+:97713560-97747811	2:+:97737822-97738577	ENSG00000115085	7535	P43403	ZAP70	zeta chain of T cell receptor associated protein kinase 70 [Source:HGNC Symbol;Acc:HGNC:12858]	0.14612	1.30674	0.04261	1.12437	0.0218	0.85106	0.02139	0.16877	0.487	0.61106	0.41593	1.33221	1.02311
ENST00000319212	1.03299	0.035075	0.679874	up	15:+:66293547-66333744	MERGE.15504	15:+:66293217-66333898	15:+:66293547-66333744	ENSG00000166938	115752	Q8TF46	DIS3L	DIS3 like exosome 3'-5' exoribonuclease [Source:HGNC Symbol;Acc:HGNC:28698]	1.72502	4.56504	0.97005	3.28529	2.13457	0.84373	1.36056	1.26178	1.33913	0.49687	1.54294	0.86155	0.65966
ENST00000466404	-2.25095219365085	0.0350049	0.679874	down	19:+:54118409-54131709	MERGE.24469	19:+:54115410-54131719	19:+:54118409-54131709	ENSG00000105618	26121	F1T0A5	PRPF31	pre-mRNA processing factor 31 [Source:HGNC Symbol;Acc:HGNC:15446]	2.10548	2.07248	0.61902	1.26155	1.06335	0.0165	0.03837	3.73103	2.47627	2.94366	2.835	4.19222	2.73603
ENST00000369974	-5.26718338949233	0.0472897	0.691762	down	X:-:154010506-154019876	MERGE.48161	X:-:154010500-154019989	X:-:154010506-154019876	ENSG00000184216	3654	P51617	IRAK1	interleukin 1 receptor associated kinase 1 [Source:HGNC Symbol;Acc:HGNC:6112]	0	0	0	0	0	0	0.67955	0.30578	0.57177	0.55464	0	3.16491	1.62976
ENST00000375826	-1.01960004903403	0.00451199	0.486018	down	1:-:15572353-15585110	MERGE.544	1:-:15572353-15585110	1:-:15572353-15585110	ENSG00000116771	79814	A0A024QZ78	AGMAT	agmatinase [Source:HGNC Symbol;Acc:HGNC:18407]	0.73825	0.80373	0.39308	0.7378	0.86753	1.93416	0.98676	0.7841	1.70793	1.77757	1.43177	2.16863	2.0043
ENST00000411533	-2.61126880252556	0.049035	0.696347	down	1:+:28518266-28536875	MERGE.1000	1:+:28505943-28539300	1:+:28518266-28536875	ENSG00000180198	1104	P18754	RCC1	regulator of chromosome condensation 1 [Source:HGNC Symbol;Acc:HGNC:1913]	0	0.62033	0.61247	0	0	0.98546	0.205	1.51036	0.58489	0.4798	0.75859	0.60608	2.5692
ENST00000531659	-1.03152327756447	0.0485238	0.694932	down	11:+:64359182-64360631	MERGE.8069	11:+:64359148-64372215	11:+:64359182-64360631	ENSG00000162302	8986	O75676	RPS6KA4	ribosomal protein S6 kinase A4 [Source:HGNC Symbol;Acc:HGNC:10433]	0.347	3.94706	1.21416	3.74953	1.0093	0.43699	1.47315	2.30455	2.23762	3.05772	3.66047	2.44216	4.16907
ENST00000539464	2.03285	0.0195433	0.645964	up	12:-:48149920-48157591	MERGE.10100	12:-:48147788-48181213	12:-:48149920-48157591	ENSG00000177981	140461	Q9H765	ASB8	ankyrin repeat and SOCS box containing 8 [Source:HGNC Symbol;Acc:HGNC:17183]	0.35972	0.26048	0.58091	0.38054	0.6191	0.70563	0.68052	0.69512	0.02406	0.32235	0	0.50456	0.50197
ENST00000276925	2.84273	0.00831241	0.549574	up	9:-:22002903-22009363	MERGE.45064	9:-:22002903-22009363	9:-:22002903-22009363	ENSG00000147883	1030	P42772	CDKN2B	cyclin dependent kinase inhibitor 2B [Source:HGNC Symbol;Acc:HGNC:1788]	0.28725	0.70304	0.83278	0.35472	0.48844	0.31006	0.55146	0.55809	0.03568	0.47069	0.18552	0.27173	0
ENST00000453543	-2.96478942237877	0.0214613	0.65193	down	22:+:28772704-28786177	MERGE.30386	22:+:28772674-28789301	22:+:28772704-28786177	ENSG00000159873	150275	Q8IWD4	CCDC117	coiled-coil domain containing 117 [Source:HGNC Symbol;Acc:HGNC:26599]	1.07931	1.42831	0	0	0.30798	0	0.53583	0.25745	0.84321	1.83625	1.02147	1.36609	0.37338
ENST00000217893	-4.14205109051751	0.0184496	0.644599	down	5:-:69364745-69369642	MERGE.36153	5:-:69350984-69370013	5:-:69364745-69369642	ENSG00000273841	6880	Q16594	TAF9	TATA-box binding protein associated factor 9 [Source:HGNC Symbol;Acc:HGNC:11542]	3.02714	2.63767	2.80118	0	0	0	0	2.30804	1.17459	0.81828	5.12735	2.17288	7.11828
ENST00000326132	4.92813	0.0124622	0.609604	up	22:+:31160193-31207019	MERGE.30496	22:+:31160152-31207019	22:+:31160193-31207019	ENSG00000138942	91445	Q96GF1	RNF185	ring finger protein 185 [Source:HGNC Symbol;Acc:HGNC:26783]	1.95359	5.59333	7.46873	0.78055	8.00365	3.80025	9.6644	4.73498	4.92406	0.25852	0	0	4.48926
ENST00000524821	-1.7441074214201	0.00544004	0.503782	down	8:-:144525733-144529132	MERGE.44799	8:-:144522377-144529132	8:-:144525733-144529132	ENSG00000213563	414919	Q6P1X6	C8orf82	chromosome 8 open reading frame 82 [Source:HGNC Symbol;Acc:HGNC:33826]	0.34353	0.45762	0.43658	0.35656	0.20883	0.753	0.37575	1.29142	2.33313	2.18396	2.09033	0.4541	2.58691
ENST00000319363	3.67862	0.00598603	0.512018	up	22:+:17084959-17115693	MERGE.29866	22:+:17065900-17117624	22:+:17084959-17115693	ENSG00000177663	23765	Q96F46	IL17RA	interleukin 17 receptor A [Source:HGNC Symbol;Acc:HGNC:5985]	0.29088	0.92152	0.76498	0.98726	0.05507	0.3399	0.48806	0.62349	0.13618	0.15038	0.1049	0.00537	0.00534
ENST00000466347	-1.7844659823054	0.00866566	0.559388	down	7:+:150737627-150750033	MERGE.42842	7:+:150716557-150790749	7:+:150737627-150750033	ENSG00000196329	55340	Q96F15	GIMAP5	GTPase, IMAP family member 5 [Source:HGNC Symbol;Acc:HGNC:18005]	0.22022	0.36279	0.14448	0.29745	0.04927	0.026	0.36269	0.11923	0.38295	0.64138	1.54874	0.95108	0.26284
ENST00000409021	1.77005	0.0146719	0.623787	up	4:-:6026199-6200555	MERGE.33913	4:-:6026199-6200591	4:-:6026199-6200555	ENSG00000152969	152789	Q96N16	JAKMIP1	janus kinase and microtubule interacting protein 1 [Source:HGNC Symbol;Acc:HGNC:26460]	1.56442	0.96486	0.16988	0.60411	0.99938	0.54518	1.67263	1.07014	0.21106	0.12085	0.12465	0.42971	0.72625
ENST00000382584	-3.47578880651193	0.0314616	0.674981	down	3:+:180602211-180617828	MERGE.33402	3:+:180602130-180623224	3:+:180602211-180617828	ENSG00000163728	151613	Q96N46	TTC14	tetratricopeptide repeat domain 14 [Source:HGNC Symbol;Acc:HGNC:24697]	0	0.79724	1.06803	1.70545	1.42747	0	1.8411	0	1.34383	2.95981	1.72296	0.81956	2.01482
ENST00000312143	2.11612	0.0120499	0.603956	up	12:-:108288044-108339317	MERGE.11155	12:-:108288044-108339341	12:-:108288044-108339317	ENSG00000174600	1240	Q99788	CMKLR1	chemerin chemokine-like receptor 1 [Source:HGNC Symbol;Acc:HGNC:2121]	0.15797	1.13815	0.26839	0.53714	1.45724	0.92101	1.14202	0.34473	0.0898	0.02994	0.20753	0.55976	0.22624
ENST00000468272	2.6546	0.0391333	0.68203	up	20:+:422154-430966	MERGE.28143	20:+:407498-430966	20:+:422154-430966	ENSG00000125826	10616	Q9BYM8	RBCK1	RANBP2-type and C3HC4-type zinc finger containing 1 [Source:HGNC Symbol;Acc:HGNC:15864]	2.7864	0.3965	1.08644	0.66837	6.86257	4.27402	1.46088	0.6736	0.39438	0.49358	0.53166	0.01036	1.05181
ENST00000379028	-3.08166931042812	0.00191259	0.460772	down	7:-:108147626-108456397	ENSG00000091129	7:-:108147623-108456717	7:-:108147626-108456397	ENSG00000091129	4897	Q92823	NRCAM	neuronal cell adhesion molecule [Source:HGNC Symbol;Acc:HGNC:7994]	0.02161	0.42261	0.0252	0.05424	0.00859	0.62128	0.0253	0.0208	0.56357	0.23234	0.30872	0.42624	1.21716
ENST00000527226	-2.48424543832437	0.0492056	0.696347	down	13:-:45338687-45341158	MERGE.12207	13:-:45333471-45341370	13:-:45338687-45341158	ENSG00000133112	7178	A0A0P1J1R0	TPT1	tumor protein, translationally-controlled 1 [Source:HGNC Symbol;Acc:HGNC:12022]	1.33522	0	2.63369	0	0	1.03856	0.62089	0.88449	1.02433	0.8446	2.20942	1.63319	1.39986
ENST00000495688	-5.64958839244856	0.00148119	0.447442	down	1:-:202147015-202160594	MERGE.4034	1:-:202147013-202161588	1:-:202147015-202160594	ENSG00000143851	5778	P35236	PTPN7	protein tyrosine phosphatase, non-receptor type 7 [Source:HGNC Symbol;Acc:HGNC:9659]	0.57296	1.58999	0	2.44479	0	0	0	0	1.30767	1.54566	0.52766	3.22479	1.29927
ENST00000586146	-3.81056604637242	0.0111821	0.595783	down	19:-:12922530-12933696	MERGE.22749	19:-:12922479-12934037	19:-:12922530-12933696	ENSG00000179115	2193	Q9Y285	FARSA	phenylalanyl-tRNA synthetase alpha subunit [Source:HGNC Symbol;Acc:HGNC:3592]	0	0	0	0.8589	0	0.81695	1.09006	1.3031	0.85831	0.84251	0.68008	1.20006	1.72355
ENST00000226319	2.97426	0.0408809	0.68203	up	4:+:128809623-128875224	MERGE.34969	4:+:128809623-128875224	4:+:128809623-128875224	ENSG00000077684	79960	B4E2E2	JADE1	jade family PHD finger 1 [Source:HGNC Symbol;Acc:HGNC:30027]	0.62838	0.73549	2.13548	2.98531	1.55774	1.54679	2.80855	2.3797	1.03226	0.00997	2.60904	0.00801	2.59638
ENST00000421138	-2.94225287980507	0.0340808	0.677746	down	12:-:21469802-21501551	MERGE.9760	12:-:21468911-21501669	12:-:21469802-21501551	ENSG00000004700	5965	P46063	RECQL	RecQ like helicase [Source:HGNC Symbol;Acc:HGNC:9948]	0	0.75773	0.48579	0.49036	0	0.43612	0	0.55675	0.55337	0.72691	0.45136	0.65873	0.72685
ENST00000237512	4.01917	0.00136074	0.427088	up	6:+:108848697-108876347	MERGE.39651	6:+:108848416-108974472	6:+:108848697-108876347	ENSG00000118690	84071	Q8NEN0	ARMC2	armadillo repeat containing 2 [Source:HGNC Symbol;Acc:HGNC:23045]	0.51832	1.95171	1.72965	1.28233	0.25771	0.88845	0.33724	0.26608	0	0.08601	0.07715	0.23951	0.01833
ENST00000573957	1.15473	0.041515	0.68203	up	17:-:7594375-7601436	MERGE.18790	17:-:7591230-7614871	17:-:7594375-7601436	ENSG00000129245	9513	P51116	FXR2	FMR1 autosomal homolog 2 [Source:HGNC Symbol;Acc:HGNC:4024]	0.60666	0.98641	0.69952	0.67719	0.91312	0.54694	0.24221	0.85994	0.04795	0.37066	0.80341	0.29111	0.68455
ENST00000513302	-1.70584668517865	0.0397172	0.68203	down	4:+:107931585-107936607	MERGE.34833	4:+:107931369-107953457	4:+:107931585-107936607	ENSG00000155016	113612	Q7Z449	CYP2U1	cytochrome P450 family 2 subfamily U member 1 [Source:HGNC Symbol;Acc:HGNC:20582]	0.39043	0.14508	0.17975	0	0.17471	0.37846	0.25269	0.21361	0.52706	0.35908	0.75353	0.52261	0.61804
ENST00000375360	-1.06552314302296	0.00204333	0.460772	down	9:+:94030794-94109856	ENSG00000158079	9:+:94030794-94109856	9:+:94030794-94109856	ENSG00000158079	138639	A2A3K4	PTPDC1	protein tyrosine phosphatase domain containing 1 [Source:HGNC Symbol;Acc:HGNC:30184]	0.2416	0.47159	0.21134	0.34204	0.2671	0.24161	0.39634	0.3047	0.75375	0.98701	0.51044	0.43646	0.87184
ENST00000207549	-1.26457934345368	0.023481	0.65309	down	17:-:75827225-75844717	MERGE.20862	17:-:75827225-75844717	17:-:75827225-75844717	ENSG00000092929	201294	Q70J99	UNC13D	unc-13 homolog D [Source:HGNC Symbol;Acc:HGNC:23147]	6.06078	18.7668	5.18663	7.97763	4.61986	1.85636	1.21295	8.6554	13.2168	11.0031	8.76462	15.6827	11.7829
ENST00000589448	-2.50347070286844	0.0221261	0.65193	down	19:-:19119649-19138462	MERGE.23131	19:-:19119169-19138513	19:-:19119649-19138462	ENSG00000064545	54929	Q9NX61	TMEM161A	transmembrane protein 161A [Source:HGNC Symbol;Acc:HGNC:26020]	0	0.42829	0.14827	0.18403	0.27944	0.37073	0.15671	0	0.76012	0.4157	0.717	0.69349	0.28109
ENST00000538418	1.1135	0.0376811	0.68203	up	12:+:6200436-6225736	MERGE.9361	12:+:6199715-6238271	12:+:6200436-6225736	ENSG00000010278	928	P21926	CD9	CD9 molecule [Source:HGNC Symbol;Acc:HGNC:1709]	0.40031	0.68516	0.2865	0.82221	0.29312	0.75618	0.5434	0.47287	0.25313	0.19567	0.54842	0.41911	0.10424
ENST00000523958	1.17381	0.00365234	0.484878	up	8:-:23434093-23457639	MERGE.43361	8:-:23297189-23457695	8:-:23434093-23457639	ENSG00000197217	9583	Q9Y227	ENTPD4	ectonucleoside triphosphate diphosphohydrolase 4 [Source:HGNC Symbol;Acc:HGNC:14573]	1.42586	0.60401	1.18491	0.71589	1.07759	0.50128	1.02975	0.57641	0.37191	0.52529	0.37404	0.3269	0.43868
ENST00000486733	-1.06625960916917	0.00757361	0.537268	down	X:-:72272713-72276227	MERGE.47651	X:-:72255679-72277300	X:-:72272713-72276227	ENSG00000198034	6191	P62701	RPS4X	ribosomal protein S4, X-linked [Source:HGNC Symbol;Acc:HGNC:10424]	11.5693	14.0867	15.7743	19.6803	10.2988	13.4423	13.655	3.46797	18.3085	23.3425	29.9525	14.1582	43.1834
ENST00000346477	-1.08167674360859	0.0434612	0.68203	down	19:-:51519525-51531717	ENSG00000105492	19:-:51519525-51531856	19:-:51519525-51531717	ENSG00000105492	946	A0A024R4K4	SIGLEC6	sialic acid binding Ig like lectin 6 [Source:HGNC Symbol;Acc:HGNC:10875]	0.32263	0.35822	0.07236	0.32505	0.33316	0.17189	0.72662	0.30815	0.30209	1.53454	0.95578	0.7066	0.37124
ENST00000498337	4.05661	0.000361169	0.298927	up	10:+:132710348-132753972	MERGE.6882	10:+:132537820-132783480	10:+:132710348-132753972	ENSG00000068383	3632	Q14642	INPP5A	inositol polyphosphate-5-phosphatase A [Source:HGNC Symbol;Acc:HGNC:6076]	0.39767	0.82892	0.44725	0.69757	0.91517	0.77802	1.02293	1.40255	0	0	0.48513	0.27261	0
ENST00000350796	-5.70416752412378	0.00646666	0.516489	down	7:-:6161776-6272644	MERGE.40651	7:-:6161776-6272644	7:-:6161776-6272644	ENSG00000008256	9265	O43739	CYTH3	cytohesin 3 [Source:HGNC Symbol;Acc:HGNC:9504]	0.87992	1.85115	0	0	0	0	0	1.71273	0.09912	1.96331	2.9348	2.04793	1.57486
ENST00000253686	-1.31314080860193	0.00040502	0.301795	down	3:-:15048518-15065335	MERGE.31246	3:-:15042404-15065335	3:-:15048518-15065335	ENSG00000131368	64432	P82663	MRPS25	mitochondrial ribosomal protein S25 [Source:HGNC Symbol;Acc:HGNC:14511]	1.17934	1.59115	1.69285	1.38193	0.96464	1.14362	0.76231	1.30051	2.91488	1.45196	3.84278	3.9362	4.87168
ENST00000559833	-2.36165470464836	0.0434007	0.68203	down	15:+:64387748-64397760	MERGE.15448	15:+:64387748-64455303	15:+:64387748-64397760	ENSG00000103671	9325	Q15650	TRIP4	thyroid hormone receptor interactor 4 [Source:HGNC Symbol;Acc:HGNC:12310]	0	0.5701	0.57391	0.818	0.56459	0	0	0	0.17552	0.61054	0.63379	0.50856	0.57824
ENST00000540964	1.69567	0.00285427	0.471368	up	1:-:223109406-223137287	MERGE.4435	1:-:223109287-223143282	1:-:223109406-223137287	ENSG00000187554	7100	O60602	TLR5	toll like receptor 5 [Source:HGNC Symbol;Acc:HGNC:11851]	1.0639	0.38065	0.46704	0.41264	0.95566	0.45237	0.52069	0.46931	0.08875	0.41161	0.26426	0.32779	0.06747
ENST00000560451	4.37933	0.00575924	0.508749	up	15:+:90902695-90921191	MERGE.16117	15:+:90902218-90922584	15:+:90902695-90921191	ENSG00000196547	4122	P49641	MAN2A2	mannosidase alpha class 2A member 2 [Source:HGNC Symbol;Acc:HGNC:6825]	1.36246	2.45603	2.09047	8.87938	3.44781	2.33405	12.2725	2.5287	0	0.15998	4.09381	1.1723	0.23326
ENST00000225726	1.44385	0.00590536	0.510932	up	17:-:63745250-63773775	MERGE.20588	17:-:63682336-63776351	17:-:63745250-63773775	ENSG00000108588	57003	Q96A33	CCDC47	coiled-coil domain containing 47 [Source:HGNC Symbol;Acc:HGNC:24856]	1.43541	3.22553	1.77003	1.1917	3.99067	1.36011	1.77325	1.65257	0.14091	0.9253	1.42348	1.21316	1.00358
ENST00000453225	-2.58365941845811	0.0188657	0.645478	down	7:+:38178390-38217269	MERGE.41154	7:+:38178222-38230671	7:+:38178390-38217269	ENSG00000010270	83930	O95772	STARD3NL	STARD3 N-terminal like [Source:HGNC Symbol;Acc:HGNC:19169]	0.61654	0	1.96117	0.33035	0.83603	0.01765	0.03282	0.40461	2.063	0.5525	1.38899	1.52409	1.28438
ENST00000200639	1.48773	0.0303614	0.672006	up	X:-:120430826-120469306	MERGE.47941	X:-:120427827-120469365	X:-:120430826-120469306	ENSG00000005893	3920	P13473	LAMP2	lysosomal associated membrane protein 2 [Source:HGNC Symbol;Acc:HGNC:6501]	23.2179	32.9667	37.8828	8.9507	33.1497	30.8193	9.31713	5.04866	2.71301	4.94537	31.1934	4.5456	6.62346
ENST00000459993	-4.15995159494033	0.0103525	0.588526	down	3:-:56620133-56633972	MERGE.32063	3:-:56619167-56683237	3:-:56620133-56633972	ENSG00000163946	23272	Q9UK61	FAM208A	family with sequence similarity 208 member A [Source:HGNC Symbol;Acc:HGNC:30314]	0	0.0237	0	0.08657	0.47886	0	0.03317	0.58892	0.03831	0.60358	0.98341	0.83672	0.84446
ENST00000417363	-1.00714824157563	0.0372438	0.68203	down	2:-:55263828-55269038	MERGE.25583	2:-:55236595-55269347	2:-:55263828-55269038	ENSG00000085760	4528	Q6P1N2	MTIF2	mitochondrial translational initiation factor 2 [Source:HGNC Symbol;Acc:HGNC:7441]	0.68052	0.37369	0.7193	0.22283	0.20301	0.50884	0.14943	0.49125	0.34514	1.24505	1.33888	1.03407	0.67683
ENST00000528908	-1.30248398843913	0.0317946	0.674981	down	11:+:6481501-6482285	MERGE.7221	11:+:6481447-6593758	11:+:6481501-6482285	ENSG00000132286	26515	Q9Y5J6	TIMM10B	translocase of inner mitochondrial membrane 10B [Source:HGNC Symbol;Acc:HGNC:4022]	0.75779	0.61144	0.26042	0.9039	0.26643	0.02556	0.52297	0.46889	0.6118	1.64916	1.0604	0.70128	1.31787
ENST00000559259	-1.07004971261251	0.0489072	0.696185	down	15:-:88905382-88906716	ENSG00000140545	15:-:88898683-88913411	15:-:88905382-88906716	ENSG00000140545	4240	Q08431	MFGE8	milk fat globule-EGF factor 8 protein [Source:HGNC Symbol;Acc:HGNC:7036]	0.4728	0.89014	0.13786	0.92887	0.51716	0.64502	0.11536	0.56884	1.50727	1.24751	0.55416	0.9327	1.05333
ENST00000543824	-6.45532722799892	0.000697408	0.359768	down	12:+:8914553-8940404	MERGE.9523	12:+:8913896-8941467	12:+:8914553-8940404	ENSG00000111752	1911	Q6N083	PHC1	polyhomeotic homolog 1 [Source:HGNC Symbol;Acc:HGNC:3182]	0	0	0.6967	0	0.5689	0	0.3777	0	1.41748	1.96022	2.08118	0.34092	2.96686
ENST00000538079	-1.07680228798634	0.0425061	0.68203	down	12:+:6772512-6778455	MERGE.9402	12:+:6772512-6778455	12:+:6772512-6778455	ENSG00000089692	3902	P18627	LAG3	lymphocyte activating 3 [Source:HGNC Symbol;Acc:HGNC:6476]	0.21092	0.19855	0.20079	0.31689	0.17766	0.16406	0.04904	0.10748	0.13484	0.32243	0.27423	1.46461	0.41463
ENST00000532668	4.125	0.000781059	0.370905	up	11:-:31477115-31509608	MERGE.7597	11:-:31432401-31509645	11:-:31477115-31509608	ENSG00000148950	196294	Q96LU5	IMMP1L	inner mitochondrial membrane peptidase subunit 1 [Source:HGNC Symbol;Acc:HGNC:26317]	1.02625	0.6372	1.14602	1.0939	0.56671	0.59807	0.7288	1.21055	0	0.76311	0	0.5658	0
ENST00000358867	-3.55470679694404	0.0306748	0.67232	down	11:+:85628585-85636502	ENSG00000171204	11:+:85628573-85636539	11:+:85628585-85636502	ENSG00000171204	55863	Q8IUX1	TMEM126B	transmembrane protein 126B [Source:HGNC Symbol;Acc:HGNC:30883]	0.09736	0.03055	0	0.60574	0	0	0.54162	0	0.80421	0.82887	4.71152	0.07787	0.07747
ENST00000532850	-2.67504460332722	0.0433955	0.68203	down	11:+:64924721-64928158	MERGE.8094	11:+:64917553-64934473	11:+:64924721-64928158	ENSG00000068971	5526	A0A024R593	PPP2R5B	protein phosphatase 2 regulatory subunit B'beta [Source:HGNC Symbol;Acc:HGNC:9310]	0	0.3652	0.48225	0	1.07814	0.28927	0	0.53063	3.37303	1.00635	0.67694	0.37232	0.37041
ENST00000538442	6.08361	8.11699e-05	0.189888	up	6:+:31494881-31511123	MERGE.38638	6:+:31399389-31511124	6:+:31494881-31511123	ENSG00000204516	4277	X6R344	MICB	MHC class I polypeptide-related sequence B [Source:HGNC Symbol;Acc:HGNC:7091]	4.27347	4.73095	5.04836	4.07367	4.5633	5.0799	5.6538	2.43336	0.7871	0.30422	0	0.37052	0
ENST00000462707	1.68868	0.0233084	0.65309	up	7:-:135188450-135193558	MERGE.42438	7:-:135183839-135211534	7:-:135188450-135193558	ENSG00000105875	29062	A4D1P6	WDR91	WD repeat domain 91 [Source:HGNC Symbol;Acc:HGNC:24997]	0.72265	0.53855	0.4741	1.03523	0.29642	0.5119	0.29092	0.23475	0.05236	0.08095	0.03025	0.54905	0.74748
ENST00000388759	-3.27030893795016	0.0053897	0.503724	down	3:-:23891660-23916969	MERGE.31377	3:-:23891660-23946591	3:-:23891660-23916969	ENSG00000197885	28512	Q9NYS0	NKIRAS1	NFKB inhibitor interacting Ras like 1 [Source:HGNC Symbol;Acc:HGNC:17899]	0.09622	0	0	0.1958	0.31371	0.11036	0.00604	0.19648	0.59161	0.26484	0.22096	0.58047	1.01062
ENST00000643944	2.74005	0.0450216	0.684243	up	8:+:144358613-144361272	ENSG00000185803	8:+:144354135-144361286	8:+:144358613-144361272	ENSG00000185803	79581	Q9HAB3	SLC52A2	solute carrier family 52 member 2 [Source:HGNC Symbol;Acc:HGNC:30224]	0.73625	0.93811	0.39033	1.11042	0.1198	0.34418	1.06475	2.16461	0.00647	0.35987	0	0.8422	0.88759
ENST00000524798	-1.60050782341085	0.0473422	0.691762	down	11:-:65552124-65554140	MERGE.8128	11:-:65538805-65558930	11:-:65552124-65554140	ENSG00000168056	4054	Q9NS15	LTBP3	latent transforming growth factor beta binding protein 3 [Source:HGNC Symbol;Acc:HGNC:6716]	0.11342	0.46266	0.01654	0.63134	0.35527	0.4642	0.09962	0.73688	0.98613	0.98249	0.2089	1.41505	1.06488
ENST00000524799	-1.34940072027711	0.000257934	0.273147	down	11:-:8110244-8138559	MERGE.7252	11:-:8106093-8169055	11:-:8110244-8138559	ENSG00000166405	79608	Q7Z5B4	RIC3	RIC3 acetylcholine receptor chaperone [Source:HGNC Symbol;Acc:HGNC:30338]	0.38375	0.8257	0.59943	0.35004	0.50289	0.53072	0.83062	0.6411	1.60867	1.48606	1.14283	1.7362	2.01521
ENST00000585004	-2.79338428193341	0.000391069	0.301599	down	18:-:687673-712650	MERGE.21247	18:-:670324-712676	18:-:687673-712650	ENSG00000132199	55556	Q7L5Y1	ENOSF1	enolase superfamily member 1 [Source:HGNC Symbol;Acc:HGNC:30365]	0.02138	0.06039	0.08418	0.26258	0.38276	0.21207	0.22539	0.54647	1.42233	2.19413	0.54783	1.68286	1.08213
ENST00000390309	-1.22080605361564	0.00250863	0.469491	down	22:+:22720623-22721145	MERGE.30156	22:+:22026033-22923034	22:+:22720623-22721145	ENSG00000211663	28797	P01714	IGLV3-19	immunoglobulin lambda variable 3-19 [Source:HGNC Symbol;Acc:HGNC:5903]	3.19274	1.28235	1.34057	2.04904	1.33344	4.02068	2.84174	1.2538	2.55386	5.87473	4.83278	7.7624	5.56846
ENST00000566917	1.25083	0.0275439	0.662239	up	16:+:14853256-14857551	MERGE.16788	16:+:14833681-14896160	16:+:14853256-14857551	ENSG00000103512	23420	Q15155	NOMO1	NODAL modulator 1 [Source:HGNC Symbol;Acc:HGNC:30060]	0.5693	1.02079	1.58884	0.77227	0.65507	0.46088	0.30955	0.37574	0.32999	0.24293	0.29959	0.13009	0.6471
ENST00000589761	1.22936	0.0224852	0.65193	up	17:-:60301450-60391928	MERGE.20453	17:-:60171621-60422470	17:-:60301450-60391928	ENSG00000170832	84669	Q8NFA0	USP32	ubiquitin specific peptidase 32 [Source:HGNC Symbol;Acc:HGNC:19143]	0.97039	1.5459	1.66506	0.73326	1.03548	2.04457	0.91791	1.29325	0.09735	1.20404	0.67494	0.60893	1.14035
ENST00000618049	1.0098	0.0267088	0.65941	up	19:-:51992857-52003749	MERGE.24332	19:-:51991332-52008230	19:-:51992857-52003749	ENSG00000197619	284370	Q8N8J6	ZNF615	zinc finger protein 615 [Source:HGNC Symbol;Acc:HGNC:24740]	0.37225	1.4149	0.87243	1.17289	0.94287	0.6103	0.98706	1.05865	0.53739	0.18882	0.88203	0.7482	0.35542
ENST00000477976	-1.06568747869723	0.0211287	0.65193	down	1:-:944205-958458	MERGE.12	1:-:944204-959309	1:-:944205-958458	ENSG00000188976	26155	Q9Y3T9	NOC2L	NOC2 like nucleolar associated transcriptional repressor [Source:HGNC Symbol;Acc:HGNC:24517]	0.36674	0.6653	1.36344	0.6267	0.64277	0.4871	0.29193	0.38388	1.03299	1.05783	0.83285	3.69932	0.76234
ENST00000569976	2.16827	0.0246993	0.654428	up	16:-:18795176-18801548	MERGE.16898	16:-:18781295-18801678	16:-:18795176-18801548	ENSG00000170540	23204	Q15041	ARL6IP1	ADP ribosylation factor like GTPase 6 interacting protein 1 [Source:HGNC Symbol;Acc:HGNC:697]	1.40273	0.97093	0.34285	0.38501	0.33231	0.60398	0.18119	0.26804	0.23316	0.46213	0.02072	0.23757	0.0197
ENST00000577561	-1.73698453799855	0.00112458	0.409226	down	17:+:75218293-75225949	MERGE.20817	17:+:75205659-75235758	17:+:75218293-75225949	ENSG00000125450	79902	Q9BW27	NUP85	nucleoporin 85 [Source:HGNC Symbol;Acc:HGNC:8734]	0.09188	0.11533	0.16075	0.12034	0.13705	0.08678	0.10761	0.23878	0.23966	0.43913	0.67694	0.38212	1.25746
ENST00000403028	-1.98305098251998	0.0302255	0.672006	down	15:+:49620980-49644049	MERGE.15167	15:+:49620980-49656232	15:+:49620980-49644049	ENSG00000104047	56986	Q8N5C7	DTWD1	DTW domain containing 1 [Source:HGNC Symbol;Acc:HGNC:30926]	0.41541	0.13353	0.3102	0.27868	0.06347	0.07656	0.64075	0	0.72235	0.39041	0.46823	0.57369	0.6288
ENST00000409520	-1.31126136088534	0.00647632	0.516529	down	2:-:84821666-84881245	MERGE.26035	2:-:84821650-84907098	2:-:84821666-84881245	ENSG00000186854	105374836	Q86V40,C9IYB5	TRABD2A	uncharacterized LOC105374836	1.04825	0.98678	0.21325	0.39113	0.27635	0.92099	0.7994	0.49274	0.78423	1.28889	2.34301	2.60473	1.21036
ENST00000359785	-2.28163804015525	0.0208364	0.65193	down	1:-:113813811-113871759	MERGE.2572	1:-:113813811-113905201	1:-:113813811-113871759	ENSG00000134242	26191	B4DZW8	PTPN22	protein tyrosine phosphatase, non-receptor type 22 [Source:HGNC Symbol;Acc:HGNC:9652]	0.00439	0.53336	0.42262	0.01294	0.41273	0.03733	0.13502	0.5631	0.40861	0.54315	0.96635	0.52268	0.96453
ENST00000562362	-4.15559493891928	0.0410737	0.68203	down	16:-:66932066-66934382	MERGE.17624	16:-:66932055-66934423	16:-:66932066-66934382	ENSG00000166595	51647	Q9Y3D0	FAM96B	family with sequence similarity 96 member B [Source:HGNC Symbol;Acc:HGNC:24261]	0	0	0	0	1.51084	1.21179	0	0	1.54606	0	2.78148	2.00899	1.56888
ENST00000504233	8.29904	0.0104453	0.589299	up	5:+:79612435-79686266	MERGE.36403	5:+:79612120-79686648	5:+:79612435-79686266	ENSG00000164329	167153	Q6PIY7	PAPD4	poly(A) RNA polymerase D4, non-canonical [Source:HGNC Symbol;Acc:HGNC:26776]	7.7647	5.64081	0	4.42389	4.43784	0	5.70539	4.74548	0	0	0	0	0
ENST00000432094	-3.80700852379241	0.0336829	0.677248	down	19:+:53445001-53458261	MERGE.24364	19:+:53418537-53473208	19:+:53445001-53458261	ENSG00000160336	388561	Q86XN6	ZNF761	zinc finger protein 761 [Source:HGNC Symbol;Acc:HGNC:23179]	0	1.6034	0	1.72364	0.90897	0	1.15938	1.79044	1.34349	0.7614	3.06907	2.16185	2.33191
ENST00000481381	-4.2719254191154	0.000373206	0.301599	down	19:-:38898380-38899588	MERGE.23655	19:-:38878555-38899862	19:-:38898380-38899588	ENSG00000068903	22933	Q8IXJ6	SIRT2	sirtuin 2	1.53217	0.09778	0	1.37753	0	0.04905	0.02281	0.11248	0.67736	2.88564	1.48712	2.79134	4.01682
ENST00000209873	3.11189	0.0495364	0.696773	up	12:-:53307456-53321631	MERGE.10326	12:-:53307456-53324864	12:-:53307456-53321631	ENSG00000094914	8086	Q9NRG9	AAAS	aladin WD repeat nucleoporin [Source:HGNC Symbol;Acc:HGNC:13666]	1.74444	1.92952	2.03714	0.15422	1.5612	1.28513	1.25643	0.53645	0	2.15725	1.07782	0.00837	0.90775
ENST00000472019	1.88647	0.0020437	0.460772	up	2:+:219282742-219286839	MERGE.27792	2:+:219279267-219286900	2:+:219282742-219286839	ENSG00000135924	3300	P25686	DNAJB2	DnaJ heat shock protein family (Hsp40) member B2 [Source:HGNC Symbol;Acc:HGNC:5228]	7.56636	5.63212	2.23591	3.32188	3.83623	10.5967	5.74192	10.1305	2.54687	2.3412	0.96582	0.99859	1.57662
ENST00000282308	-1.06529268191787	0.00206332	0.460772	down	19:-:57940833-57947671	MERGE.24646	19:-:57940833-57947675	19:-:57940833-57947671	ENSG00000152454	10172	Q9Y2P7	ZNF256	zinc finger protein 256 [Source:HGNC Symbol;Acc:HGNC:13049]	0.44334	1.67631	0.49769	0.82019	0.5158	0.90725	1.07736	0.99852	1.61251	1.79439	1.69995	1.77282	2.1306
ENST00000394657	-4.41238624767835	0.00465671	0.4883	down	16:-:53491040-53503251	MERGE.17470	16:-:53491040-53504411	16:-:53491040-53503251	ENSG00000166971	64400	A0A024R6T5	AKTIP	AKT interacting protein [Source:HGNC Symbol;Acc:HGNC:16710]	0.41015	1.99277	0	0.59785	0	0	0	0.99139	0.67295	1.18563	1.00357	1.0793	1.73067
ENST00000580186	-2.46807433219592	0.0169032	0.636478	down	17:-:10715426-10726365	MERGE.18889	17:-:10699015-10730316	17:-:10715426-10726365	ENSG00000187824	388335	Q6QAJ8	TMEM220	transmembrane protein 220 [Source:HGNC Symbol;Acc:HGNC:33757]	0	0.71235	0.02758	0.30973	0	0.2978	0	0.4097	0.21931	0.67811	0.28509	0.72624	1.08378
ENST00000367204	3.54107	0.0244818	0.654428	up	1:+:204073604-204127743	ENSG00000143842	1:+:204073115-204127743	1:+:204073604-204127743	ENSG00000143842	9580	Q9UN79	SOX13	SRY-box 13 [Source:HGNC Symbol;Acc:HGNC:11192]	0.80982	0.77918	1.01758	1.59101	0.74478	0.13523	0.91173	0.86818	0	0.55329	0.78213	1.13359	0
ENST00000373807	1.79996	0.00484702	0.488855	up	9:+:121311471-121331890	MERGE.46265	9:+:121207794-121335506	9:+:121311471-121331890	ENSG00000148180	2934	P06396	GSN	gelsolin [Source:HGNC Symbol;Acc:HGNC:4620]	3.33143	3.39294	3.32693	2.96537	0.5037	0.76246	3.54535	2.05853	0.35589	0.75398	0.9938	0.49104	0.80878
ENST00000257836	1.19826	0.00278515	0.471368	up	11:+:32829943-32858123	MERGE.7545	11:+:32829943-32858123	11:+:32829943-32858123	ENSG00000135378	79056	Q9BZD6	PRRG4	proline rich and Gla domain 4 [Source:HGNC Symbol;Acc:HGNC:30799]	4.16747	6.13597	12.5892	4.70956	9.92429	9.62929	10.3391	4.21096	1.26668	3.34965	3.6533	4.89362	3.85995
ENST00000579880	1.07238	0.0328862	0.675919	up	17:+:8435861-8446780	MERGE.18836	17:+:8407880-8497598	17:+:8435861-8446780	ENSG00000166579	81565	Q9GZM8	NDEL1	nudE neurodevelopment protein 1 like 1 [Source:HGNC Symbol;Acc:HGNC:17620]	1.86411	2.27575	1.35037	2.14588	2.21572	0.93534	1.17684	0.93356	0.40519	1.85317	2.2532	0.39135	0.47277
ENST00000311638	-1.95283337409001	0.0238044	0.654024	down	4:+:75514473-75530026	MERGE.34468	4:+:75513946-75550473	4:+:75514473-75530026	ENSG00000174796	152815	Q8TBB0	THAP6	THAP domain containing 6 [Source:HGNC Symbol;Acc:HGNC:23189]	0.31654	4.09513	0.89399	0.17768	2.52942	0.25626	0.40514	0.3408	2.9252	3.00276	4.42499	0.50777	4.87897
ENST00000415732	-2.48188948393215	0.0242131	0.654296	down	10:-:125867129-125896436	MERGE.6806	10:-:125836337-125896477	10:-:125867129-125896436	ENSG00000089876	55760	Q7L7V1	DHX32	DEAH-box helicase 32 (putative) [Source:HGNC Symbol;Acc:HGNC:16717]	0.55961	0.73375	0	0.31412	0	0.07551	0.77241	0.06925	0.78196	0.42984	1.06419	1.78382	0.32441
ENST00000576370	-2.35089695798669	0.0068212	0.524367	down	17:-:54951902-54968653	MERGE.20334	17:-:54951902-54968785	17:-:54951902-54968653	ENSG00000166260	1353	B4DEY8	COX11	COX11, cytochrome c oxidase copper chaperone [Source:HGNC Symbol;Acc:HGNC:2261]	0.44597	0.15885	0.11598	0.14208	0.02157	1.0018	0.06352	0.55338	1.38856	0.32403	0.96269	1.27822	1.7205
ENST00000488958	4.47283	0.0101777	0.586077	up	13:+:49497113-49528976	MERGE.12293	13:+:49444296-49528987	13:+:49497113-49528976	ENSG00000136147	51131	Q9UIL8	PHF11	PHD finger protein 11 [Source:HGNC Symbol;Acc:HGNC:17024]	0.98631	0.61898	1.08646	1.83009	1.19874	0.60954	4.91987	1.64551	0	5.22671	0	0.98163	0
ENST00000508240	1.95374	0.0470187	0.691185	up	3:-:123657126-123692379	MERGE.32615	3:-:123610049-123884331	3:-:123657126-123692379	ENSG00000065534	4638	Q15746	MYLK	myosin light chain kinase [Source:HGNC Symbol;Acc:HGNC:7590]	0.68501	0.57114	0.90738	1.30735	0.59554	0.85033	1.23774	1.25461	1.46344	0.28062	0.17697	0	1.02779
ENST00000296402	-2.63139421384114	0.0477005	0.692855	down	4:-:113451032-113761927	MERGE.34904	4:-:113451032-113761927	4:-:113451032-113761927	ENSG00000145349	817	Q13557	CAMK2D	calcium/calmodulin dependent protein kinase II delta [Source:HGNC Symbol;Acc:HGNC:1462]	1.37601	2.37258	1.44729	2.21307	0.00494	1.5158	0.01211	0.55896	1.54402	2.47354	4.23589	2.59086	2.84879
ENST00000476803	-1.54478747062061	0.0475022	0.691872	down	1:-:2189569-2194213	MERGE.122	1:-:2184461-2235354	1:-:2189569-2194213	ENSG00000162585	199990	Q6NZ36	FAAP20	Fanconi anemia core complex associated protein 20 [Source:HGNC Symbol;Acc:HGNC:26428]	1.21339	1.14224	1.1215	1.14696	0.47126	0.08649	0.04022	2.02289	1.41328	1.99004	1.05803	2.32901	2.38267
ENST00000527418	-1.41691338292676	0.0120112	0.603369	down	1:+:155050946-155062775	MERGE.3209	1:+:155033824-155062775	1:+:155050946-155062775	ENSG00000143537	8751	Q13444	ADAM15	ADAM metallopeptidase domain 15 [Source:HGNC Symbol;Acc:HGNC:193]	0.9363	0.29156	0.3301	0.50009	0.58306	0.11096	0.09694	0.20046	0.3993	0.79437	2.04942	0.78583	0.89058
ENST00000564163	-4.12911313296498	0.000507259	0.32329	down	15:-:52551735-52569015	MERGE.15246	15:-:52547045-52569883	15:-:52551735-52569015	ENSG00000128989	10776	P56211	ARPP19	cAMP regulated phosphoprotein 19 [Source:HGNC Symbol;Acc:HGNC:16967]	0	0.27354	0.39105	0	0	0	0	0.60024	0.62189	0.50075	0.78597	1.20129	0.87501
ENST00000314067	-2.55718818791434	0.0244649	0.654428	down	14:+:75985753-76083749	MERGE.13858	14:+:75578617-76084585	14:+:75985753-76083749	ENSG00000119650	112752	Q96FT9	IFT43	intraflagellar transport 43 [Source:HGNC Symbol;Acc:HGNC:29669]	0.03853	0.50782	0.06741	0.01893	0.29312	0	1.7261	0.15021	1.59136	0.60427	0.9678	1.34978	0.20235
ENST00000380405	-6.76935801008502	0.0212815	0.65193	down	13:-:31136628-31161927	MERGE.11979	13:-:31134974-31162388	13:-:31136628-31161927	ENSG00000120694	10808	A0A024RDS1	HSPH1	heat shock protein family H (Hsp110) member 1 [Source:HGNC Symbol;Acc:HGNC:16969]	0	0	0	0	0	2.09076	0	0	0	2.71102	2.87721	2.81047	2.36896
ENST00000314890	-2.29904248411962	0.00544631	0.503782	down	5:-:43039233-43043170	MERGE.35883	5:-:43039081-43043170	5:-:43039233-43043170	ENSG00000177721	389289	Q3ZCQ2	ANXA2R	annexin A2 receptor [Source:HGNC Symbol;Acc:HGNC:33463]	0.60345	0.90619	0.58442	0.07763	0.05786	0.1357	0.03155	0.02489	0.42473	0.73389	0.60626	1.16516	1.23465
ENST00000370321	-2.29088291605808	0.0306887	0.67232	down	1:+:92832040-92841924	MERGE.2235	1:+:92831983-92843188	1:+:92832040-92841924	ENSG00000122406	6125	P46777	RPL5	ribosomal protein L5 [Source:HGNC Symbol;Acc:HGNC:10360]	0.87426	0.33801	0.437	0.01534	0.23752	0	1.24784	0.09467	0.44793	0.61556	2.43107	0.83903	0.9987
ENST00000337273	-9.92299581282779	0.033599	0.676709	down	5:+:72816312-72916733	MERGE.36253	5:+:72816312-72918321	5:+:72816312-72916733	ENSG00000083312	3842	A0A024RAM0	TNPO1	transportin 1 [Source:HGNC Symbol;Acc:HGNC:6401]	0	0	0	0	10.0437	0.00678	0	0	0.00873	11.1833	13.5615	11.2483	13.9628
ENST00000600297	3.51036	0.0162583	0.634028	up	19:+:17470538-17489065	MERGE.22884	19:+:17468769-17506168	19:+:17470538-17489065	ENSG00000130304	376497	Q6PCB7	SLC27A1	solute carrier family 27 member 1 [Source:HGNC Symbol;Acc:HGNC:10995]	0.57958	1.13015	1.27954	0.96244	0.3211	0.28674	0.37575	0.64551	0	2.33717	0	1.11246	0
ENST00000340067	4.09793	0.0164981	0.634417	up	11:-:78171249-78188822	MERGE.8663	11:-:78171249-78188822	11:-:78171249-78188822	ENSG00000188997	283219	Q4G0X4	KCTD21	potassium channel tetramerization domain containing 21 [Source:HGNC Symbol;Acc:HGNC:27452]	2.37263	2.86983	1.89924	2.70886	3.2973	2.98931	2.46541	2.38882	1.80211	2.77604	0	0	2.41926
ENST00000379145	1.0371	0.0188665	0.645478	up	X:-:24558087-24672677	ENSG00000102230	X:-:24558087-24672677	X:-:24558087-24672677	ENSG00000102230	9468	Q9Y5K3	PCYT1B	phosphate cytidylyltransferase 1, choline, beta [Source:HGNC Symbol;Acc:HGNC:8755]	0.51107	0.67753	0.5079	0.36836	0.78216	0.19137	0.58968	0.37723	0.27345	0.17344	0.37673	0.1335	0.37825
ENST00000644109	1.44262	0.040692	0.68203	up	X:+:41334162-41349886	MERGE.47302	X:+:41309781-41364472	X:+:41334162-41349886	ENSG00000215301	1654	O00571	DDX3X	DEAD-box helicase 3, X-linked [Source:HGNC Symbol;Acc:HGNC:2745]	0.17472	0.78811	0.38846	0.63289	0.91541	0.67728	0.36128	0.41307	0.03165	0.06524	0.37301	0.68121	0.57346
ENST00000490621	-1.36893221953027	0.0108433	0.59197	down	2:+:9488145-9489029	MERGE.24838	2:+:9473658-9496543	2:+:9488145-9489029	ENSG00000134330	285148	Q2TAA2	IAH1	isoamyl acetate hydrolyzing esterase 1 (putative) [Source:HGNC Symbol;Acc:HGNC:27696]	0.21398	0.25179	0.18718	0.1051	0.52665	0.10105	0.32892	0.50976	0.79071	0.57527	0.69869	1.18084	0.61294
ENST00000585886	-3.96585019226739	0.00224636	0.460772	down	19:-:12702828-12722525	MERGE.22690	19:-:12699194-12724011	19:-:12702828-12722525	ENSG00000105576	30000	O14787	TNPO2	transportin 2 [Source:HGNC Symbol;Acc:HGNC:19998]	2.12671	0.03198	0.05349	1.70866	0	0.34654	0.41776	0.20601	3.25507	2.49639	2.47109	5.32753	1.41427
ENST00000429001	-3.02609459977829	0.0245458	0.654428	down	12:+:50400857-50477517	MERGE.10196	12:+:50392383-50480004	12:+:50400857-50477517	ENSG00000161813	113251	Q71RC2	LARP4	La ribonucleoprotein domain family member 4 [Source:HGNC Symbol;Acc:HGNC:24320]	0.00401	0.00755	0.46679	0.02365	0.44166	0.29558	1.98408	0.00348	1.4477	0.47819	0.67316	0.34655	0.70871
ENST00000502914	1.34766	0.00549563	0.503782	up	4:-:88758790-88768414	MERGE.34661	4:-:88725955-89111398	4:-:88758790-88768414	ENSG00000138640	10144	O94988	FAM13A	family with sequence similarity 13 member A [Source:HGNC Symbol;Acc:HGNC:19367]	1.99585	1.75013	1.14797	1.34285	1.37024	0.98127	0.81649	0.7342	0.66559	1.00451	0.21974	0.34111	0.62651
ENST00000308860	-4.61062349932426	0.00334763	0.479628	down	8:+:144374052-144393236	MERGE.44775	8:+:144373101-144393242	8:+:144374052-144393236	ENSG00000173137	203054	Q3MIX3	ADCK5	aarF domain containing kinase 5 [Source:HGNC Symbol;Acc:HGNC:21738]	0	0	0.39617	1.42363	0.75905	0	0.7305	0	1.48916	0.50177	1.83654	2.15742	1.94982
ENST00000508157	1.00282	0.0149087	0.624922	up	5:+:71494465-71511350	MERGE.36221	5:+:71455615-71569658	5:+:71494465-71511350	ENSG00000145734	55814	A6H8Y1	BDP1	B double prime 1, subunit of RNA polymerase III transcription initiation factor IIIB [Source:HGNC Symbol;Acc:HGNC:13652]	0.72628	0.77692	0.26403	0.60688	0.37142	0.60133	0.46395	0.29006	0.08611	0.43107	0.27481	0.44356	0.26567
ENST00000518784	-1.03599958570589	0.0367897	0.68203	down	8:-:53999625-54022159	MERGE.43693	8:-:53966552-54022529	8:-:53999625-54022159	ENSG00000187735	6917	P23193	TCEA1	transcription elongation factor A1 [Source:HGNC Symbol;Acc:HGNC:11612]	0.98593	0.82499	1.0541	0.56496	0.73531	1.08641	0.16839	0.23724	0.59529	1.25164	1.37573	1.73472	2.53647
ENST00000464196	-6.09867004945294	0.00112648	0.409226	down	Y:+:20586718-20592630	MERGE.48290	Y:+:20575725-20593154	Y:+:20586718-20592630	ENSG00000198692	9086	O14602	EIF1AY	eukaryotic translation initiation factor 1A, Y-linked [Source:HGNC Symbol;Acc:HGNC:3252]	0	0	0	0	0	0	0	0	1.01062	0	2.02312	0.01468	2.12717
ENST00000511109	1.55046	0.00284738	0.471368	up	4:+:143465997-143469639	MERGE.35063	4:+:143336762-143474568	4:+:143465997-143469639	ENSG00000109458	2549	Q13480	GAB1	GRB2 associated binding protein 1 [Source:HGNC Symbol;Acc:HGNC:4066]	0.53624	0.55888	0.68686	0.48913	0.66845	0.94059	0.43736	0.31521	0.08326	0.46337	0.11544	0.34922	0.20114
ENST00000556287	1.31417	0.0150339	0.62544	up	14:-:22773225-22816477	MERGE.12837	14:-:22773222-22829820	14:-:22773225-22816477	ENSG00000155465	9056	Q9UM01	SLC7A7	solute carrier family 7 member 7 [Source:HGNC Symbol;Acc:HGNC:11065]	0.2181	0.78117	0.62818	0.56957	0.73315	1.05508	0.19624	0.29952	0.12025	0.33845	0.15498	0.37268	0.17269
ENST00000596788	-1.29215159577617	0.013071	0.614193	down	19:-:49662585-49664723	MERGE.24252	19:-:49659569-49665875	19:-:49662585-49664723	ENSG00000126456	3661	Q14653	IRF3	interferon regulatory factor 3 [Source:HGNC Symbol;Acc:HGNC:6118]	0.21542	0.16899	0.09422	0.21161	0.12853	0.06782	0.22075	0.15551	0.3746	0.28956	0.36071	0.31011	1.26838
ENST00000329251	-6.30483157747915	0.037639	0.68203	down	11:-:62559601-62573973	MERGE.7958	11:-:62559601-62592177	11:-:62559601-62573973	ENSG00000254772	1937	P26641	EEF1G	eukaryotic translation elongation factor 1 gamma [Source:HGNC Symbol;Acc:HGNC:3213]	0.01054	0.00992	22.2795	0.01035	0.00943	0.10948	0.21288	0.10954	21.4665	0.04721	42.3679	19.5385	23.4932
ENST00000357901	-3.875565557033	0.0219127	0.65193	down	19:+:11767092-11784078	MERGE.22669	19:+:11767000-11784078	19:+:11767092-11784078	ENSG00000197044	126068	Q8N8Z8	ZNF441	zinc finger protein 441 [Source:HGNC Symbol;Acc:HGNC:20875]	0.00737	1.97343	1.51152	0	0.71222	0	1.33328	1.95643	1.90918	1.8951	3.09071	2.03312	3.39817
ENST00000595042	1.50698	0.0320718	0.675124	up	19:-:51745172-51751893	MERGE.24320	19:-:51738198-51804110	19:-:51745172-51751893	ENSG00000171051	2357	P21462	FPR1	formyl peptide receptor 1 [Source:HGNC Symbol;Acc:HGNC:3826]	31.1829	31.83	174.166	17.2413	51.1589	115.178	145.155	16.874	24.3639	14.6524	14.3594	14.6733	18.1931
ENST00000602011	2.87195	0.00755934	0.537268	up	19:+:40583466-40591179	MERGE.23747	19:+:40576851-40591399	19:+:40583466-40591179	ENSG00000160410	92799	Q8TBC3	SHKBP1	SH3KBP1 binding protein 1 [Source:HGNC Symbol;Acc:HGNC:19214]	0.75145	0.69054	0.57908	1.00179	0.70454	0.57455	0.56575	0.48046	0.49779	0	0.4314	0.48078	0
ENST00000466602	1.16901	0.00404807	0.486018	up	2:+:218782174-218814091	MERGE.27779	2:+:218781749-218819383	2:+:218782174-218814091	ENSG00000135929	1593	Q02318	CYP27A1	cytochrome P450 family 27 subfamily A member 1 [Source:HGNC Symbol;Acc:HGNC:2605]	0.87539	0.84903	0.93978	0.97717	2.05356	0.72658	1.71255	0.98811	0.2537	0.43977	0.61296	0.67464	0.87381
ENST00000478406	-1.43942605227353	0.000264287	0.275498	down	1:+:226940294-226987543	MERGE.4520	1:+:226897536-226987545	1:+:226940294-226987543	ENSG00000163050	56997	A0A024R3S3	COQ8A	coenzyme Q8A [Source:HGNC Symbol;Acc:HGNC:16812]	0.66648	0.28442	0.36146	0.64597	0.56068	0.66306	0.54638	0.33871	0.85762	0.90383	1.62485	1.79949	2.54966
ENST00000549989	-1.24125740402675	0.0124909	0.610396	down	12:+:120496113-120498350	MERGE.11430	12:+:120469814-120498493	12:+:120496113-120498350	ENSG00000088986	8655	Q6FGH9	DYNLL1	dynein light chain LC8-type 1 [Source:HGNC Symbol;Acc:HGNC:15476]	0.4241	0.73542	0.31241	1.14017	0.95887	0.67463	1.52925	1.5662	2.67818	2.16025	2.93766	1.04967	2.36565
ENST00000590890	1.10253	0.0239963	0.654296	up	19:+:35753840-35754518	MERGE.23482	19:+:35745114-35754519	19:+:35753840-35754518	ENSG00000267796	55957	Q96GY3	LIN37	lin-37 DREAM MuvB core complex component [Source:HGNC Symbol;Acc:HGNC:33234]	0.62457	0.99695	0.5701	0.4268	0.43745	0.48731	0.50089	0.35285	0.16527	0.21901	0.32738	0.13031	0.85562
ENST00000496648	1.42186	0.0203634	0.651652	up	X:-:3610951-3612255	MERGE.47017	X:-:3604370-3713608	X:-:3610951-3612255	ENSG00000183943	5613	A0A024RBU5	PRKX	protein kinase, X-linked [Source:HGNC Symbol;Acc:HGNC:9441]	3.98621	0.75049	0.849	1.70249	1.79926	1.40776	1.03516	1.50134	0.36165	0.90079	1.07954	0.96472	0.19858
ENST00000560061	-4.0324878613064	0.0124096	0.609236	down	15:-:90083996-90102468	MERGE.16034	15:-:90083045-90102504	15:-:90083996-90102468	ENSG00000182054	3418	P48735	IDH2	isocitrate dehydrogenase (NADP(+)) 2, mitochondrial [Source:HGNC Symbol;Acc:HGNC:5383]	0	1.84545	0	0	0	1.57961	0.88529	4.5382	1.34818	2.27287	1.89165	2.32787	1.27959
ENST00000341861	6.4996	0.00116289	0.411242	up	15:-:65442463-65517273	MERGE.15477	15:-:65440890-65517704	15:-:65442463-65517273	ENSG00000074603	54878	A0A024R5Z6	DPP8	dipeptidyl peptidase 8 [Source:HGNC Symbol;Acc:HGNC:16490]	6.11217	6.53179	5.92116	6.52966	5.00289	5.63349	4.96189	4.81208	0.05775	0	0	6.35991	3.0756
ENST00000421967	-2.45973027496306	0.0470805	0.691374	down	3:-:48293264-48301358	MERGE.31786	3:-:48290722-48301685	3:-:48293264-48301358	ENSG00000172113	10201	O75414	NME6	NME/NM23 nucleoside diphosphate kinase 6 [Source:HGNC Symbol;Acc:HGNC:20567]	0	0	0.35727	0.77095	0.46587	0.4614	0.50646	0.222	0.57096	0.53106	0.74825	0.59949	2.92093
ENST00000454393	-2.79571138889225	0.0170245	0.637418	down	9:+:83623049-83644129	MERGE.45626	9:+:83623049-83644130	9:+:83623049-83644129	ENSG00000148057	414328	Q5T6J7	IDNK	IDNK, gluconokinase [Source:HGNC Symbol;Acc:HGNC:31367]	0.09284	0.33711	0.23205	0.22149	0.65287	0	0.1864	0	1.47609	1.12914	0.46638	1.17108	0.20262
ENST00000264720	-5.50054455509557	0.0072511	0.531062	down	2:-:27325849-27357034	MERGE.25122	2:-:27325849-27357350	2:-:27325849-27357034	ENSG00000115207	2976	Q8WUA4	GTF3C2	general transcription factor IIIC subunit 2 [Source:HGNC Symbol;Acc:HGNC:4665]	0	3.75941	0	3.22449	4.2549	0	0	4.07189	3.78497	3.83066	4.40261	4.14218	3.5052
ENST00000421999	-1.34805042087565	0.000219564	0.257431	down	3:+:99817834-100181732	MERGE.32319	3:+:99817834-100181732	3:+:99817834-100181732	ENSG00000184220	84319	Q9BQ75	CMSS1	cms1 ribosomal small subunit homolog (yeast) [Source:HGNC Symbol;Acc:HGNC:28666]	0.10749	0.24424	0.08754	0.19297	0.20898	0.22754	0.20184	0.25365	0.2997	0.59121	0.50642	0.49799	0.72547
ENST00000597652	-1.06614834640104	0.010519	0.589994	down	19:-:57848731-57857289	MERGE.24639	19:-:57848731-57916610	19:-:57848731-57857289	ENSG00000204514	730051	B7Z6K7	ZNF814	zinc finger protein 814 [Source:HGNC Symbol;Acc:HGNC:33258]	0.22883	0.20823	0.22686	0.4271	0.28672	0.22334	0.0871	0.18501	0.1658	0.87493	0.67437	0.59296	0.55351
ENST00000415069	-2.05586695171121	0.00501325	0.493203	down	3:-:18416023-18445588	MERGE.31305	3:-:17157140-18445588	3:-:18416023-18445588	ENSG00000182568	6304	A0A024R2H1	SATB1	SATB homeobox 1 [Source:HGNC Symbol;Acc:HGNC:10541]	0.05404	0.30521	0.09454	0.10616	0.04836	0.12759	0.07119	0.30426	0.16444	0.79898	0.40716	2.48925	0.49014
ENST00000469061	1.63937	0.0165461	0.634916	up	9:-:39139750-39140617	MERGE.45354	9:-:39021331-39288315	9:-:39139750-39140617	ENSG00000106714	79937	Q9BZ76	CNTNAP3	contactin associated protein like 3 [Source:HGNC Symbol;Acc:HGNC:13834]	1.80886	3.69541	2.32296	2.64641	1.82552	0.7997	2.36632	0.46675	0.50193	0.79323	1.1213	0.18468	0.88192
ENST00000489459	-2.80348660612942	0.0225325	0.65193	down	7:+:44796681-44801630	MERGE.41250	7:+:44796680-44824564	7:+:44796681-44801630	ENSG00000196262	5478	V9HWF5	PPIA	peptidylprolyl isomerase A [Source:HGNC Symbol;Acc:HGNC:9253]	48.7127	0.18322	2.44556	49.3462	29.3913	1.52081	67.1565	2.65173	43.8611	36.9293	50.2015	60.1655	70.3661
ENST00000541731	-4.38364046788475	0.0134334	0.617408	down	12:+:15882391-15903442	MERGE.9694	12:+:15882391-15903478	12:+:15882391-15903442	ENSG00000023734	11171	Q9Y3F4	STRAP	serine/threonine kinase receptor associated protein [Source:HGNC Symbol;Acc:HGNC:30796]	0	1.82396	0	9.90655	0	0.08927	4.02639	2.2352	1.30662	2.45623	5.35551	7.09337	9.06951
ENST00000319129	-1.64270981258789	0.00432488	0.486018	down	17:-:75909844-75931289	MERGE.20871	17:-:75898643-75941140	17:-:75909844-75931289	ENSG00000188878	85302	Q8TES7	FBF1	Fas binding factor 1 [Source:HGNC Symbol;Acc:HGNC:24674]	0.2008	0.57799	0.05405	0.20484	0.49421	0.05106	0.14924	0.23751	0.61442	0.75438	0.70996	0.57443	0.50513
ENST00000390315	-2.62208483543583	0.0235423	0.65309	down	22:+:22811747-22812281	MERGE.30156	22:+:22026033-22923034	22:+:22811747-22812281	ENSG00000211669	28803	A0A075B6K4	IGLV3-10	immunoglobulin lambda variable 3-10 [Source:HGNC Symbol;Acc:HGNC:5897]	0	0.31639	0	0	0.5264	1.0317	0.44282	0.29115	0.58445	1.69417	0.16883	2.33856	1.96557
ENST00000477945	1.75713	0.0425694	0.68203	up	22:+:26487982-26491070	MERGE.30343	22:+:26483877-26494658	22:+:26487982-26491070	ENSG00000100104	402055	Q9UH36	SRRD	SRR1 domain containing [Source:HGNC Symbol;Acc:HGNC:33910]	3.78086	0.39823	2.35906	4.28539	6.12856	2.94669	0.85926	4.00812	1.17239	0.59232	0.37188	1.85233	0.50489
ENST00000444347	3.22902	0.0267114	0.65941	up	15:-:65258096-65286843	ENSG00000138617	15:-:65234460-65300618	15:-:65258096-65286843	ENSG00000138617	54956	Q8N5Y8	PARP16	poly(ADP-ribose) polymerase family member 16 [Source:HGNC Symbol;Acc:HGNC:26040]	0.37529	1.61868	0.34022	0.50942	1.18471	0.96026	1.20468	0.92801	0.96703	0	0	0.82512	0.54726
ENST00000500685	-2.28633748630343	0.0178325	0.64137	down	12:-:102039884-102062012	MERGE.11061	12:-:102012927-102062149	12:-:102039884-102062012	ENSG00000120860	51019	Q9Y3C0	WASHC3	WASH complex subunit 3 [Source:HGNC Symbol;Acc:HGNC:24256]	0.08188	0.46248	0.0955	0	0.02443	0.12889	0.55139	0	0.59327	0.26904	0.27421	1.17874	0.33878
ENST00000311330	-3.95957021441087	0.00151836	0.453901	down	11:-:66314487-66317044	MERGE.8200	11:-:66314487-66317044	11:-:66314487-66317044	ENSG00000174807	57124	Q9HCU0	CD248	CD248 molecule [Source:HGNC Symbol;Acc:HGNC:18219]	0.05019	0.37799	0	0.09861	0.04492	1.32143	0.13226	0.15218	2.40562	2.5806	0.35298	1.84249	2.35422
ENST00000460162	-1.08876178611681	0.0246479	0.654428	down	2:+:119759954-119809884	MERGE.26571	2:+:119679167-119984899	2:+:119759954-119809884	ENSG00000088179	5775	A0A024RAE8	PTPN4	protein tyrosine phosphatase, non-receptor type 4 [Source:HGNC Symbol;Acc:HGNC:9656]	0.61825	0.50925	0.15774	0.30366	0.23055	0.19465	0.18101	0.06695	0.58234	0.6002	0.54349	0.61807	0.44273
ENST00000473272	1.30394	0.0398928	0.68203	up	2:+:28620672-28630664	ENSG00000163803	2:+:28457145-28643788	2:+:28620672-28630664	ENSG00000163803	151056	B2RWP8	PLB1	phospholipase B1 [Source:HGNC Symbol;Acc:HGNC:30041]	0.61635	1.20505	0.95389	1.28077	1.6124	1.47774	1.18685	0.16428	0.26794	0.40362	0.28579	0.56877	0.54322
ENST00000558161	3.19151	0.00326469	0.477363	up	15:+:90902926-90921191	MERGE.16117	15:+:90902218-90922584	15:+:90902926-90921191	ENSG00000196547	4122	P49641	MAN2A2	mannosidase alpha class 2A member 2 [Source:HGNC Symbol;Acc:HGNC:6825]	1.65448	2.42682	11.3383	1.6092	3.49877	13.358	1.81437	1.86572	0.53341	0.0965	2.07527	0.95833	0.07166
ENST00000625464	-5.36771307753343	0.00212523	0.460772	down	X:+:134373312-134428791	MERGE.48014	X:+:134373253-134428791	X:+:134373312-134428791	ENSG00000156531	84295	Q8IWS0	PHF6	PHD finger protein 6 [Source:HGNC Symbol;Acc:HGNC:18145]	0.00362	0	2.40628	1.31553	0	0	1.60231	0.00314	0.75213	1.23577	1.67635	1.6361	1.57243
ENST00000518293	-2.25385473825851	0.00776931	0.539366	down	8:-:100685816-100704960	MERGE.44230	8:-:100685816-100722809	8:-:100685816-100704960	ENSG00000070756	26986	A0A024R9C1	PABPC1	poly(A) binding protein cytoplasmic 1 [Source:HGNC Symbol;Acc:HGNC:8554]	0	0.52181	0	0.18151	0.09449	0.17452	0.11593	0.18293	0.3672	0.49673	0.4243	0.91197	0.40325
ENST00000464459	-3.24231219689721	0.0208889	0.65193	down	2:-:99124767-99141149	MERGE.26272	2:-:98997261-99154964	2:-:99124767-99141149	ENSG00000135951	80705	Q9BZW7	TSGA10	testis specific 10 [Source:HGNC Symbol;Acc:HGNC:14927]	0.67621	1.33375	0.36055	0	0.76081	0	0.00566	0.78104	0.77272	0.77333	1.22285	1.43392	1.66024
ENST00000463108	1.25844	0.0479876	0.693035	up	1:-:169701495-169711698	MERGE.3617	1:-:169690667-169711917	1:-:169701495-169711698	ENSG00000188404	6402	P14151	SELL	selectin L [Source:HGNC Symbol;Acc:HGNC:10720]	23.2267	68.0183	63.5185	51.172	85.837	69.3371	65.1413	46.5515	4.25038	67.8587	38.8713	71.1524	7.82109
ENST00000515038	-1.64720183340937	0.0126736	0.6122	down	5:+:139680958-139683111	MERGE.37116	5:+:139631171-139683882	5:+:139680958-139683111	ENSG00000171604	51523	Q7LFL8	CXXC5	CXXC finger protein 5 [Source:HGNC Symbol;Acc:HGNC:26943]	0.21117	0.95417	0.1293	0.22818	0.15119	0.01994	0.37096	0.09146	0.49572	0.37846	1.1244	0.48639	1.02828
ENST00000366779	-1.18256431997638	0.0106682	0.591193	down	1:+:226897536-226987545	MERGE.4520	1:+:226897536-226987545	1:+:226897536-226987545	ENSG00000163050	56997	A0A024R3S3	COQ8A	coenzyme Q8A [Source:HGNC Symbol;Acc:HGNC:16812]	0.50852	0.35013	0.29994	0.42817	0.19504	0.18114	0.41603	0.20893	0.33855	0.38799	0.96338	0.78364	2.31668
ENST00000302392	-2.69462369103704	0.0442338	0.68203	down	3:+:44861869-44865670	MERGE.31688	3:+:44861869-44865670	3:+:44861869-44865670	ENSG00000169964	131616	Q69YG0	TMEM42	transmembrane protein 42 [Source:HGNC Symbol;Acc:HGNC:28444]	0.01564	0.83932	1.25883	1.09095	0	1.15236	1.6075	0	1.29201	1.97642	3.0487	0.51041	1.41883
ENST00000520417	-2.05513277664258	0.0451758	0.684771	down	5:-:134160996-134174765	MERGE.37010	5:-:134148935-134371047	5:-:134160996-134174765	ENSG00000113558	6500	P63208	SKP1	S-phase kinase associated protein 1 [Source:HGNC Symbol;Acc:HGNC:10899]	0.76298	0.56963	0.52933	0	0.3061	0.82002	0	0.22791	0.59475	2.05115	0.42291	0.83324	1.25602
ENST00000536379	-3.98736110853093	0.0212688	0.65193	down	16:-:3243141-3256587	MERGE.16549	16:-:3162098-3256627	16:-:3243141-3256587	ENSG00000103313	4210	O15553	MEFV	MEFV, pyrin innate immunity regulator [Source:HGNC Symbol;Acc:HGNC:6998]	0	0	2.90937	0	4.50261	0	0.54312	0.28405	0.42358	1.76307	0.40474	2.91321	4.74104
ENST00000611716	1.91494	0.022242	0.65193	up	15:-:101303928-101489839	MERGE.16206	15:-:101297142-101525202	15:-:101303928-101489839	ENSG00000140479	5046	P29122	PCSK6	proprotein convertase subtilisin/kexin type 6 [Source:HGNC Symbol;Acc:HGNC:8569]	0.46956	0.27755	0.47443	0.35399	0.59615	0.89043	0.55312	0.39415	0.00316	0.28705	0.39129	0.22707	0.36145
ENST00000423898	-1.18947356183921	0.0182953	0.644168	down	1:-:34855349-34859717	MERGE.1174	1:-:34710043-34859816	1:-:34855349-34859717	ENSG00000163866	113444	Q96EX1	SMIM12	small integral membrane protein 12 [Source:HGNC Symbol;Acc:HGNC:25154]	0.37573	0.72423	0.9547	0.86119	0.41632	0.10139	0.26716	0.41847	1.49337	0.64132	1.33015	1.25347	0.99081
ENST00000483389	-1.997422180397	0.0121979	0.605942	down	22:+:37051905-37059516	MERGE.30597	22:+:37051736-37063390	22:+:37051905-37059516	ENSG00000100379	79734	Q8N5Z5	KCTD17	potassium channel tetramerization domain containing 17 [Source:HGNC Symbol;Acc:HGNC:25705]	0.4703	0.02767	0.30854	0.6641	0.05261	0.02776	0.05164	0.28009	0.30667	0.36876	1.09262	0.59239	1.29098
ENST00000478899	1.95731	0.0420425	0.68203	up	1:-:156737303-156738227	MERGE.3318	1:-:156737303-156741590	1:-:156737303-156738227	ENSG00000143314	79590	Q96A35	MRPL24	mitochondrial ribosomal protein L24 [Source:HGNC Symbol;Acc:HGNC:14037]	0.71647	0.18885	1.47908	0.95716	0.17954	1.10978	0.9062	0.14895	0.04983	0.25681	0.46067	0.08251	0.10945
ENST00000529010	-1.01621084261357	0.00126581	0.418299	down	11:+:17276765-17332211	MERGE.7428	11:+:17208106-17349980	11:+:17276765-17332211	ENSG00000070081	4925	V9HW75	NUCB2	nucleobindin 2 [Source:HGNC Symbol;Acc:HGNC:8044]	0.95277	1.30216	1.5187	1.81638	0.94743	1.53313	1.41957	0.9843	2.46675	3.42149	2.99923	1.55783	3.89487
ENST00000397523	-6.836942755327	0.0201723	0.650808	down	22:-:31439373-31488745	MERGE.30514	22:-:31436977-31496108	22:-:31439373-31488745	ENSG00000184708	56478	A0A024R1K0	EIF4ENIF1	eukaryotic translation initiation factor 4E nuclear import factor 1 [Source:HGNC Symbol;Acc:HGNC:16687]	0	0	0	0	2.92721	0	0	0	1.52185	2.88894	2.40438	3.12098	0
ENST00000336128	-1.09444328076043	0.0174841	0.639764	down	19:+:57389897-57400163	MERGE.24606	19:+:57363477-57445485	19:+:57389897-57400163	ENSG00000188785	147694	Q8NEK5	ZNF548	zinc finger protein 548 [Source:HGNC Symbol;Acc:HGNC:26561]	0.68293	1.35719	1.64615	0.49196	1.09336	1.07503	2.09948	0.44041	1.01601	3.9371	2.69106	3.33533	1.52872
ENST00000574298	-5.10286135986865	0.000189886	0.256954	down	16:+:3305486-3318852	MERGE.16562	16:+:3305406-3318852	16:+:3305486-3318852	ENSG00000162086	7627	Q68CU0	ZNF75A	zinc finger protein 75a [Source:HGNC Symbol;Acc:HGNC:13146]	0.30087	0	0.23328	0	0.18971	0	0	0	0.6956	0.59438	0.49463	0.53156	0.68554
ENST00000378617	-4.27775432560798	0.00490861	0.491132	down	9:-:35088691-35096548	MERGE.45219	9:-:35088688-35096601	9:-:35088691-35096548	ENSG00000165282	84720	Q8TEQ8	PIGO	phosphatidylinositol glycan anchor biosynthesis class O [Source:HGNC Symbol;Acc:HGNC:23215]	0	0.02601	0.01381	0.18999	1.83689	0	1.00194	1.17962	1.07415	1.94538	1.10636	1.51143	2.11046
ENST00000465338	-1.15549153752522	0.0447451	0.683299	down	3:+:42529734-42531526	MERGE.31636	3:+:42489299-42537573	3:+:42529734-42531526	ENSG00000114812	7433	P32241	VIPR1	vasoactive intestinal peptide receptor 1 [Source:HGNC Symbol;Acc:HGNC:12694]	0.63931	1.28664	0.46282	0.25986	0.45378	0.12493	0.91008	0.17187	1.78255	0.71118	0.84161	0.78281	1.45236
ENST00000467785	-4.85873022387563	0.00440168	0.486018	down	7:-:158631666-158693339	ENSG00000146918	7:-:158631311-158704829	7:-:158631666-158693339	ENSG00000146918	54892	Q86XI2	NCAPG2	non-SMC condensin II complex subunit G2 [Source:HGNC Symbol;Acc:HGNC:21904]	0.74953	1.29587	0	0.34167	0	0.12493	0	0	0.12778	1.23798	1.55034	2.15801	1.15534
ENST00000520560	-2.41725273817504	0.0280071	0.664832	down	8:-:93736044-93740956	MERGE.44098	8:-:93724623-93741017	8:-:93736044-93740956	ENSG00000183808	389677	Q8IXT5	RBM12B	RNA binding motif protein 12B [Source:HGNC Symbol;Acc:HGNC:32310]	0.84611	1.28467	0.04775	0	0.73281	0.30935	0	1.60777	1.40012	1.46751	0.95973	1.12635	1.32907
ENST00000383790	2.84411	0.00626533	0.5133	up	3:-:15411017-15427518	MERGE.31257	3:-:15381275-15521751	3:-:15411017-15427518	ENSG00000206562	131965	Q8TCB7	METTL6	methyltransferase like 6 [Source:HGNC Symbol;Acc:HGNC:28343]	0.76938	1.1543	1.82977	1.01558	0.58098	1.79398	0.84473	1.22883	0.98251	0.02155	1.37684	0.04615	0.09183
ENST00000357186	-3.62513987639838	0.0112481	0.595992	down	2:-:27309494-27325680	MERGE.25121	2:-:27309492-27325680	2:-:27309494-27325680	ENSG00000115204	4358	A0A0S2Z3Z9	MPV17	MPV17, mitochondrial inner membrane protein [Source:HGNC Symbol;Acc:HGNC:7224]	0	0.87897	0	0.94073	0.81422	0	0	0.3664	0.36081	0.59357	0.8178	0.82717	0.8839
ENST00000320330	-1.22953030889962	0.0252952	0.65646	down	16:+:29815952-29820117	MERGE.17117	16:+:29709205-29848039	16:+:29815952-29820117	ENSG00000280789	79447	Q9BTK6	PAGR1	PAXIP1 associated glutamate rich protein 1 [Source:HGNC Symbol;Acc:HGNC:28707]	0.61291	2.67181	4.98202	0.96332	0.55697	2.36009	2.16168	2.45866	4.37795	6.97957	4.04509	2.67865	3.59227
ENST00000527401	2.44928	0.00939386	0.574969	up	11:-:45929323-45971369	MERGE.7732	11:-:45929323-46121427	11:-:45929323-45971369	ENSG00000135365	51317	Q96BD5	PHF21A	PHD finger protein 21A [Source:HGNC Symbol;Acc:HGNC:24156]	1.14532	4.01061	3.98553	1.27825	3.70386	3.23339	3.08253	3.4562	0.04363	0.32284	0.23949	3.70177	3.08727
ENST00000551690	-2.57327399923527	0.0229085	0.652018	down	12:-:110731816-110742900	MERGE.11241	12:-:110719680-110742939	12:-:110731816-110742900	ENSG00000186298	5501	P36873	PPP1CC	protein phosphatase 1 catalytic subunit gamma [Source:HGNC Symbol;Acc:HGNC:9283]	1.09121	0	0	0.60132	0	0.67872	0.32728	0.64555	0.99504	0.7155	0.80216	0.89399	1.29601
ENST00000438912	-1.28685969000412	0.0170081	0.637418	down	3:+:50059698-50065061	MERGE.31890	3:+:49940007-50119021	3:+:50059698-50065061	ENSG00000004534	10180	A8K6Q4	RBM6	RNA binding motif protein 6 [Source:HGNC Symbol;Acc:HGNC:9903]	0.10179	0.28746	0.1484	0.26664	0.39476	0.19228	0.14901	0.11757	0.50151	0.5777	0.64767	0.22794	1.23106
ENST00000281142	4.36631	0.00923928	0.571394	up	4:-:128883993-129093607	MERGE.34970	4:-:128822467-129093607	4:-:128883993-129093607	ENSG00000151466	132320	Q96NL6	SCLT1	sodium channel and clathrin linker 1 [Source:HGNC Symbol;Acc:HGNC:26406]	2.36924	3.29353	3.32242	1.75454	2.87732	1.62744	1.72573	3.48585	0.69883	0	4.81858	1.48224	0
ENST00000375383	5.82578	0.00107923	0.409226	up	X:-:53192929-53225422	MERGE.47498	X:-:53191321-53225422	X:-:53192929-53225422	ENSG00000126012	8242	P41229	KDM5C	lysine demethylase 5C [Source:HGNC Symbol;Acc:HGNC:11114]	1.12173	1.05005	1.39236	1.19731	1.46098	1.12753	1.14489	1.4087	0	1.2944	0	1.57871	0
ENST00000505885	1.19496	0.00432279	0.486018	up	6:-:35835428-35838841	MERGE.38894	6:-:35832966-35921342	6:-:35835428-35838841	ENSG00000096063	6732	Q96SB4	SRPK1	SRSF protein kinase 1 [Source:HGNC Symbol;Acc:HGNC:11305]	0.51039	0.50715	0.59528	0.69634	0.68516	0.6963	0.29887	0.56494	0.14792	0.40655	0.31335	0.29934	0.21659
ENST00000600815	5.2886	0.00120736	0.411242	up	19:-:51746420-51750811	MERGE.24320	19:-:51738198-51804110	19:-:51746420-51750811	ENSG00000171051	2357	P21462	FPR1	formyl peptide receptor 1 [Source:HGNC Symbol;Acc:HGNC:3826]	0	0.48866	2.32718	1.06234	1.04529	0.89886	3.7236	0	0	0	0	0	0
ENST00000398014	-1.11770136648378	0.0340398	0.677746	down	15:+:22838641-22868384	MERGE.14400	15:+:22838641-22868384	15:+:22838641-22868384	ENSG00000140157	81614	A0A024R372	NIPA2	non imprinted in Prader-Willi/Angelman syndrome 2 [Source:HGNC Symbol;Acc:HGNC:17044]	1.57412	0.34753	1.83446	1.22897	0.44053	0.44554	0.30625	0.2665	1.43549	1.0568	2.15324	1.0383	1.78202
ENST00000521440	-1.00495302409798	0.0387339	0.68203	down	8:-:108233394-108248698	MERGE.44323	8:-:108201216-108435333	8:-:108233394-108248698	ENSG00000104408	3646	P60228	EIF3E	eukaryotic translation initiation factor 3 subunit E [Source:HGNC Symbol;Acc:HGNC:3277]	1.18322	9.96379	11.0654	8.68557	4.23576	5.95347	10.0149	5.44171	8.52934	8.01979	18.5658	11.913	21.6705
ENST00000412933	-1.82954987604367	0.0259504	0.656546	down	2:+:30231536-30257548	MERGE.25204	2:+:30231531-30325885	2:+:30231536-30257548	ENSG00000213626	81606	Q53QV2	LBH	limb bud and heart development [Source:HGNC Symbol;Acc:HGNC:29532]	0.49605	0.10987	0.25525	0.11465	0.44395	0.5512	0	0.07583	0.20296	1.07209	0.55699	0.98014	0.80796
ENST00000232125	-3.15821847286986	0.000767842	0.37031	down	3:+:122384176-122409917	MERGE.32580	3:+:122384176-122412334	3:+:122384176-122409917	ENSG00000114023	26355	Q96A26	FAM162A	family with sequence similarity 162 member A [Source:HGNC Symbol;Acc:HGNC:17865]	0	0.05658	0.05258	0.05905	0	0.13247	0.08799	0.06943	0.59229	0.17955	0.62401	0.24997	0.93739
ENST00000355508	1.99369	0.0493268	0.696347	up	7:-:2919480-2930060	MERGE.40560	7:-:2902945-3043945	7:-:2919480-2930060	ENSG00000198286	84433	A0A024R854	CARD11	caspase recruitment domain family member 11 [Source:HGNC Symbol;Acc:HGNC:16393]	0.41353	1.07515	0.29283	0.81243	1.6566	1.78548	1.59126	0.56292	0.39379	0.79408	0	0.39687	0.48885
ENST00000584054	1.20346	0.0474643	0.691762	up	17:+:7572824-7575171	MERGE.18785	17:+:7561875-7582113	17:+:7572824-7575171	ENSG00000161960	1973	P60842	EIF4A1	eukaryotic translation initiation factor 4A1 [Source:HGNC Symbol;Acc:HGNC:3282]	0.20173	0.6963	0.70586	0.88073	0.58174	0.48692	0.78751	0.5825	0.37028	0.56241	0.06756	0.70988	0.12841
ENST00000361365	-6.10421672974543	0.000666507	0.351359	down	Y:+:20575725-20593154	MERGE.48290	Y:+:20575725-20593154	Y:+:20575725-20593154	ENSG00000198692	9086	O14602	EIF1AY	eukaryotic translation initiation factor 1A, Y-linked [Source:HGNC Symbol;Acc:HGNC:3252]	0	0	0	0	0	0	0	0	3.3529	0	2.59832	0.0554	3.13083
ENST00000637630	-3.22746189468503	0.00339578	0.480763	down	21:-:14988141-15065936	MERGE.29332	21:-:14816519-15065936	21:-:14988141-15065936	ENSG00000180530	8204	A8K171	NRIP1	nuclear receptor interacting protein 1 [Source:HGNC Symbol;Acc:HGNC:8001]	0.19606	0	0	0	0.35093	0.21163	0	0	0.14611	0.20079	0.53464	0.86016	0.85576
ENST00000368121	1.41966	0.0355071	0.680356	up	1:+:159205259-159206500	MERGE.3372	1:+:159171609-159206500	1:+:159205259-159206500	ENSG00000213088	2532	Q5Y7A2	ACKR1	atypical chemokine receptor 1 (Duffy blood group) [Source:HGNC Symbol;Acc:HGNC:4035]	0.77531	0.4744	0.94948	0.50773	0.74013	1.15943	0.63559	0.58207	1.51671	0.16211	0.2856	0.24802	0.0987
ENST00000636191	2.44968	0.0176965	0.641151	up	13:+:108335403-108336497	MERGE.12610	13:+:108335354-108448316	13:+:108335403-108336497	ENSG00000283384	-	-	AL138694.1	-	0.77477	0.33862	1.13762	0.62517	2.22875	1.17605	0.43748	0.31161	0	0.09918	0.52818	0.29211	0.50197
ENST00000589998	-1.54318806920241	0.0190333	0.645478	down	19:+:10654361-10684761	MERGE.22597	19:+:10654261-10692417	19:+:10654361-10684761	ENSG00000129351	3609	A0A024R7C7	ILF3	interleukin enhancer binding factor 3 [Source:HGNC Symbol;Acc:HGNC:6038]	0.50803	1.51538	1.54737	1.45505	1.78032	0.20234	0.59676	1.08696	1.16547	8.13424	6.91798	1.71528	1.52533
ENST00000430805	4.69665	0.0419684	0.68203	up	13:-:48488970-48533256	MERGE.12275	13:-:48488959-48536052	13:-:48488970-48533256	ENSG00000136161	1102	O95199	RCBTB2	RCC1 and BTB domain containing protein 2 [Source:HGNC Symbol;Acc:HGNC:1914]	0.02524	0.11881	1.16143	2.39526	0.60543	0.5245	1.66285	0.61225	0	0.29858	1.04481	0	0
ENST00000474683	1.84768	0.0122983	0.607138	up	1:+:28330283-28334585	MERGE.968	1:+:28329002-28335967	1:+:28330283-28334585	ENSG00000130772	54797	Q9BUE0	MED18	mediator complex subunit 18 [Source:HGNC Symbol;Acc:HGNC:25944]	1.44079	2.59958	0.98026	2.12297	0.96709	0.94501	0.94914	1.87215	0.10439	1.1118	1.40729	0.99865	0.07643
ENST00000494619	2.43758	0.0303328	0.672006	up	3:+:42850966-42865013	MERGE.31653	3:+:42804752-43060211	3:+:42850966-42865013	ENSG00000144648	1238	A0A024R2X7	ACKR2	atypical chemokine receptor 2 [Source:HGNC Symbol;Acc:HGNC:1565]	0.46314	0.53076	0.33468	0.21759	0.2523	0.9129	0.31837	0.97683	0.54274	0.37894	0.2023	0	0
ENST00000409318	1.51823	0.0361403	0.681548	up	2:-:101007617-101151384	MERGE.26303	2:-:101007617-101252882	2:-:101007617-101151384	ENSG00000204634	11138	O95759	TBC1D8	TBC1 domain family member 8 [Source:HGNC Symbol;Acc:HGNC:17791]	1.70912	2.05779	1.73869	0.35651	2.18675	0.4783	0.60048	1.22464	0.81822	0.13236	0.2247	0.37665	1.13626
ENST00000592625	-2.3194600178357	0.044479	0.68263	down	19:+:11965037-11978395	MERGE.22678	19:+:11848726-11980381	19:+:11965037-11978395	ENSG00000197054	284390	Q0D2J5	ZNF763	zinc finger protein 763 [Source:HGNC Symbol;Acc:HGNC:27614]	0	0.9345	0.8925	0.78554	0	0.80738	0	0.23887	1.24672	0.44479	0.7757	0.87332	0.86885
ENST00000369023	-2.33913963431864	0.0224502	0.65193	down	10:-:121957088-121975217	MERGE.6729	10:-:121957088-121975217	10:-:121957088-121975217	ENSG00000107672	54780	Q9NXX6	NSMCE4A	NSE4 homolog A, SMC5-SMC6 complex component [Source:HGNC Symbol;Acc:HGNC:25935]	0.01151	0.03251	0.02014	1.9565	0.74185	0.38058	0.50561	0.01995	0.82081	0.67059	0.57832	0.62979	1.11023
ENST00000575992	-3.38881316830064	0.00584298	0.510213	down	17:-:81665156-81666537	MERGE.21048	17:-:81665036-81666635	17:-:81665156-81666537	ENSG00000204237	339229	Q5BKU9	OXLD1	oxidoreductase like domain containing 1 [Source:HGNC Symbol;Acc:HGNC:27901]	0	0	0.68398	0.57607	0	0	0.63529	0.44027	0.69683	0.70069	0.58917	0.9005	1.53047
ENST00000481972	2.73603	0.0469741	0.690966	up	3:+:58306314-58318472	MERGE.32109	3:+:58306247-58324695	3:+:58306314-58318472	ENSG00000255154	109703458	A0A087WUW1,A0A087WTC8,A0A087WYB6,P86397	HTD2	hydroxyacyl-thioester dehydratase type 2 [Source:HGNC Symbol;Acc:HGNC:53111]	0.79196	0.65781	0.53995	0.7894	1.35501	0.407	2.02548	0.77684	0	1.78466	1.18177	0.96124	0
ENST00000426306	4.96814	0.0160783	0.633272	up	7:-:99493242-99500264	MERGE.41917	7:-:99420935-99500324	7:-:99493242-99500264	ENSG00000160908	84124	Q53GI3	ZNF394	zinc finger protein 394 [Source:HGNC Symbol;Acc:HGNC:18832]	0.73202	1.47557	1.93494	1.09425	0.50559	4.79464	6.2061	3.1775	0	3.05886	0	5.54389	0
ENST00000375315	-2.7812607480107	0.0405554	0.68203	down	9:+:94759649-95087218	MERGE.45842	9:+:94726701-95087218	9:+:94759649-95087218	ENSG00000148120	84909	Q8N6M6	C9orf3	chromosome 9 open reading frame 3 [Source:HGNC Symbol;Acc:HGNC:1361]	0.13306	0.26496	0.07163	0	0.1832	0.0435	0	1.17036	0.12014	0.17427	1.21852	1.98422	0.42022
ENST00000409470	-1.34245598457206	0.0340194	0.677746	down	2:+:85616169-85649280	MERGE.26078	2:+:85602856-85649282	2:+:85616169-85649280	ENSG00000168883	10713	Q53GS9	USP39	ubiquitin specific peptidase 39 [Source:HGNC Symbol;Acc:HGNC:20071]	0.78903	1.47809	0.82134	0.10076	0.60729	0.16395	0.80393	0.38276	1.35832	0.82019	2.47322	1.90824	0.8513
ENST00000529654	1.91007	0.000217175	0.257431	up	8:+:144374046-144393242	MERGE.44775	8:+:144373101-144393242	8:+:144374046-144393242	ENSG00000173137	203054	Q3MIX3	ADCK5	aarF domain containing kinase 5 [Source:HGNC Symbol;Acc:HGNC:21738]	1.30639	1.93784	1.27436	0.79331	1.08414	1.03197	1.11965	1.46775	0.13079	1.15649	0.34204	0.34953	0.28727
ENST00000511891	-1.06292340809288	0.0298017	0.671086	down	4:+:83035171-83049515	MERGE.34566	4:+:83034447-83075818	4:+:83035171-83049515	ENSG00000138663	51138	B3KM48	COPS4	COP9 signalosome subunit 4 [Source:HGNC Symbol;Acc:HGNC:16702]	0.28761	0.59564	0.37739	1.13011	0.59203	0.29881	0.30315	1.02151	1.45038	2.11343	0.49122	1.0765	1.3456
ENST00000595125	-1.60925230001564	0.0135467	0.617408	down	19:+:49928702-49933298	MERGE.24279	19:+:49928702-49933935	19:+:49928702-49933298	ENSG00000169136	22809	Q9Y2D1	ATF5	activating transcription factor 5 [Source:HGNC Symbol;Acc:HGNC:790]	0.07843	0.31378	0.06003	0.30817	0.21935	0.23149	0.03444	0.05945	0.38358	0.16692	0.35458	1.08201	0.5242
ENST00000294179	-1.39864113628858	0.0188157	0.645478	down	11:-:62806897-62832088	MERGE.7994	11:-:62806897-62832088	11:-:62806897-62832088	ENSG00000162236	6811	Q13190	STX5	syntaxin 5 [Source:HGNC Symbol;Acc:HGNC:11440]	1.9323	1.56635	0.82167	2.33752	8.96692	1.45327	9.81412	2.82853	7.05463	4.04033	8.58303	7.75263	10.1131
ENST00000569248	-1.05506615456854	0.0104587	0.589299	down	16:+:680419-682717	MERGE.16328	16:+:680224-682870	16:+:680419-682717	ENSG00000103266	10273	Q9UNE7	STUB1	STIP1 homology and U-box containing protein 1 [Source:HGNC Symbol;Acc:HGNC:11427]	1.00468	2.58453	0.67428	1.32723	1.8603	0.79348	2.41154	1.24544	3.46395	3.39944	3.46312	1.64579	3.48147
ENST00000495875	-2.57775138167637	0.0282262	0.665089	down	3:+:152268920-152432917	MERGE.33125	3:+:152243492-152465780	3:+:152268920-152432917	ENSG00000152601	4154	Q9NR56	MBNL1	muscleblind like splicing regulator 1 [Source:HGNC Symbol;Acc:HGNC:6923]	0.14724	0.02772	1.18492	0	0.02635	0.02781	1.29326	0	0.64008	1.26664	0.91712	0.42391	0.1687
ENST00000562235	-2.60446000684789	0.0361225	0.681474	down	16:+:67227157-67229278	MERGE.17646	16:+:67227103-67229278	16:+:67227157-67229278	ENSG00000168701	29100	Q9BTX3	TMEM208	transmembrane protein 208 [Source:HGNC Symbol;Acc:HGNC:25015]	0	1.15013	1.2499	1.30189	0	1.03661	0	0.30496	0.91824	0.77939	1.20666	0.99369	1.562
ENST00000327697	3.49557	0.0360319	0.681234	up	3:+:49689499-49721527	MERGE.31877	3:+:49687683-49721529	3:+:49689499-49721527	ENSG00000164068	63891	Q5XPI4	RNF123	ring finger protein 123 [Source:HGNC Symbol;Acc:HGNC:21148]	1.9619	3.58856	3.56912	0.79721	6.59349	5.2144	1.17716	1.23835	5.51868	0.11009	0.06732	0	4.75946
ENST00000553777	2.92271	0.0150292	0.625375	up	14:-:22917564-22919087	MERGE.12947	14:-:22891081-22919184	14:-:22917564-22919087	ENSG00000100461	55147	A0A0S2Z5D9	RBM23	RNA binding motif protein 23 [Source:HGNC Symbol;Acc:HGNC:20155]	2.39754	1.28968	3.03887	1.00935	3.28424	2.49552	2.4497	1.44111	0	2.14848	1.3764	0	1.82199
ENST00000344138	1.36261	0.0386132	0.68203	up	22:+:39901082-39973721	MERGE.30718	22:+:39901082-39984746	22:+:39901082-39973721	ENSG00000100351	9402	O75791	GRAP2	GRB2-related adaptor protein 2 [Source:HGNC Symbol;Acc:HGNC:4563]	3.94934	14.7157	11.4423	16.0607	13.4223	10.6764	11.9565	2.30696	12.9644	2.44189	2.34833	2.71804	2.45615
ENST00000404922	-1.68934564113602	0.000710828	0.36286	down	3:+:13549131-13638422	ENSG00000163520	3:+:13549131-13638422	3:+:13549131-13638422	ENSG00000163520	2199	P98095	FBLN2	fibulin 2 [Source:HGNC Symbol;Acc:HGNC:3601]	0.15982	0.22042	0.14305	0.25922	0.09314	0.5055	0.10447	0.09015	0.53966	0.85264	0.30992	0.57785	0.79846
ENST00000540662	-1.75945796797771	0.0277835	0.664646	down	12:+:2823842-2824476	MERGE.9350	12:+:2812622-2859792	12:+:2823842-2824476	ENSG00000111203	55846	A0A0S2Z5P1	ITFG2	integrin alpha FG-GAP repeat containing 2 [Source:HGNC Symbol;Acc:HGNC:30879]	0	0.10811	0.10046	0.47944	0.05139	0.51521	0.35304	0.27357	0.24962	0.566	0.40381	0.68883	1.39802
ENST00000358064	-3.36192617901312	0.016865	0.636316	down	12:-:14767999-14771131	MERGE.9707	12:-:14734179-14771131	12:-:14767999-14771131	ENSG00000197837	121504	P62805	HIST4H4	histone cluster 4 H4 [Source:HGNC Symbol;Acc:HGNC:20510]	0	0.6459	0.62947	0.73976	0.38192	1.51738	0	0.73934	3.25926	0.75732	4.25365	1.35713	3.15576
ENST00000395067	-2.87513250802802	0.022816	0.65193	down	9:+:100427156-100451229	MERGE.45966	9:+:100427156-100577636	9:+:100427156-100451229	ENSG00000066697	91283	A0A024R171	MSANTD3	Myb/SANT DNA binding domain containing 3 [Source:HGNC Symbol;Acc:HGNC:23370]	0	0.88738	1.01013	2.07191	0.46401	0	0.03105	0.80638	1.23965	1.2671	1.33771	1.25525	1.91261
ENST00000455551	1.10538	0.0285103	0.666377	up	9:-:89361609-89498130	MERGE.45703	9:-:89360787-89620692	9:-:89361609-89498130	ENSG00000187764	10507	Q92854	SEMA4D	semaphorin 4D [Source:HGNC Symbol;Acc:HGNC:10732]	1.68347	1.27789	2.3437	1.28086	3.38495	1.99492	5.67155	0.93224	0.4426	1.25649	0.60564	1.62422	1.59033
ENST00000430968	1.0328	0.0309172	0.672804	up	2:+:138501932-138552582	MERGE.26775	2:+:138501801-138613168	2:+:138501932-138552582	ENSG00000144228	339745	Q6IQ16	SPOPL	speckle type BTB/POZ protein like [Source:HGNC Symbol;Acc:HGNC:27934]	1.35178	1.51618	1.9624	0.84758	1.69886	1.62989	1.8189	1.5198	0.85023	0.23196	1.04023	1.0489	1.64768
ENST00000246069	4.4768	0.0180178	0.643292	up	20:+:17569863-17609919	MERGE.28355	20:+:17569863-17609919	20:+:17569863-17609919	ENSG00000125868	11034	P60981	DSTN	destrin, actin depolymerizing factor [Source:HGNC Symbol;Acc:HGNC:15750]	4.67666	5.48422	4.23064	5.60952	3.68508	3.25203	4.98853	5.00826	0	4.80713	5.44731	0	5.38883
ENST00000470012	-2.83632326901934	0.0128338	0.612868	down	2:-:73731906-73737335	MERGE.25904	2:-:73729104-73737400	2:-:73731906-73737335	ENSG00000144034	51002	Q9Y3C4	TPRKB	TP53RK binding protein [Source:HGNC Symbol;Acc:HGNC:24259]	0.71688	0.52246	0.60686	0.8405	0	0	0	0.52084	0.70372	1.07759	1.44043	0.84335	1.25855
ENST00000259874	3.28692	0.0217689	0.65193	up	6:-:30743199-30744554	MERGE.38530	6:-:30743199-30744554	6:-:30743199-30744554	ENSG00000137331	8870	P46695	IER3	immediate early response 3 [Source:HGNC Symbol;Acc:HGNC:5392]	3.19944	4.51774	8.64443	8.73161	5.85376	7.6521	6.62898	7.28649	0.01122	7.19082	0.01296	7.54016	6.44224
ENST00000612905	4.18972	0.0252705	0.65646	up	8:-:142657460-142669994	MERGE.44669	8:-:142657460-142682723	8:-:142657460-142669994	ENSG00000234616	8629	D3DWI5	JRK	Jrk helix-turn-helix protein [Source:HGNC Symbol;Acc:HGNC:6199]	4.84772	6.43948	3.92512	7.06006	5.08784	4.58029	4.90226	1.93056	5.91854	0.00315	6.3971	0.00338	2.79295
ENST00000393486	-5.9050759980321	0.0402372	0.68203	down	7:+:114922359-115019202	MERGE.42210	7:+:114922154-115023828	7:+:114922359-115019202	ENSG00000135272	29969	Q9P1T7	MDFIC	MyoD family inhibitor domain containing [Source:HGNC Symbol;Acc:HGNC:28870]	0	0	0	0	0	0	4.15226	0.08861	0.03812	4.40321	11.9578	0.41372	0.02791
ENST00000505984	-5.03356395571457	0.00469887	0.488815	down	4:-:82819044-82891148	MERGE.34572	4:-:82818661-82901166	4:-:82819044-82891148	ENSG00000138674	22872	A0A024RDD3	SEC31A	SEC31 homolog A, COPII coat complex component [Source:HGNC Symbol;Acc:HGNC:17052]	0	2.03761	0.89011	1.85007	0	0	0	0	0.30267	1.26779	0.61427	2.05592	0.69032
ENST00000248054	-1.68759665860336	0.000526201	0.326743	down	19:+:16829400-16880350	MERGE.22840	19:+:16829400-16880353	19:+:16829400-16880350	ENSG00000127511	23309	O75182	SIN3B	SIN3 transcription regulator family member B [Source:HGNC Symbol;Acc:HGNC:19354]	1.36687	1.40369	2.20183	0.37558	1.04651	1.35721	0.56252	0.50233	3.14699	2.88375	2.99615	4.0669	2.80184
ENST00000308377	-4.63272910567335	0.0393562	0.68203	down	17:-:35350305-35373607	MERGE.19563	17:-:35350009-35373701	17:-:35350305-35373607	ENSG00000172716	91607	Q7Z7L1	SLFN11	schlafen family member 11 [Source:HGNC Symbol;Acc:HGNC:26633]	0	8.76308	0	9.02236	7.71394	0	5.96876	6.29432	3.51542	8.76665	10.1437	10.998	7.83023
ENST00000420633	-2.61645803057584	0.0420337	0.68203	down	4:-:119596526-119628065	MERGE.34936	4:-:119493389-119628991	4:-:119596526-119628065	ENSG00000138735	8654	O76074	PDE5A	phosphodiesterase 5A [Source:HGNC Symbol;Acc:HGNC:8784]	1.28906	0	0.09397	1.414	0	0.32467	0.49064	0	1.86796	0.38505	0.36693	0.53609	1.55901
ENST00000397203	-3.9777075825168	0.0140945	0.620562	down	12:+:1027747-1495924	MERGE.9269	12:+:990509-1495933	12:+:1027747-1495924	ENSG00000082805	23085	Q8IUD2	ERC1	ELKS/RAB6-interacting/CAST family member 1	0	0.43577	0.1863	0	0.03938	0.37238	0	0.51078	0.70549	0.8675	0.53226	0.23142	0.34284
ENST00000579954	-3.38485899513232	0.0135669	0.617408	down	17:-:29928282-29930062	MERGE.19421	17:-:29614756-29930276	17:-:29928282-29930062	ENSG00000141298	85464	Q76I76	SSH2	slingshot protein phosphatase 2 [Source:HGNC Symbol;Acc:HGNC:30580]	2.51232	0	1.37763	3.42558	0	0	0	2.11135	0.88026	3.89783	2.33565	2.15919	2.86419
ENST00000315212	-1.4095496155335	0.037299	0.68203	down	2:-:3545115-3558616	MERGE.24751	2:-:3531813-3558616	2:-:3545115-3558616	ENSG00000171865	246243	O60930	RNASEH1	ribonuclease H1 [Source:HGNC Symbol;Acc:HGNC:18466]	0.11056	0.07206	1.21267	1.1947	0.54042	0.09639	0.45569	0.71465	0.64333	1.02127	1.11933	1.27332	1.25868
ENST00000471026	3.32349	0.00531324	0.501582	up	1:+:161506651-161518355	MERGE.3495	1:+:161505430-161678654	1:+:161506651-161518355	ENSG00000143226	2212	P12318	FCGR2A	Fc fragment of IgG receptor IIa [Source:HGNC Symbol;Acc:HGNC:3616]	1.93201	1.46737	1.93969	1.44495	0.98243	1.36857	1.3113	1.1411	0	1.81	0	0.77959	0.75464
ENST00000376656	-3.67344142315671	0.0361715	0.681568	down	6:+:30326844-30343728	MERGE.38583	6:+:30326479-30346884	6:+:30326844-30343728	ENSG00000204599	56658	Q9HCM9	TRIM39	tripartite motif containing 39 [Source:HGNC Symbol;Acc:HGNC:10065]	0	0.1041	0.04206	1.73331	0.03873	0	0.03378	0.03748	1.25408	1.19344	0.35261	1.90105	0.02295
ENST00000492440	-1.49810687095441	0.0131912	0.615434	down	3:+:9825566-9828162	MERGE.31133	3:+:9792495-9855138	3:+:9825566-9828162	ENSG00000214021	26140	Q9Y4R7	TTLL3	tubulin tyrosine ligase like 3 [Source:HGNC Symbol;Acc:HGNC:24483]	0.22794	0.58519	0.33533	0.3155	0.25963	0.21528	0.16381	0.12565	1.37825	0.79846	0.458	2.03838	0.28688
ENST00000329858	-4.10380920503113	0.0192865	0.645964	down	12:-:6618835-6636447	MERGE.9421	12:-:6618835-6636447	12:-:6618835-6636447	ENSG00000184574	57121	Q9H1C0	LPAR5	lysophosphatidic acid receptor 5 [Source:HGNC Symbol;Acc:HGNC:13307]	0	0	0.67737	0.91478	3.61002	0.75527	0	2.1702	2.54784	4.6941	1.53557	1.27745	2.46934
ENST00000464520	1.19699	0.0321329	0.675278	up	9:-:137007657-137009183	MERGE.46808	9:-:137007227-137028922	9:-:137007657-137009183	ENSG00000107331	20	Q9BZC7	ABCA2	ATP binding cassette subfamily A member 2 [Source:HGNC Symbol;Acc:HGNC:32]	1.5759	0.75027	0.87148	3.62988	0.69708	2.03589	2.7843	1.72604	0.50397	0.43827	0.9463	1.72102	0.53615
ENST00000590766	-3.81709583504581	0.00115806	0.411242	down	19:-:19790972-19821710	MERGE.23183	19:-:19756372-19821751	19:-:19790972-19821710	ENSG00000081665	440515	Q5JVG8	ZNF506	zinc finger protein 506 [Source:HGNC Symbol;Acc:HGNC:23780]	0.22446	0.80997	0	0	0	0.07067	0	0	0.32526	1.50856	0.26309	2.80041	0.64294
ENST00000372458	3.4143	0.0118584	0.601062	up	1:-:43363397-43368018	MERGE.1447	1:-:43363397-43368074	1:-:43363397-43368018	ENSG00000066322	64834	Q9BW60	ELOVL1	ELOVL fatty acid elongase 1 [Source:HGNC Symbol;Acc:HGNC:14418]	3.32494	2.90493	4.27721	4.71778	6.16533	4.23849	7.52068	0.50828	0.81247	4.53747	0.14191	0.72996	0.01037
ENST00000256646	5.25696	0.0151655	0.626389	up	1:-:119911553-120069626	MERGE.2684	1:-:119909255-120100767	1:-:119911553-120069626	ENSG00000134250	4853	Q04721	NOTCH2	notch 2 [Source:HGNC Symbol;Acc:HGNC:7882]	3.38055	3.93312	4.51029	7.44303	6.35865	4.24833	5.11801	8.67056	4.31635	4.46135	3.3793	0	0
ENST00000334994	4.00052	0.00495817	0.492845	up	5:+:62578735-62581448	MERGE.36053	5:+:62306162-62628582	5:+:62578735-62581448	ENSG00000186105	100130733	Q7Z2Q7	LRRC70	leucine rich repeat containing 70 [Source:HGNC Symbol;Acc:HGNC:35155]	1.34156	1.22931	0.58053	1.04446	0.40235	0.49201	1.38521	1.10651	0	0.56913	0.08603	0	1.5194
ENST00000373602	-2.15638844248477	0.0097215	0.579294	down	1:+:32200386-32205387	MERGE.1096	1:+:32200386-32205387	1:+:32200386-32205387	ENSG00000160050	79140	Q9BUN5	CCDC28B	coiled-coil domain containing 28B [Source:HGNC Symbol;Acc:HGNC:28163]	0.2358	0.22197	0.11602	0.73831	0.17146	0	0.22006	0.58725	0.58941	0.92444	0.90315	0.66474	1.30861
ENST00000352210	-3.80329275255455	0.00474434	0.488815	down	1:+:161166410-161171218	MERGE.3470	1:+:161166410-161178013	1:+:161166410-161171218	ENSG00000143224	5498	P50336	PPOX	protoporphyrinogen oxidase [Source:HGNC Symbol;Acc:HGNC:9280]	0	0.48388	0	0.11221	0	0.32366	0	1.20389	0.78624	0.63122	0.55466	0.42936	0.66347
ENST00000330205	-3.98985341987347	0.00514109	0.498629	down	21:-:46161148-46184476	ENSG00000160284	21:-:46161148-46184476	21:-:46161148-46184476	ENSG00000160284	84221	Q9H0A9	SPATC1L	spermatogenesis and centriole associated 1 like [Source:HGNC Symbol;Acc:HGNC:1298]	0	0	0.64136	2.38743	0	0.80791	0	0.74099	0.87358	1.27756	0.99578	2.03278	1.9446
ENST00000370915	2.22918	0.0441267	0.68203	up	20:+:62122461-62128030	MERGE.29148	20:+:62122461-62135378	20:+:62122461-62128030	ENSG00000149657	149986	Q9BX40	LSM14B	LSM family member 14B [Source:HGNC Symbol;Acc:HGNC:15887]	2.45418	1.97422	1.57432	2.07473	1.66393	1.65768	1.48934	1.10807	0	2.33252	1.04601	2.4695	0.38344
ENST00000506736	1.42238	0.0359775	0.68118	up	5:-:69364743-69366821	MERGE.36153	5:-:69350984-69370013	5:-:69364743-69366821	ENSG00000273841	6880	Q16594	TAF9	TATA-box binding protein associated factor 9 [Source:HGNC Symbol;Acc:HGNC:11542]	0.56671	0.45403	0.55902	3.25724	1.964	1.73104	3.27259	0.80427	0.37741	0.51865	0.92065	0.30087	0.51807
ENST00000430385	-3.21865810914198	0.0278849	0.664832	down	19:-:12390016-12401271	MERGE.22715	19:-:12379189-12640098	19:-:12390016-12401271	ENSG00000196466	90576	Q96GE5	ZNF799	zinc finger protein 799 [Source:HGNC Symbol;Acc:HGNC:28071]	0.49706	0	0	0.85447	0	0.54576	0.55666	0.81273	0.67527	0.48997	1.14856	1.06736	0.97885
ENST00000329276	-1.68375301855622	0.0416213	0.68203	down	20:+:2652145-2658393	MERGE.28219	20:+:2644193-2658393	20:+:2652145-2658393	ENSG00000101361	10528	O00567	NOP56	NOP56 ribonucleoprotein [Source:HGNC Symbol;Acc:HGNC:15911]	1.45108	1.24009	2.7434	1.69474	0.07182	0.41053	2.64897	0.15061	2.43027	4.57216	1.43096	2.88792	2.38151
ENST00000497474	1.12487	0.0148102	0.624826	up	1:+:161505459-161506449	MERGE.3495	1:+:161505430-161678654	1:+:161505459-161506449	ENSG00000143226	2212	P12318	FCGR2A	Fc fragment of IgG receptor IIa [Source:HGNC Symbol;Acc:HGNC:3616]	1.09489	1.35617	1.03337	1.01893	1.13461	1.49675	1.64501	0.42431	0.20041	0.43894	0.86841	0.77426	0.82532
ENST00000464280	-1.07758649876898	0.0158806	0.63113	down	3:+:52475616-52478583	MERGE.31975	3:+:52455118-52493071	3:+:52475616-52478583	ENSG00000010322	11188	Q9Y2I1	NISCH	nischarin [Source:HGNC Symbol;Acc:HGNC:18006]	0.52019	0.25391	0.33706	0.49207	0.44831	0.12738	0.27076	0.26703	0.97157	0.55248	0.50325	1.34978	0.58865
ENST00000438075	2.71982	0.00119747	0.411242	up	6:+:31586179-31588909	MERGE.38607	6:+:31579214-31593133	6:+:31586179-31588909	ENSG00000204482	7940	A0A024RCT6	LST1	leukocyte specific transcript 1 [Source:HGNC Symbol;Acc:HGNC:14189]	2.3107	0.67233	4.75921	1.67143	1.86118	4.62279	2.23256	1.85609	0.60271	0.28236	0.59091	0.22176	0.24068
ENST00000256062	3.58708	0.0329835	0.675996	up	12:-:29500840-29784759	ENSG00000133687	12:-:29500840-29784759	12:-:29500840-29784759	ENSG00000133687	83857	Q8IUR5	TMTC1	transmembrane and tetratricopeptide repeat containing 1 [Source:HGNC Symbol;Acc:HGNC:24099]	0.65799	0.86648	1.57527	0.10922	1.40287	0.06714	0.60997	1.70366	0.23454	0.2107	0.43399	0.01399	0
ENST00000292301	-3.83604773000086	0.0088257	0.563029	down	3:+:46353744-46360921	MERGE.31723	3:+:46353734-46361906	3:+:46353744-46360921	ENSG00000121807	729230	P41597	CCR2	C-C motif chemokine receptor 2 [Source:HGNC Symbol;Acc:HGNC:1603]	0.45064	0.28847	0.48881	0	0	1.03285	0	0	0.72093	0.52228	0.39237	0.58818	0.60238
ENST00000243346	-1.46288147088069	0.0473044	0.691762	down	2:-:151270465-151290057	MERGE.26883	2:-:151270465-151290057	2:-:151270465-151290057	ENSG00000123609	9111	Q8WTW2	NMI	N-myc and STAT interactor [Source:HGNC Symbol;Acc:HGNC:7854]	0.67241	6.55318	0.51034	5.76984	0.51328	0.49499	6.79203	1.14783	1.73669	4.46602	7.57994	4.75448	6.46737
ENST00000325110	1.97451	0.0483018	0.693729	up	5:-:43289395-43313493	MERGE.35868	5:-:43289395-43313512	5:-:43289395-43313493	ENSG00000112972	3157	A0A024R059	HMGCS1	3-hydroxy-3-methylglutaryl-CoA synthase 1 [Source:HGNC Symbol;Acc:HGNC:5007]	1.49685	2.34846	1.08114	1.96951	1.64688	1.08951	1.0896	1.20149	0.00796	1.24701	0.15176	1.40579	3.10314
ENST00000483115	3.57215	0.00563966	0.5062	up	X:-:44523772-44542304	ENSG00000069509	X:-:44523639-44543001	X:-:44523772-44542304	ENSG00000069509	139341	Q8IVP5	FUNDC1	FUN14 domain containing 1 [Source:HGNC Symbol;Acc:HGNC:28746]	0.70561	1.27193	1.51025	1.93192	1.43765	0.97839	1.02856	1.39154	0.06527	1.7893	0	1.81542	0
ENST00000462776	-1.62851147036544	0.0442248	0.68203	down	1:-:153534714-153535991	MERGE.3118	1:-:153533919-153536244	1:-:153534714-153535991	ENSG00000197956	6277	P06703	S100A6	S100 calcium binding protein A6 [Source:HGNC Symbol;Acc:HGNC:10496]	0.26804	2.74399	0.14654	2.69882	3.65824	0.15823	1.35374	0.23219	4.42789	1.68136	2.79385	1.70421	2.59122
ENST00000439667	-3.86220393177968	0.00947114	0.576078	down	22:+:37282531-37302019	MERGE.30609	22:+:37282027-37315345	22:+:37282531-37302019	ENSG00000100055	27128	Q9UIA0	CYTH4	cytohesin 4 [Source:HGNC Symbol;Acc:HGNC:9505]	0.487	3.56333	0	0.56537	0.57452	0	0	0	0.21171	3.17388	3.00231	1.06222	2.57856
ENST00000533290	6.11219	0.0160364	0.632797	up	11:-:47572198-47578789	MERGE.7778	11:-:47572197-47579015	11:-:47572198-47578789	ENSG00000123444	55709	Q9NVX7	KBTBD4	kelch repeat and BTB domain containing 4 [Source:HGNC Symbol;Acc:HGNC:23761]	2.20482	0.07851	0.10487	3.195	1.80063	0.4283	2.51347	2.1628	0.0136	0	0.00524	0.06003	0.01991
ENST00000445623	-1.23221953282949	0.0376756	0.68203	down	X:+:47585342-47586789	MERGE.47394	X:+:47582313-47586789	X:+:47585342-47586789	ENSG00000102265	7076	P01033	TIMP1	TIMP metallopeptidase inhibitor 1 [Source:HGNC Symbol;Acc:HGNC:11820]	0.64735	1.65042	0.23595	0.52992	0.36209	0.33118	0.63967	0.74769	1.33674	0.70095	4.66092	2.12266	0.69535
ENST00000503120	-1.18459175648116	0.0393384	0.68203	down	5:-:139387569-139389883	MERGE.37106	5:-:139387480-139390081	5:-:139387569-139389883	ENSG00000170476	51237	Q8WU39	MZB1	marginal zone B and B1 cell specific protein [Source:HGNC Symbol;Acc:HGNC:30125]	0.07654	0.2642	0.24551	0.50963	0.68504	0.0723	0.98608	0.30943	0.60636	0.9603	0.88863	0.53871	0.71461
ENST00000434242	1.48614	0.0424818	0.68203	up	17:+:30988077-30997528	MERGE.19492	17:+:30968785-30999911	17:+:30988077-30997528	ENSG00000181481	84282	Q8IUD6	RNF135	ring finger protein 135 [Source:HGNC Symbol;Acc:HGNC:21158]	0.43713	1.23448	0.87401	0.8588	0.61476	0.5898	0.71305	0.54095	0.70583	0.33576	0	0.71917	0.29812
ENST00000372209	-1.25920002760251	0.0303739	0.672006	down	1:+:44775573-44778779	MERGE.1500	1:+:44775251-44778779	1:+:44775573-44778779	ENSG00000142937	6202	P62241	RPS8	ribosomal protein S8 [Source:HGNC Symbol;Acc:HGNC:10441]	4.49836	2.2055	1.88549	3.2911	0.79678	3.31927	8.97237	5.56098	3.34074	6.0046	16.1235	5.77865	17.4038
ENST00000397764	-2.23722347993621	0.0068477	0.524367	down	7:-:113116718-113118613	ENSG00000214194	7:-:113116718-113118613	7:-:113116718-113118613	ENSG00000214194	401397	A4D0T7	SMIM30	small integral membrane protein 30 [Source:HGNC Symbol;Acc:HGNC:48953]	0.14999	0.01412	0.49857	0.05893	0.33559	0.50999	0.43475	0.11694	0.54772	0.6586	1.76304	0.66215	1.46074
ENST00000199389	1.33955	0.0262564	0.657569	up	7:-:6022244-6059230	MERGE.40642	7:-:5963103-6059230	7:-:6022244-6059230	ENSG00000086232	27102	Q9BQI3	EIF2AK1	eukaryotic translation initiation factor 2 alpha kinase 1 [Source:HGNC Symbol;Acc:HGNC:24921]	0.54585	0.7133	0.46806	0.85722	0.58172	1.01076	0.4763	1.36567	0.35282	0.05149	0.34996	0.71686	0.55204
ENST00000506996	2.54628	0.0233595	0.65309	up	5:+:122845626-123002142	MERGE.36869	5:+:122843439-123034082	5:+:122845626-123002142	ENSG00000064652	28966	Q9Y343	SNX24	sorting nexin 24 [Source:HGNC Symbol;Acc:HGNC:21533]	1.14634	0.48817	1.38477	0.32174	0.75724	0.54136	1.03087	0.23644	0.11865	0.02446	1.26136	0.4453	0
ENST00000379240	2.63733	0.0148821	0.62486	up	5:-:131953934-131994579	MERGE.36930	5:-:131806993-132012243	5:-:131953934-131994579	ENSG00000164398	23305	B2RB13	ACSL6	acyl-CoA synthetase long chain family member 6 [Source:HGNC Symbol;Acc:HGNC:16496]	3.84844	1.30443	1.5317	0.8229	2.53101	2.24871	3.28623	3.96121	5.18609	0.09595	0.55686	0.42314	0.05413
ENST00000286621	-2.45383393107052	0.0452091	0.684974	down	10:+:74151229-74708475	MERGE.5917	10:+:74151185-74709303	10:+:74151229-74708475	ENSG00000156110	132	P55263	ADK	adenosine kinase [Source:HGNC Symbol;Acc:HGNC:257]	0.83745	0.84003	1.06882	1.06539	0	0	0.37382	0.59463	0.89523	3.45701	1.07582	1.01452	1.20595
ENST00000326799	-8.01482727592789	0.00145115	0.441765	down	10:-:27110454-27154359	MERGE.5291	10:-:27110112-27155266	10:-:27110454-27154359	ENSG00000136758	10730	Q96TA2	YME1L1	YME1 like 1 ATPase [Source:HGNC Symbol;Acc:HGNC:12843]	0	0	0	0	0	10.414	11.5836	0.04525	7.20394	10.86	13.9557	0.89853	12.6186
ENST00000527609	-2.43414340131514	0.0461317	0.687975	down	11:+:117328085-117351959	MERGE.8980	11:+:117314557-117413268	11:+:117328085-117351959	ENSG00000110274	22897	Q9UPV0	CEP164	centrosomal protein 164 [Source:HGNC Symbol;Acc:HGNC:29182]	1.01505	0	0	1.29354	0.85933	1.19191	0	0.73671	0.78713	0.90961	2.48054	1.00049	1.02156
ENST00000548536	4.93281	0.0114991	0.599824	up	12:+:111766948-111809630	MERGE.11258	12:+:111686056-111817529	12:+:111766948-111809630	ENSG00000111275	217	P05091	ALDH2	aldehyde dehydrogenase 2 family (mitochondrial) [Source:HGNC Symbol;Acc:HGNC:404]	4.24017	0.2661	4.07602	4.24582	0.2285	4.84883	0.63274	1.57982	0.04757	0.08989	0.00916	0.06126	0.09577
ENST00000422591	3.53183	0.00867269	0.5596	up	3:-:15563358-15601569	MERGE.31266	3:-:15560704-15601852	3:-:15563358-15601569	ENSG00000131373	26061	Q9UJ83	HACL1	2-hydroxyacyl-CoA lyase 1 [Source:HGNC Symbol;Acc:HGNC:17856]	1.11763	1.26436	1.05483	1.25196	2.01803	1.41672	1.60168	1.10404	0.83535	0.82582	0	1.14788	0
ENST00000354227	-2.93302140998444	0.0281286	0.664832	down	19:-:45770381-45782489	MERGE.23973	19:-:45769717-45792802	19:-:45770381-45782489	ENSG00000104936	1760	E5KR06	DMPK	DM1 protein kinase [Source:HGNC Symbol;Acc:HGNC:2933]	0	0.65553	0	0.74769	0	0.09942	0.19203	0.51906	0.1056	0.63128	0.69961	0.97915	0.87364
ENST00000513128	2.46955	0.0427905	0.68203	up	4:-:143996153-144019324	MERGE.35079	4:-:143996104-144019345	4:-:143996153-144019324	ENSG00000250361	2994	P06028	GYPB	glycophorin B (MNS blood group) [Source:HGNC Symbol;Acc:HGNC:4703]	12.7499	5.41359	2.06681	6.91911	7.8598	6.1053	7.04825	13.6321	9.49626	3.95495	1.11969	3.37993	0
ENST00000281455	-2.08609778687639	0.0403246	0.68203	down	4:-:184755601-184826094	MERGE.35398	4:-:184743240-184826818	4:-:184755601-184826094	ENSG00000151726	2180	P33121	ACSL1	acyl-CoA synthetase long chain family member 1 [Source:HGNC Symbol;Acc:HGNC:3569]	1.08053	1.15121	1.01847	1.00794	1.08323	9.3788	0.91966	1.3351	26.1959	0.94201	2.08276	5.55075	28.0756
ENST00000281456	-1.10815471106382	0.0181081	0.643534	down	4:+:185143241-185150382	MERGE.35405	4:+:185143241-185150382	4:+:185143241-185150382	ENSG00000151729	291	P12235	SLC25A4	solute carrier family 25 member 4 [Source:HGNC Symbol;Acc:HGNC:10990]	0.07591	0.33006	0.18971	0.36927	0.3429	0.10583	0.1143	0.49473	0.39598	0.71908	0.45393	0.67645	0.34512
ENST00000369939	3.07706	0.0444115	0.682409	up	1:+:109114001-109203229	MERGE.2427	1:+:109113679-109206781	1:+:109114001-109203229	ENSG00000116299	57535	Q6UXG2	KIAA1324	KIAA1324 [Source:HGNC Symbol;Acc:HGNC:29618]	6.40648	8.96279	4.40495	7.7955	1.30611	3.38655	1.06891	8.14678	2.74452	0.80223	0	1.27979	4.16252
ENST00000403290	1.94913	0.0119477	0.601982	up	11:+:13277831-13387266	MERGE.7356	11:+:13276652-13387861	11:+:13277831-13387266	ENSG00000133794	406	O00327	ARNTL	aryl hydrocarbon receptor nuclear translocator like [Source:HGNC Symbol;Acc:HGNC:701]	0.63704	0.3301	0.92024	0.80949	1.11934	1.01568	0.32341	0.11138	0.15753	0.36661	0.10569	0.11218	0.10044
ENST00000356641	1.39223	0.0255985	0.65646	up	11:+:120336914-120487060	MERGE.9078	11:+:120336914-120489936	11:+:120336914-120487060	ENSG00000196914	23365	B4E2K6	ARHGEF12	Rho guanine nucleotide exchange factor 12 [Source:HGNC Symbol;Acc:HGNC:14193]	6.18803	6.57495	5.23983	3.88693	8.88964	9.06927	6.23102	14.1022	10.2785	3.51454	1.89523	1.41036	1.31865
ENST00000289921	4.91627	0.00335656	0.479628	up	8:+:22089208-22104898	MERGE.43305	8:+:22089159-22104898	8:+:22089208-22104898	ENSG00000158863	64760	Q86V87	FAM160B2	family with sequence similarity 160 member B2 [Source:HGNC Symbol;Acc:HGNC:16492]	0.24952	1.27054	0.6482	0.64249	0.79851	0.55347	0.29887	0.6419	0	0.97572	0	0	0.65337
ENST00000454925	-5.76545411812989	0.0287984	0.667863	down	X:+:152941701-152973472	MERGE.48125	X:+:152914442-152973480	X:+:152941701-152973472	ENSG00000147394	7739	B3KPM4	ZNF185	zinc finger protein 185 with LIM domain [Source:HGNC Symbol;Acc:HGNC:12976]	0	0	0.0264	0.00494	0.0135	0.00475	0.00442	0	3.79999	1.91996	4.34542	0.00483	0.03361
ENST00000477892	2.00872	0.00654836	0.517432	up	3:+:122384182-122412334	MERGE.32580	3:+:122384176-122412334	3:+:122384182-122412334	ENSG00000114023	26355	Q96A26	FAM162A	family with sequence similarity 162 member A [Source:HGNC Symbol;Acc:HGNC:17865]	0.66782	0.96527	0.34959	1.37918	0.45179	0.52149	0.72515	0.82904	0.05486	1.0414	0.04226	0.54503	0.13054
ENST00000589178	-1.64266203092946	0.0397699	0.68203	down	18:-:35260643-35290197	MERGE.21576	18:-:35251058-35290245	18:-:35260643-35290197	ENSG00000186814	100101467	Q86W11	ZSCAN30	zinc finger and SCAN domain containing 30 [Source:HGNC Symbol;Acc:HGNC:33517]	0.02859	1.1259	0.06669	0.83787	0.65248	0.87311	0.75338	0.95765	1.12276	1.4134	1.19682	1.6326	1.76074
ENST00000566066	-2.802568235969	0.0189957	0.645478	down	16:+:29820473-29831035	MERGE.17117	16:+:29709205-29848039	16:+:29820473-29831035	ENSG00000013364	9961	Q14764	MVP	major vault protein [Source:HGNC Symbol;Acc:HGNC:7531]	1.34716	0.05514	1.6908	0	2.20164	0	0.02572	1.21773	1.22222	1.54839	1.64766	1.96744	1.62182
ENST00000457657	-3.71246602639477	0.00691556	0.524631	down	14:-:23058567-23095614	MERGE.12940	14:-:23058564-23095614	14:-:23058567-23095614	ENSG00000100813	22985	Q9UKV3	ACIN1	apoptotic chromatin condensation inducer 1 [Source:HGNC Symbol;Acc:HGNC:17066]	0	0.20708	0.12537	0.00982	0.00895	0.04092	0.26641	0.05197	2.94723	0.16129	0.34491	0.39665	0.54738
ENST00000578758	-1.16973850206002	0.0383426	0.68203	down	17:-:64500134-64502350	MERGE.20604	17:-:64499616-64508199	17:-:64500134-64502350	ENSG00000108654	1655	P17844	DDX5	DEAD-box helicase 5 [Source:HGNC Symbol;Acc:HGNC:2746]	0.55341	3.03513	1.64171	0.42544	0.55988	0.49996	0.59176	0.9171	0.98324	1.27214	1.74047	2.21681	7.42048
ENST00000594493	-2.74707903335773	0.0320617	0.675124	down	19:+:49496434-49499689	MERGE.24185	19:+:49496365-49499689	19:+:49496434-49499689	ENSG00000142534	6205	P62280	RPS11	ribosomal protein S11 [Source:HGNC Symbol;Acc:HGNC:10384]	18.2259	17.7351	40.5292	12.9685	0.09992	0.23726	21.0589	0.7737	15.0214	36.3168	41.2482	29.733	29.2078
ENST00000529032	7.28109	0.0293881	0.669634	up	11:+:76446939-76553025	MERGE.8590	11:+:76444923-76554082	11:+:76446939-76553025	ENSG00000158636	56946	Q7Z589	EMSY	EMSY, BRCA2 interacting transcriptional repressor [Source:HGNC Symbol;Acc:HGNC:18071]	0.80853	0.46108	0.71547	0.81726	1.71778	0	1.22068	0.78973	0.0652	0	0	0	0
ENST00000463538	1.03063	0.0315714	0.674981	up	7:-:34973513-35000702	MERGE.41087	7:-:34928876-35038271	7:-:34973513-35000702	ENSG00000173852	23333	Q2PZI1	DPY19L1	dpy-19 like C-mannosyltransferase 1 [Source:HGNC Symbol;Acc:HGNC:22205]	0.90514	0.6882	0.79177	0.61556	0.52966	0.36169	0.42809	0.81424	0.06054	0.40556	0.62955	0.43434	0.49859
ENST00000563633	-2.59740577618422	0.0323132	0.675713	down	16:+:2520393-2529060	MERGE.16481	16:+:2475051-2531422	16:+:2520393-2529060	ENSG00000162066	51005	Q9Y303	AMDHD2	amidohydrolase domain containing 2 [Source:HGNC Symbol;Acc:HGNC:24262]	0.17241	0.47338	0	0.8186	0.60436	0.28498	0	0	0.59962	0.79826	0.64956	0.22062	0.6722
ENST00000476283	1.09663	0.0375841	0.68203	up	3:-:10285813-10289807	MERGE.31169	3:-:10285675-10292947	3:-:10285813-10289807	ENSG00000157017	51738	Q9UBU3	GHRL	ghrelin and obestatin prepropeptide [Source:HGNC Symbol;Acc:HGNC:18129]	0.63931	1.03762	1.13775	0.88787	1.06539	1.76982	1.64588	0.89755	0.55585	0.67167	0.84161	0.1481	1.17872
ENST00000532574	-1.89594782839087	0.00482969	0.488815	down	1:+:145608019-145623224	MERGE.2816	1:+:145607990-145670648	1:+:145608019-145623224	ENSG00000117262	653519	P0CG08	GPR89A	G protein-coupled receptor 89A [Source:HGNC Symbol;Acc:HGNC:31984]	1.89194	0.30707	0.42801	0.86516	0.46709	0.83184	0.25786	0.11303	2.69431	3.82926	1.17977	1.78441	1.18352
ENST00000551495	1.07576	0.017667	0.641003	up	12:+:94259386-94265094	MERGE.10907	12:+:94148723-94307675	12:+:94259386-94265094	ENSG00000136040	10154	O60486	PLXNC1	plexin C1 [Source:HGNC Symbol;Acc:HGNC:9106]	3.6992	3.58942	4.75425	2.68341	6.01008	4.38076	2.57436	3.32771	0.44533	3.8504	2.88737	1.66584	3.28747
ENST00000409115	-1.19038529489452	0.00315716	0.476152	down	2:+:231708509-231713541	MERGE.27921	2:+:231706895-231713541	2:+:231708509-231713541	ENSG00000187514	5757	P06454	PTMA	prothymosin alpha [Source:HGNC Symbol;Acc:HGNC:9623]	4.48211	11.903	3.64478	7.07555	4.10542	6.41824	3.57896	9.30245	8.1368	15.6773	23.9146	8.11109	19.8414
ENST00000421176	-3.06558961508923	0.0267865	0.659681	down	19:+:44072144-44089613	MERGE.23873	19:+:44025342-44089613	19:+:44072144-44089613	ENSG00000186026	342909	Q2VY69	ZNF284	zinc finger protein 284 [Source:HGNC Symbol;Acc:HGNC:13078]	0.59017	0.20833	0.08066	0.60509	0	0	0.31426	0.27159	1.00379	0.20824	0.74485	0.94516	1.13755
ENST00000421177	-2.27617288292474	0.0305409	0.67232	down	4:+:4348140-4419058	MERGE.33891	4:+:4348140-4419058	4:+:4348140-4419058	ENSG00000168824	27065	P42857	NSG1	neuronal vesicle trafficking associated 1 [Source:HGNC Symbol;Acc:HGNC:18790]	0.82706	0.07967	0.08749	0.1247	0.09295	0.06903	0.05068	0.04665	0.25085	3.07488	1.38743	0.05907	0.66113
ENST00000592064	3.35494	0.00294765	0.471368	up	19:-:45493886-45494905	MERGE.23943	19:-:45485289-45497061	19:-:45493886-45494905	ENSG00000125744	6253	O75298	RTN2	reticulon 2 [Source:HGNC Symbol;Acc:HGNC:10468]	0.29817	0.743	0.27617	0.80979	0.34534	0.59638	0.89355	0.16713	0	0.04715	0.28194	0.35349	0
ENST00000266563	1.70109	0.0152156	0.627363	up	12:+:7189584-7211483	ENSG00000139197	12:+:7188685-7218574	12:+:7189584-7211483	ENSG00000139197	5830	B4DR50	PEX5	peroxisomal biogenesis factor 5 [Source:HGNC Symbol;Acc:HGNC:9719]	1.14987	2.17882	0.85476	0.82897	1.74901	0.38687	0.45948	2.94978	0.88391	0.29188	0.3421	0.39311	0.16021
ENST00000476635	-1.00685278489602	0.0222981	0.65193	down	3:+:170291642-170305977	MERGE.33300	3:+:170222365-170305981	3:+:170291642-170305977	ENSG00000163558	5584	P41743	PRKCI	protein kinase C iota [Source:HGNC Symbol;Acc:HGNC:9404]	0.46168	0.96441	1.14233	0.22028	0.76341	0.90117	0.68358	0.39232	1.83883	1.13083	1.05576	1.44317	1.26786
ENST00000436410	3.89877	0.0262896	0.657688	up	21:+:41361999-41377927	MERGE.29656	21:+:41361943-41409390	21:+:41361999-41377927	ENSG00000183486	4600	P20592	MX2	MX dynamin like GTPase 2 [Source:HGNC Symbol;Acc:HGNC:7533]	0	0.36342	1.59202	0	0.71569	0.9897	0.7024	3.67865	0	0	0	0.44989	0
ENST00000475783	2.01587	0.0326847	0.675919	up	2:+:119370217-119372500	MERGE.26570	2:+:119366921-119372560	2:+:119370217-119372500	ENSG00000155368	1622	P07108	DBI	diazepam binding inhibitor, acyl-CoA binding protein [Source:HGNC Symbol;Acc:HGNC:2690]	1.21986	1.27393	1.15044	1.51659	1.05761	0.90012	1.25563	1.07323	0	0.8711	0.90001	1.18901	0.67336
ENST00000534716	-1.46331610264399	0.0132362	0.615814	down	11:+:47579074-47581848	MERGE.7777	11:+:47565336-47584562	11:+:47579074-47581848	ENSG00000213619	4722	O75489	NDUFS3	NADH:ubiquinone oxidoreductase core subunit S3 [Source:HGNC Symbol;Acc:HGNC:7710]	0.3685	0.33493	0.70027	0.2122	0.03412	0.08401	0.18974	0.46231	0.45297	0.77431	0.70213	0.67072	0.87354
ENST00000616671	-2.71942395343824	0.0497924	0.697264	down	17:-:36253456-36262985	MERGE.19640	17:-:36253456-36264553	17:-:36253456-36262985	ENSG00000274933	102724862	A0A087WXS9	TBC1D3I	TBC1 domain family member 3I [Source:HGNC Symbol;Acc:HGNC:32709]	0.52632	0	0	0	0.87686	0.55064	0.66144	0.65233	0.35201	0.7111	1.12263	0.81596	0.7422
ENST00000373610	-7.07824979502588	0.000243271	0.267448	down	1:+:32179686-32198285	MERGE.1094	1:+:32179686-32198285	1:+:32179686-32198285	ENSG00000084652	200081	P40222	TXLNA	taxilin alpha [Source:HGNC Symbol;Acc:HGNC:30685]	0	0	3.08019	0	0.87291	0	0	0.44107	2.04677	4.47389	2.46802	1.81819	3.1758
ENST00000507354	-1.42840781727586	0.0232342	0.652974	down	5:+:69102572-69123539	MERGE.36140	5:+:69093646-69131069	5:+:69102572-69123539	ENSG00000145740	64924	Q8TAD4	SLC30A5	solute carrier family 30 member 5 [Source:HGNC Symbol;Acc:HGNC:19089]	1.2853	1.14452	1.42818	1.82902	3.13998	0.47902	0.17087	0.97498	3.44916	4.86859	1.61235	1.64024	4.14595
ENST00000604434	2.07196	0.0403179	0.68203	up	17:+:35809482-35811584	MERGE.19603	17:+:35713791-35883246	17:+:35809482-35811584	ENSG00000270647	8148	Q92804	TAF15	TATA-box binding protein associated factor 15 [Source:HGNC Symbol;Acc:HGNC:11547]	5.1054	4.6336	3.85181	5.76478	4.13886	3.35883	3.61964	3.29877	0.04645	5.4709	0.15334	4.56281	6.23721
ENST00000396403	-2.80595911375629	0.00455077	0.48679	down	19:+:53467735-53496255	MERGE.24369	19:+:53467735-53496255	19:+:53467735-53496255	ENSG00000198346	126017	Q6ZN06	ZNF813	zinc finger protein 813 [Source:HGNC Symbol;Acc:HGNC:33257]	0.06784	1.08807	0.58656	0.56899	0.02802	0.66783	0.02292	0.02712	1.04352	0.67571	1.39977	1.11679	1.7837
ENST00000471707	1.35641	0.0284211	0.666163	up	22:+:20017014-20056204	MERGE.30003	22:+:20017014-20065926	22:+:20017014-20056204	ENSG00000183597	128989	A8K1E7	TANGO2	transport and golgi organization 2 homolog [Source:HGNC Symbol;Acc:HGNC:25439]	0.4093	0.60836	1.5452	2.79327	1.38811	0.42727	1.43803	1.04502	0.41206	0.25095	0.25971	0.95101	0.55535
ENST00000373800	6.45254	0.0326221	0.675919	up	1:+:28887124-29117114	MERGE.1035	1:+:28887091-29120446	1:+:28887124-29117114	ENSG00000159023	2035	P11171	EPB41	erythrocyte membrane protein band 4.1 [Source:HGNC Symbol;Acc:HGNC:3377]	0.78191	4.95647	4.16783	0.11052	10.4061	12.2358	9.17533	11.5781	0	0	3.88818	2.05147	0.00537
ENST00000337841	3.2878	0.014126	0.620608	up	9:-:92079061-92115383	MERGE.45731	9:-:92000087-92115384	9:-:92079061-92115383	ENSG00000090054	10558	Q6NUL7	SPTLC1	serine palmitoyltransferase long chain base subunit 1 [Source:HGNC Symbol;Acc:HGNC:11277]	2.2733	1.67686	0.56392	3.11635	1.8675	1.39402	1.75834	1.33734	0.75226	0.94256	0	0	2.33253
ENST00000493066	-3.62811880200183	0.00560592	0.505178	down	3:+:161221262-161238191	MERGE.33255	3:+:161104696-161253532	3:+:161221262-161238191	ENSG00000169251	51068	Q96D46	NMD3	NMD3 ribosome export adaptor [Source:HGNC Symbol;Acc:HGNC:24250]	0	0	0.35756	0.78191	0	0.1016	0.32123	0	0.31798	0.4434	4.69008	0.70198	0.59568
ENST00000222553	2.53761	0.00124025	0.415733	up	7:-:106248285-106285192	MERGE.42127	7:-:106182402-106286326	7:-:106248285-106285192	ENSG00000105835	10135	P43490	NAMPT	nicotinamide phosphoribosyltransferase [Source:HGNC Symbol;Acc:HGNC:30092]	14.4972	39.6289	32.4925	15.4898	40.9138	16.7955	57.5428	28.0416	2.23832	0.74702	15.8174	8.80032	9.67161
ENST00000413816	1.76521	0.00278495	0.471368	up	12:+:128853603-128984300	MERGE.11668	12:+:128853427-128986890	12:+:128853603-128984300	ENSG00000151948	144423	Q96MS3	GLT1D1	glycosyltransferase 1 domain containing 1 [Source:HGNC Symbol;Acc:HGNC:26483]	1.25056	1.46138	2.09984	0.8472	1.13207	0.48196	0.88379	0.95256	0.07499	0.9854	0.5632	0.23452	0.44605
ENST00000596247	-3.43377668613202	0.0214979	0.65193	down	19:+:48993898-49015929	MERGE.24162	19:+:48993448-49015995	19:+:48993898-49015929	ENSG00000183207	10856	Q9Y230	RUVBL2	RuvB like AAA ATPase 2 [Source:HGNC Symbol;Acc:HGNC:10475]	0	0	0.08982	0.2219	0.54218	0	0	0.72937	1.77657	0.18403	0.18568	0.25621	1.03921
ENST00000485491	2.3526	0.0411193	0.68203	up	10:-:133262968-133276868	MERGE.6899	10:-:133262403-133276868	10:-:133262968-133276868	ENSG00000151651	101	P78325	ADAM8	ADAM metallopeptidase domain 8 [Source:HGNC Symbol;Acc:HGNC:215]	0.39448	0.90361	0.6844	0.60064	1.38865	1.11154	1.2647	0.71762	0	0.15908	0.68034	1.11684	0.80352
ENST00000558579	-2.41178892143165	0.0434383	0.68203	down	15:-:49576136-49589943	MERGE.15159	15:-:49326962-49620931	15:-:49576136-49589943	ENSG00000166262	196951	Q96M60	FAM227B	family with sequence similarity 227 member B [Source:HGNC Symbol;Acc:HGNC:26543]	0.44126	0.86154	0	0.69032	0	0	0.86129	0.28315	0.39786	0.6151	0.90305	0.54896	0.85824
ENST00000355631	4.19205	0.0225314	0.65193	up	20:+:64080196-64100643	MERGE.29250	20:+:64080173-64100643	20:+:64080196-64100643	ENSG00000125510	4987	P41146	OPRL1	opioid related nociceptin receptor 1 [Source:HGNC Symbol;Acc:HGNC:8155]	2.70795	3.18764	3.81861	3.42152	4.774	2.97669	4.07621	0.62731	0	0	3.50957	4.18459	2.76571
ENST00000292330	-1.29899596774556	0.00707824	0.528007	down	7:-:100435282-100436565	MERGE.41977	7:-:100435282-100436565	7:-:100435282-100436565	ENSG00000160813	221908	Q8TAP8	PPP1R35	protein phosphatase 1 regulatory subunit 35 [Source:HGNC Symbol;Acc:HGNC:28320]	0.35802	0.32238	0.39488	0.62693	0.29256	1.08796	1.49032	0.2562	1.01506	1.26938	1.29801	2.39026	1.09984
ENST00000506433	1.07801	0.0260551	0.656822	up	4:-:88731329-88736634	MERGE.34661	4:-:88725955-89111398	4:-:88731329-88736634	ENSG00000138640	10144	O94988	FAM13A	family with sequence similarity 13 member A [Source:HGNC Symbol;Acc:HGNC:19367]	0.70266	0.52917	0.56548	0.49697	0.35216	0.31856	0.74062	0.68173	0.24437	0.3778	0.62122	0.13487	0.21469
ENST00000622082	-2.07652048351266	0.0277514	0.664196	down	11:+:17295322-17331523	MERGE.7428	11:+:17208106-17349980	11:+:17295322-17331523	ENSG00000070081	4925	V9HW75	NUCB2	nucleobindin 2 [Source:HGNC Symbol;Acc:HGNC:8044]	0.01172	0.8056	0.63579	0.41457	0.45114	0.01107	0.0103	0.50776	0.56059	0.75638	0.73021	1.01256	0.67159
ENST00000493467	-2.96012438287278	0.00470804	0.488815	down	9:-:132909807-132912468	MERGE.46663	9:-:132891348-132946874	9:-:132909807-132912468	ENSG00000165699	7248	Q86WV8	TSC1	TSC complex subunit 1 [Source:HGNC Symbol;Acc:HGNC:12362]	0.02473	0.22115	0.01082	0	0.34303	0	0.28236	0.18208	0.43001	0.40995	0.26086	0.96116	0.53124
ENST00000399150	-7.30196132683266	0.00180605	0.460772	down	6:+:31498086-31511124	MERGE.38638	6:+:31399389-31511124	6:+:31498086-31511124	ENSG00000204516	4277	X6R344	MICB	MHC class I polypeptide-related sequence B [Source:HGNC Symbol;Acc:HGNC:7091]	0	0	0	0	0	0	0	0.04741	0	3.2797	2.19929	4.80581	2.79558
ENST00000483102	-1.04384237003593	0.040213	0.68203	down	22:+:45335025-45340761	MERGE.30905	22:+:45308968-45341955	22:+:45335025-45340761	ENSG00000100376	55007	Q9NWS6	FAM118A	family with sequence similarity 118 member A [Source:HGNC Symbol;Acc:HGNC:1313]	0.43969	1.03477	0.70514	2.25558	0.41537	0.59986	0.68659	0.9099	1.42298	2.38599	0.49082	2.95385	3.07868
ENST00000251081	5.15785	0.0383022	0.68203	up	18:-:31065974-31102004	MERGE.21529	18:-:31058840-31102415	18:-:31065974-31102004	ENSG00000134755	1824	Q02487	DSC2	desmocollin 2 [Source:HGNC Symbol;Acc:HGNC:3036]	1.8257	0.92662	2.92353	1.60721	0.13988	0.03455	2.30463	1.89841	0	0.09238	0.0167	0	2.66715
ENST00000397717	3.59168	0.00314835	0.475888	up	6:+:2999876-3015643	MERGE.37999	6:+:2987967-3028869	6:+:2999876-3015643	ENSG00000124588	4835	P16083	NQO2	N-ribosyldihydronicotinamide:quinone reductase 2 [Source:HGNC Symbol;Acc:HGNC:7856]	1.07891	0.67105	1.28085	0.8138	1.32768	0.89165	2.03071	1.56882	0	0.43162	0.46454	0	0.95656
ENST00000422920	1.73258	0.0342176	0.678129	up	20:-:31721655-31723098	MERGE.28513	20:-:31664452-31723989	20:-:31721655-31723098	ENSG00000171552	598	A0A0S2Z3C5	BCL2L1	BCL2 like 1 [Source:HGNC Symbol;Acc:HGNC:992]	5.88133	3.18607	2.70582	3.62446	5.00287	6.20993	3.64292	7.44988	7.46529	1.92667	1.46324	1.8504	0.14569
ENST00000261439	-4.38297368322309	0.0138118	0.617408	down	4:+:37891087-38139173	MERGE.34147	4:+:37891087-38139175	4:+:37891087-38139173	ENSG00000065882	23216	Q8NC59	TBC1D1	TBC1 domain family member 1 [Source:HGNC Symbol;Acc:HGNC:11578]	0.00282	0.04506	0.05172	0.2268	4.6491	0.00532	0.04699	0.00732	2.58266	2.8839	3.61506	1.21326	0.05377
ENST00000538716	-1.8461523121905	0.0411549	0.68203	down	17:+:44186990-44191698	MERGE.19992	17:+:44186970-44191731	17:+:44186990-44191698	ENSG00000168591	79089	Q71RG4	TMUB2	transmembrane and ubiquitin like domain containing 2 [Source:HGNC Symbol;Acc:HGNC:28459]	0.16435	0	0.25878	0.38747	0.19121	0.06985	0.38255	0.43423	0.37153	0.80266	0.94941	0.56782	0.40015
ENST00000474280	1.12319	0.0400195	0.68203	up	13:-:26221253-26222089	MERGE.11893	13:-:26094724-26222493	13:-:26221253-26222089	ENSG00000127870	6049	A0A024RDP2	RNF6	ring finger protein 6 [Source:HGNC Symbol;Acc:HGNC:10069]	1.7832	2.35916	1.18043	1.04154	0.90578	1.13799	1.8626	0.83498	0.41903	0.17275	1.64624	1.15632	0.96634
ENST00000510303	1.03651	0.0253014	0.65646	up	5:+:50665990-50761902	MERGE.35924	5:+:50665899-50846522	5:+:50665990-50761902	ENSG00000151883	79668	Q8N3A8	PARP8	poly(ADP-ribose) polymerase family member 8 [Source:HGNC Symbol;Acc:HGNC:26124]	5.01037	4.20068	3.19581	4.05021	3.40977	2.51401	2.17751	1.53718	1.86049	1.70709	0.47191	2.22894	3.13943
ENST00000449376	-1.20535008960612	0.0421538	0.68203	down	3:+:48918836-48983620	MERGE.31846	3:+:48918821-48986382	3:+:48918836-48983620	ENSG00000177479	10425	Q53ET9	ARIH2	ariadne RBR E3 ubiquitin protein ligase 2 [Source:HGNC Symbol;Acc:HGNC:690]	0.22544	4.01236	1.42359	1.15573	0.71878	2.01618	1.05817	1.17176	3.59562	2.46218	1.09708	3.48883	4.80286
ENST00000309268	-1.81284037390912	0.0212478	0.65193	down	6:-:73517515-73521588	MERGE.39363	6:-:73515750-73523797	6:-:73517515-73521588	ENSG00000156508	1915	P68104	EEF1A1	eukaryotic translation elongation factor 1 alpha 1 [Source:HGNC Symbol;Acc:HGNC:3189]	5.37981	18.0728	2.95039	0.6777	5.10784	1.73761	18.1547	15.3392	20.4973	12.0773	27.1502	11.8175	25.763
ENST00000624481	-1.0048154611864	0.00186702	0.460772	down	X:+:2691313-2741290	MERGE.47000	X:+:2691133-2741309	X:+:2691313-2741290	ENSG00000002586	4267	P14209	CD99	CD99 molecule (Xg blood group) [Source:HGNC Symbol;Acc:HGNC:7082]	8.9897	5.7573	8.79194	4.2127	9.33798	6.55593	12.1031	4.22563	10.2635	13.2987	15.25	19.2917	16.2943
ENST00000553750	1.37899	0.030445	0.672241	up	14:+:23377047-23379771	MERGE.12960	14:+:23376808-23379772	14:+:23377047-23379771	ENSG00000166091	116173	Q96DZ9	CMTM5	CKLF like MARVEL transmembrane domain containing 5 [Source:HGNC Symbol;Acc:HGNC:19176]	0.36569	0.3286	0.63978	0.26125	1.06366	0.43174	0.44531	0.59037	0.28905	0.32025	0.2338	0.03988	0.34123
ENST00000568944	-2.07180149438632	0.0353366	0.680356	down	15:-:75361296-75362637	MERGE.15732	15:-:75355207-75368630	15:-:75361296-75362637	ENSG00000140400	4123	A0A140VJN9	MAN2C1	mannosidase alpha class 2C member 1 [Source:HGNC Symbol;Acc:HGNC:6827]	2.36252	0.97139	0.49884	0.08003	0.0243	0.02565	0.0477	1.67017	0.51943	1.21672	2.42808	1.56368	0.88155
ENST00000554255	1.59561	0.0388963	0.68203	up	14:+:103715808-103728092	MERGE.14320	14:+:103715730-103733668	14:+:103715808-103728092	ENSG00000100711	79038	Q9BQ24	ZFYVE21	zinc finger FYVE-type containing 21 [Source:HGNC Symbol;Acc:HGNC:20760]	1.09808	0.50359	0.27092	0.47019	0.35278	0.39889	0.54408	0.5122	0.04896	0.02523	0.28287	0.56745	0.69896
ENST00000527633	-2.67693023545901	0.01069	0.591193	down	11:-:82982157-83071854	MERGE.8682	11:-:82973133-83071923	11:-:82982157-83071854	ENSG00000137502	27314	Q15771	RAB30	RAB30, member RAS oncogene family [Source:HGNC Symbol;Acc:HGNC:9770]	1.47925	0.89654	0	1.43319	0.23576	0.38278	0.0178	0.38618	0.8633	2.45142	1.91365	1.12794	3.23107
ENST00000481038	1.30165	0.0350919	0.679874	up	20:-:5544439-5586037	MERGE.28308	20:-:5472306-5611026	20:-:5544439-5586037	ENSG00000125772	56261	Q9NPB8	GPCPD1	glycerophosphocholine phosphodiesterase 1 [Source:HGNC Symbol;Acc:HGNC:26957]	11.0983	7.57316	10.1411	6.65788	13.4472	7.88562	6.52565	7.42899	6.13215	7.30437	3.19124	0.50036	6.21325
ENST00000264033	-1.29152133578782	0.011727	0.601062	down	11:+:119206276-119308149	MERGE.9073	11:+:119185122-119313926	11:+:119206276-119308149	ENSG00000110395	867	P22681	CBL	Cbl proto-oncogene [Source:HGNC Symbol;Acc:HGNC:1541]	1.35467	8.59569	3.3125	2.33156	2.12166	15.1782	3.33491	2.1873	6.99983	10.2558	10.4786	8.23528	5.62127
ENST00000395042	1.66458	0.00130678	0.419522	up	20:-:64073181-64079492	MERGE.29247	20:-:64071322-64079988	20:-:64073181-64079492	ENSG00000171700	10287	P49795	RGS19	regulator of G protein signaling 19 [Source:HGNC Symbol;Acc:HGNC:13735]	9.33915	21.7369	19.2471	15.1119	15.5532	18.7263	19.0254	13.9199	5.0454	4.13483	13.9575	8.95321	1.54869
ENST00000611549	1.62722	0.032531	0.675919	up	1:-:21596222-21669300	MERGE.736	1:-:21596215-21669363	1:-:21596222-21669300	ENSG00000076864	5909	A0A024RAB5	RAP1GAP	RAP1 GTPase activating protein [Source:HGNC Symbol;Acc:HGNC:9858]	1.40904	0.55941	0.64407	0.31574	0.11707	0.24357	0.49899	0.45003	0.26647	0.03014	0.17648	0.17217	0.29976
ENST00000599328	-1.85699160490841	0.00831201	0.549574	down	19:-:53238597-53241803	MERGE.24357	19:-:53235381-53254898	19:-:53238597-53241803	ENSG00000197928	342926	Q86XU0	ZNF677	zinc finger protein 677 [Source:HGNC Symbol;Acc:HGNC:28730]	0.77567	0.87151	0.5253	0.03441	0.19258	0.15125	0.60658	0.5202	1.00508	1.48884	1.30215	1.32074	1.30443
ENST00000450712	-1.74876230003867	0.0374716	0.68203	down	19:-:57475737-57477520	MERGE.24608	19:-:57437970-57477570	19:-:57475737-57477520	ENSG00000197128	400720	Q68DY9	ZNF772	zinc finger protein 772 [Source:HGNC Symbol;Acc:HGNC:33106]	0.05468	0.59195	0.1435	0.40285	0.14681	0	0.40825	0.49736	0.64182	0.61251	0.21974	1.02332	1.48796
ENST00000473491	-1.09104035843232	0.0421265	0.68203	down	22:+:39421735-39428134	MERGE.30708	22:+:39399741-39437128	22:+:39421735-39428134	ENSG00000100324	10454	A8K6K3	TAB1	TGF-beta activated kinase 1 (MAP3K7) binding protein 1 [Source:HGNC Symbol;Acc:HGNC:18157]	0.36348	0.28952	0.31795	0.30212	0.95087	0.44893	0.24558	0.2422	0.26741	0.45099	1.62921	1.77099	1.46827
ENST00000487866	-2.79151386016928	0.0124412	0.609604	down	1:-:52899174-52912830	MERGE.1706	1:-:52895910-52927212	1:-:52899174-52912830	ENSG00000121310	55268	Q86YB7	ECHDC2	enoyl-CoA hydratase domain containing 2 [Source:HGNC Symbol;Acc:HGNC:23408]	0	0.57859	0.74674	0.4696	0.01528	0.72565	0.015	0.01479	0.43049	1.43816	0.30875	1.03228	1.20631
ENST00000587922	-1.89924656393755	0.046691	0.690049	down	19:-:55262487-55279856	MERGE.24525	19:-:55262224-55280383	19:-:55262487-55279856	ENSG00000133265	23640	Q9NZL4	HSPBP1	HSPA (Hsp70) binding protein 1 [Source:HGNC Symbol;Acc:HGNC:24989]	1.57276	0.03128	1.47266	2.40447	0.08921	1.87252	1.68302	0.8731	2.06079	3.08674	2.54816	3.10383	2.92932
ENST00000472052	-1.03876505855762	0.0385428	0.68203	down	6:+:159775286-159779046	MERGE.40345	6:+:159760328-159779055	6:+:159775286-159779046	ENSG00000120437	39	Q9BWD1	ACAT2	acetyl-CoA acetyltransferase 2 [Source:HGNC Symbol;Acc:HGNC:94]	0.49878	0.51556	0.06844	0.39389	0.14004	0.46185	0.23194	0.33041	0.24659	0.56089	1.1987	0.69456	0.87776
ENST00000558772	2.37628	0.00708853	0.528174	up	15:+:58138169-58184579	MERGE.15319	15:+:58138169-58185911	15:+:58138169-58184579	ENSG00000103569	366	O43315	AQP9	aquaporin 9 [Source:HGNC Symbol;Acc:HGNC:643]	0.92636	3.35223	1.46281	1.9145	2.47639	2.92024	1.08841	0.47939	0.66944	0.04312	1.16031	0.53111	0.20676
ENST00000615670	-3.48248860524957	0.00549462	0.503782	down	8:-:8317737-8386498	MERGE.43132	8:-:8317736-8386498	8:-:8317737-8386498	ENSG00000275342	157285	Q86YV5	PRAG1	PEAK1 related, kinase-activating pseudokinase 1 [Source:HGNC Symbol;Acc:HGNC:25438]	0.02619	0.02157	0.01145	0.02251	1.0048	1.22117	1.12416	1.12002	1.66203	2.12953	1.54888	2.23353	1.73455
ENST00000541284	4.98082	0.015995	0.632765	up	7:-:135361795-135510127	MERGE.42446	7:-:135361795-135510127	7:-:135361795-135510127	ENSG00000080802	4850	A0A024R785	CNOT4	CCR4-NOT transcription complex subunit 4 [Source:HGNC Symbol;Acc:HGNC:7880]	2.88275	1.68758	0.08668	2.03534	0.87477	0.19995	1.09591	0.91694	0.04308	1.55804	0	0	0.0301
ENST00000369329	-1.47208790715833	0.0333664	0.676441	down	6:-:90513573-90587045	MERGE.39520	6:-:90513573-90587045	6:-:90513573-90587045	ENSG00000135341	6885	O43318	MAP3K7	mitogen-activated protein kinase kinase kinase 7 [Source:HGNC Symbol;Acc:HGNC:6859]	0.38562	0.51682	0.41164	0.18298	0.05849	1.52475	0.60565	0.31706	1.7673	0.52419	0.70259	1.96331	1.02655
ENST00000544691	-1.43338210765202	0.046009	0.687498	down	14:-:24439766-24442776	MERGE.13010	14:-:24439766-24442905	14:-:24439766-24442776	ENSG00000100445	56948	Q9NRG7	SDR39U1	short chain dehydrogenase/reductase family 39U member 1 [Source:HGNC Symbol;Acc:HGNC:20275]	0.35143	0.2406	0.03726	0.27199	0.35264	0.33193	0.01871	0.8026	0.36111	0.69666	0.46006	0.69499	0.77278
ENST00000430180	-2.46893873126534	0.0308762	0.672804	down	7:+:24574013-24666060	MERGE.40855	7:+:24573268-24694193	7:+:24574013-24666060	ENSG00000105926	51678	A0A024RA25	MPP6	membrane palmitoylated protein 6 [Source:HGNC Symbol;Acc:HGNC:18167]	3.15317	0.4186	0.97835	0.82068	0.0603	0	1.95292	0.10506	1.79254	2.31845	2.34204	1.07337	2.08429
ENST00000647196	1.18582	0.0024596	0.464591	up	9:-:27556456-27573819	MERGE.45100	9:-:27325209-27573866	9:-:27556456-27573819	ENSG00000147894	203228	Q96LT7	C9orf72	chromosome 9 open reading frame 72 [Source:HGNC Symbol;Acc:HGNC:28337]	4.70674	2.97183	3.0126	3.462	4.76715	4.71654	3.57958	2.84413	1.88644	3.01418	1.28019	0.88139	2.32372
ENST00000436282	-3.56563702563629	0.0213449	0.65193	down	22:-:21957032-21967650	MERGE.30152	22:-:21957025-21982816	22:-:21957032-21967650	ENSG00000100038	8940	A0A024R1C2	TOP3B	DNA topoisomerase III beta [Source:HGNC Symbol;Acc:HGNC:11993]	0.01111	0.04705	0.5052	0.02182	0	0.00524	0.02927	0.00962	0.01931	1.44314	0.08369	1.19381	0.69459
ENST00000503261	-2.8745498683425	0.0241392	0.654296	down	4:+:525365-533981	MERGE.33749	4:+:499210-540196	4:+:525365-533981	ENSG00000174227	54872	Q5H8A4	PIGG	phosphatidylinositol glycan anchor biosynthesis class G [Source:HGNC Symbol;Acc:HGNC:25985]	0.51274	1.15842	1.25586	1.48584	0	0	0	0.68846	0.86932	2.04467	0.46362	2.85409	2.22753
ENST00000461452	1.06596	0.0280187	0.664832	up	9:+:98074643-98083075	MERGE.45947	9:+:98056739-98083075	9:+:98074643-98083075	ENSG00000095380	54187	Q9NR45	NANS	N-acetylneuraminate synthase [Source:HGNC Symbol;Acc:HGNC:19237]	0.99676	1.39248	0.66785	0.2552	1.16727	0.97648	1.35516	0.82211	0.20283	0.38959	0.60723	0.63604	0.59734
ENST00000342480	-1.20916010388692	0.000199312	0.257431	down	3:+:127629181-127672809	MERGE.32688	3:+:127629181-127672809	3:+:127629181-127672809	ENSG00000114631	50512	Q9NZ53	PODXL2	podocalyxin like 2 [Source:HGNC Symbol;Acc:HGNC:17936]	0.22759	0.17278	0.13486	0.37502	0.15769	0.19416	0.2128	0.20351	0.40853	0.51974	0.42042	0.55662	0.73603
ENST00000532147	1.24555	0.039336	0.68203	up	11:-:129872589-129873817	ENSG00000170322	11:-:129863636-129895590	11:-:129872589-129873817	ENSG00000170322	4798	A0A024R3K9	NFRKB	nuclear factor related to kappaB binding protein [Source:HGNC Symbol;Acc:HGNC:7802]	1.13253	0.49406	1.06317	1.00397	1.8541	1.40883	0.63082	0.31107	0.09607	0.7426	0.52728	0.55671	0.44836
ENST00000476273	-2.3500507418279	0.0492029	0.696347	down	1:-:155964988-155978501	MERGE.3236	1:-:155946851-156007070	1:-:155964988-155978501	ENSG00000116584	9181	Q92974	ARHGEF2	Rho/Rac guanine nucleotide exchange factor 2 [Source:HGNC Symbol;Acc:HGNC:682]	0	0.63326	0.90369	0	0.79556	0.86228	1.18174	0	0.83555	0.83965	1.49649	0.99146	0.82581
ENST00000535268	5.09436	0.00165555	0.460772	up	22:+:30881681-30907824	MERGE.30460	22:+:30693782-30907824	22:+:30881681-30907824	ENSG00000184792	23762	Q969R2	OSBP2	oxysterol binding protein 2 [Source:HGNC Symbol;Acc:HGNC:8504]	0.89929	0.93958	0.3501	0.7766	0.88885	0.61603	0.79423	1.35686	0.60575	0.61104	0	0	0
ENST00000592056	1.93869	0.0195101	0.645964	up	19:+:45039050-45053087	MERGE.23912	19:+:45039040-45070956	19:+:45039050-45053087	ENSG00000104859	11129	Q8N2M8	CLASRP	CLK4 associating serine/arginine rich protein [Source:HGNC Symbol;Acc:HGNC:17731]	0.30333	0.41533	1.03723	1.05642	0.51826	0.65112	1.25948	1.02716	0.0959	0.54364	0.52637	0.47636	0.02633
ENST00000318988	-6.9001446956997	0.00117038	0.411242	down	17:-:7243839-7251961	MERGE.18734	17:-:7240014-7263983	17:-:7243839-7251961	ENSG00000175826	23399	O95476	CTDNEP1	CTD nuclear envelope phosphatase 1 [Source:HGNC Symbol;Acc:HGNC:19085]	0	0	6.0904	0	0	0	0	4.4337	4.05369	1.29054	6.22457	1.23297	13.6516
ENST00000340027	-1.01658153501782	0.00311513	0.474616	down	6:-:31588895-31592985	MERGE.38609	6:-:31588895-31592985	6:-:31588895-31592985	ENSG00000204475	259197	O14931	NCR3	natural cytotoxicity triggering receptor 3 [Source:HGNC Symbol;Acc:HGNC:19077]	1.87904	1.50787	1.2395	2.11815	0.82705	1.19285	2.04278	2.96194	2.53095	4.81688	3.97672	4.02054	2.76469
ENST00000529809	-2.81375320607867	0.0251298	0.656151	down	1:-:107617584-107749508	MERGE.2381	1:-:107571160-107965144	1:-:107617584-107749508	ENSG00000134215	10451	Q9UKW4	VAV3	vav guanine nucleotide exchange factor 3 [Source:HGNC Symbol;Acc:HGNC:12659]	0	0	0	0.63522	0	0.55524	0.98108	0	0.25556	0.6585	0.9745	0.76165	0.14032
ENST00000316059	-4.69951685576	0.00644718	0.516489	down	11:+:58579111-58621042	MERGE.7839	11:+:58579111-58625733	11:+:58579111-58621042	ENSG00000186660	80829	Q96JP5	ZFP91	ZFP91 zinc finger protein [Source:HGNC Symbol;Acc:HGNC:14983]	3.28663	7.03	0.01345	2.3406	0.00825	2.70346	0.0054	0.00533	4.17542	4.22082	5.87489	4.0571	4.04808
ENST00000644144	-2.95383267655563	0.0244598	0.654428	down	9:-:127866491-127877675	MERGE.46476	9:-:127866480-127917038	9:-:127866491-127877675	ENSG00000106992	203	P00568	AK1	adenylate kinase 1 [Source:HGNC Symbol;Acc:HGNC:361]	0.00734	0.96711	1.06558	0	0.91945	0.88716	0.03223	1.44301	2.61592	2.01882	1.2312	1.54234	1.49941
ENST00000354567	-3.81560860368043	0.00186586	0.460772	down	1:+:77282051-77559969	MERGE.2004	1:+:77282051-77559969	1:+:77282051-77559969	ENSG00000154027	26289	Q9Y6K8	AK5	adenylate kinase 5 [Source:HGNC Symbol;Acc:HGNC:365]	0.13822	0.53906	0.28932	0	0.00442	0.00466	0.12575	0.62435	0.69103	1.14133	0.6745	1.12283	1.579
ENST00000620364	-4.08139198421968	0.0207537	0.65193	down	6:+:69866571-70209976	MERGE.39304	6:+:69866556-70209976	6:+:69866571-70209976	ENSG00000082293	1310	Q14993	COL19A1	collagen type XIX alpha 1 chain [Source:HGNC Symbol;Acc:HGNC:2196]	0.01287	0.0606	0	0.04806	0	0	0	0.02007	0.02686	2.30734	0.20436	0.02471	0.04179
ENST00000370345	-3.89494675167836	0.0106642	0.591193	down	10:-:100486642-100519834	MERGE.6378	10:-:100486642-100530000	10:-:100486642-100519834	ENSG00000075826	25956	Q9NQW1	SEC31B	SEC31 homolog B, COPII coat complex component [Source:HGNC Symbol;Acc:HGNC:23197]	0.05916	0.64204	0	1.00839	0	0.00657	0	0.69633	0.64444	0.29	0.56285	0.34398	0.75089
ENST00000580322	4.84352	0.0030789	0.47378	up	17:+:75667374-75706756	MERGE.20842	17:+:75667116-75708062	17:+:75667374-75706756	ENSG00000161526	29115	A0A024R8R0	SAP30BP	SAP30 binding protein [Source:HGNC Symbol;Acc:HGNC:30785]	0.69016	1.13453	1.98236	1.40651	1.0233	2.55876	1.73718	1.72219	0	2.73233	0	0	1.44579
ENST00000442341	3.44951	0.0339593	0.677746	up	3:+:197950557-197954120	MERGE.33711	3:+:197949980-197956610	3:+:197950557-197954120	ENSG00000182899	6165	P18077	RPL35A	ribosomal protein L35a [Source:HGNC Symbol;Acc:HGNC:10345]	1.02439	0.90588	1.3034	0.60987	0	0.70366	0	1.23697	0.32388	0	0	0	0.02964
ENST00000409501	-3.98789145940261	0.0111894	0.595783	down	2:-:106093508-106194299	MERGE.26364	2:-:106093303-106194339	2:-:106093508-106194299	ENSG00000115652	80146	Q8NBZ7	UXS1	UDP-glucuronate decarboxylase 1 [Source:HGNC Symbol;Acc:HGNC:17729]	0.19199	2.25917	0	1.56879	2.31184	0	0	1.39856	1.75275	2.55726	2.06914	2.5461	2.58307
ENST00000338010	-7.96471916714119	0.000273437	0.277526	down	12:-:54369140-54391298	MERGE.10362	12:-:54369133-54391299	12:-:54369140-54391298	ENSG00000161642	25946	Q96PM9	ZNF385A	zinc finger protein 385A [Source:HGNC Symbol;Acc:HGNC:17521]	0	0	0	0	0	0	0	0	2.08318	2.72085	3.56917	4.81691	0
ENST00000591919	-6.35506928877235	0.0120721	0.604164	down	19:-:4444999-4454093	MERGE.22296	19:-:4444999-4457822	19:-:4444999-4454093	ENSG00000167671	80700	Q9BZV1	UBXN6	UBX domain protein 6 [Source:HGNC Symbol;Acc:HGNC:14928]	0	4.0462	0	0	0.03562	0	0	0	0.38063	25.0096	5.41782	0.96443	0.0475
ENST00000492819	-2.18581800635794	0.0474162	0.691762	down	3:-:46976007-46982010	MERGE.31731	3:-:46921726-46982010	3:-:46976007-46982010	ENSG00000160799	151903	Q8WUD4	CCDC12	coiled-coil domain containing 12 [Source:HGNC Symbol;Acc:HGNC:28332]	1.42991	2.1962	1.16852	0.05545	0.03368	0.07108	0.14873	0.11409	1.39046	1.70287	1.96582	3.10573	0.17964
ENST00000545869	-2.91279480058082	0.0153186	0.628062	down	6:-:170577594-170584605	MERGE.40452	6:-:170575295-170584692	6:-:170577594-170584605	ENSG00000071994	5134	Q16342	PDCD2	programmed cell death 2 [Source:HGNC Symbol;Acc:HGNC:8762]	0.26748	0.95682	0	0	0.30322	0.21895	0	0.33984	0.96125	1.24641	1.21822	0.30804	0.42565
ENST00000376093	2.34134	0.0221911	0.65193	up	6:+:31587200-31588909	MERGE.38607	6:+:31579214-31593133	6:+:31587200-31588909	ENSG00000204482	7940	A0A024RCT6	LST1	leukocyte specific transcript 1 [Source:HGNC Symbol;Acc:HGNC:14189]	0.32197	0.6528	1.23489	0.41359	0.73145	1.82457	1.45751	0.45054	0.73214	0.17755	0.32347	0.19015	0
ENST00000629913	2.30111	0.0219708	0.65193	up	3:+:48466491-48467600	MERGE.31791	3:+:48446710-48473402	3:+:48466491-48467600	ENSG00000213689	11277	Q9NSU2	TREX1	three prime repair exonuclease 1 [Source:HGNC Symbol;Acc:HGNC:12269]	0.57834	3.86539	0.83474	0.22724	0.51759	3.41396	1.53665	0.52604	0.06285	0.15548	0.20336	0.36077	0.51078
ENST00000462357	-1.38736620205592	0.00697138	0.525187	down	2:+:130345642-130346341	MERGE.26676	2:+:130342225-130347810	2:+:130345642-130346341	ENSG00000136718	92856	Q96G21	IMP4	IMP4, U3 small nucleolar ribonucleoprotein [Source:HGNC Symbol;Acc:HGNC:30856]	0.36132	0.5102	0.4741	1.06481	0.32337	0.5119	0.18513	0.10433	1.25662	0.97137	1.45202	1.0981	0.71873
ENST00000524677	-2.78494583249506	0.0320541	0.675071	down	5:-:177519792-177532533	MERGE.37660	5:-:177519788-177672277	5:-:177519792-177532533	ENSG00000146067	54540	Q6IPW0	FAM193B	family with sequence similarity 193 member B [Source:HGNC Symbol;Acc:HGNC:25524]	0.02513	2.68879	0.01465	0.38672	3.68822	1.09967	8.65213	3.06928	5.51302	5.8097	7.16133	4.91971	3.44697
ENST00000448915	-2.46890349415739	0.0413201	0.68203	down	7:-:33095299-33100886	ENSG00000164610	7:-:33094797-33109401	7:-:33095299-33100886	ENSG00000164610	6100	A0A090N8Z0	RP9	RP9, pre-mRNA splicing factor [Source:HGNC Symbol;Acc:HGNC:10288]	0	0.91271	0.62494	0	0.47953	1.30132	0.6051	0	0.59897	1.62336	0.33324	1.2978	1.9002
ENST00000496605	-2.13493856173128	0.0469248	0.690862	down	10:-:122995994-123008807	MERGE.6743	10:-:122990806-123008850	10:-:122995994-123008807	ENSG00000095574	64376	Q9H5V7	IKZF5	IKAROS family zinc finger 5 [Source:HGNC Symbol;Acc:HGNC:14283]	0.62732	0.27066	0.38869	0.79596	0	0	0.59692	0	0.34089	0.67926	0.5252	0.87798	0.574
ENST00000507213	1.2402	0.00686583	0.524367	up	4:-:158709942-158710821	MERGE.35228	4:-:158709134-158723396	4:-:158709942-158710821	ENSG00000171497	5481	Q08752	PPID	peptidylprolyl isomerase D [Source:HGNC Symbol;Acc:HGNC:9257]	0.95601	1.05313	1.22772	1.03902	0.38229	1.82511	1.21491	1.37439	0.35371	0.54683	0.44958	0.46851	0.67975
ENST00000585439	-5.30771484420136	0.00150712	0.452558	down	19:-:10335146-10339624	MERGE.22568	19:-:10333776-10339823	19:-:10335146-10339624	ENSG00000076662	3385	A0A024R7C1	ICAM3	intercellular adhesion molecule 3 [Source:HGNC Symbol;Acc:HGNC:5346]	1.4019	0.39866	0.80477	0	0	0	0	0	1.35855	4.1483	4.70942	0.93899	0.50195
ENST00000460374	-2.66221361740473	0.0046833	0.488815	down	13:-:20757229-20773958	MERGE.11820	13:-:20728731-20774678	13:-:20757229-20773958	ENSG00000150456	221143	A0A024RDN3	EEF1AKMT1	EEF1A lysine methyltransferase 1 [Source:HGNC Symbol;Acc:HGNC:27351]	0.11276	0	0.13151	0.29536	0.30273	0	0.46218	0	0.19607	0.70729	0.86848	0.82963	0.93304
ENST00000616524	-4.02363594420292	0.0161677	0.633387	down	2:+:169694454-169701706	ENSG00000144362	2:+:169694454-169701708	2:+:169694454-169701706	ENSG00000144362	493911	Q8TCD6	PHOSPHO2	phosphatase, orphan 2 [Source:HGNC Symbol;Acc:HGNC:28316]	0	0	0.07843	0	0.02293	0.67745	0.74251	0	0.04454	0.21808	1.7243	2.56909	1.83441
ENST00000471464	-1.50254806854316	0.0223352	0.65193	down	1:-:151874055-151909502	MERGE.3113	1:-:151873584-151909808	1:-:151874055-151909502	ENSG00000159445	117145	Q5T1C6	THEM4	thioesterase superfamily member 4 [Source:HGNC Symbol;Acc:HGNC:17947]	0.07884	0.17318	0.08429	0.49051	0.45473	0.12411	0.10003	0.37943	0.89876	0.87138	0.96811	0.19337	0.45167
ENST00000457823	-1.4448531021168	0.0449983	0.684236	down	4:+:94207845-94290821	MERGE.34674	4:+:94207611-94291292	4:+:94207845-94290821	ENSG00000163104	56916	Q9H4L7	SMARCAD1	SWI/SNF-related, matrix-associated actin-dependent regulator of chromatin, subfamily a, containing DEAD/H box 1 [Source:HGNC Symbol;Acc:HGNC:18398]	0.33831	1.84906	2.39163	0.28146	0.28423	1.29767	0.20922	2.04245	0.51024	2.79342	3.83579	2.22635	3.21366
ENST00000584620	-1.55374312164271	0.0146377	0.622998	down	17:-:39673875-39688001	MERGE.19773	17:-:39671122-39696797	17:-:39673875-39688001	ENSG00000161395	93210	Q96FM1	PGAP3	post-GPI attachment to proteins 3 [Source:HGNC Symbol;Acc:HGNC:23719]	0.03992	0.11274	0.17461	0.11765	0.17865	0.11312	0.08766	0.10375	0.1562	1.34157	0.14038	0.68965	0.36212
ENST00000418532	-1.14336076664387	0.0103335	0.58811	down	13:+:77697854-77764242	MERGE.12463	13:+:77697854-77764242	13:+:77697854-77764242	ENSG00000139737	122060	Q7L0J2	SLAIN1	SLAIN motif family member 1 [Source:HGNC Symbol;Acc:HGNC:26387]	1.04556	0.94721	0.55073	1.96028	2.69151	0.3982	2.15274	1.01773	2.28244	2.29703	3.15129	3.01571	2.56553
ENST00000439602	-2.26832963948445	0.0215171	0.65193	down	6:+:33272010-33276510	MERGE.38780	6:+:33272010-33276510	6:+:33272010-33276510	ENSG00000231500	6222	P62269	RPS18	ribosomal protein S18 [Source:HGNC Symbol;Acc:HGNC:10401]	0.39271	8.62593	4.96967	1.41448	1.75731	13.0067	32.2633	32.6129	36.1476	15.7189	38.4808	17.3369	36.3712
ENST00000480362	-3.43880550860402	0.00203844	0.460772	down	13:+:114281720-114304949	MERGE.12739	13:+:114281584-114305817	13:+:114281720-114304949	ENSG00000169062	65110	Q9H1J1	UPF3A	UPF3A, regulator of nonsense mediated mRNA decay [Source:HGNC Symbol;Acc:HGNC:20332]	0	0.04697	0.42189	0.24505	0	0.47123	0.16069	0	0.56393	0.35768	1.01921	0.84593	0.95275
ENST00000471101	-4.16560795245957	0.00917554	0.570443	down	4:-:99899396-99927091	MERGE.34707	4:-:99896248-99946726	4:-:99899396-99927091	ENSG00000164031	79982	Q8TBM8	DNAJB14	DnaJ heat shock protein family (Hsp40) member B14 [Source:HGNC Symbol;Acc:HGNC:25881]	0.38458	0	0	0	0.18556	0.81175	0	0.46351	0.21226	0.59037	0.56108	1.25811	0.3193
ENST00000555704	2.74162	0.0125166	0.610611	up	14:+:49693105-49751852	MERGE.13226	14:+:49693105-49753152	14:+:49693105-49751852	ENSG00000197776	122773	Q8N7A1	KLHDC1	kelch domain containing 1 [Source:HGNC Symbol;Acc:HGNC:19836]	1.28657	0.21925	0.33957	0.6537	0.17867	0.40854	0.28251	0.75901	0	0.06957	0.21171	0.06387	0.54008
ENST00000532990	2.76661	0.021601	0.65193	up	11:+:3947343-4055565	MERGE.7111	11:+:3854527-4093210	11:+:3947343-4055565	ENSG00000167323	6786	Q13586	STIM1	stromal interaction molecule 1 [Source:HGNC Symbol;Acc:HGNC:11386]	0.26428	1.08558	0.14711	0.2596	1.54812	1.0892	0.25323	0.20812	0	0	0.14482	0.29974	0.34409
ENST00000481713	1.09629	0.0314831	0.674981	up	1:+:151227267-151232641	MERGE.3058	1:+:151070578-151249536	1:+:151227267-151232641	ENSG00000143398	8394	Q99755	PIP5K1A	phosphatidylinositol-4-phosphate 5-kinase type 1 alpha [Source:HGNC Symbol;Acc:HGNC:8994]	0.84646	0.92431	0.59235	0.79823	0.57574	1.47103	0.56505	0.49861	0.05888	0.42477	0.47622	0.81235	0.64656
ENST00000329478	-5.43767134695569	0.000657451	0.351359	down	19:+:1905378-1913447	MERGE.22137	19:+:1905214-1926013	19:+:1905378-1913447	ENSG00000213638	113179	D6W601	ADAT3	adenosine deaminase, tRNA specific 3 [Source:HGNC Symbol;Acc:HGNC:25151]	0	1.67863	0	0	0	1.25381	1.09639	0	1.19726	1.4648	2.10999	2.67162	1.7026
ENST00000540506	-1.0537739625486	0.0316822	0.674981	down	12:+:6944122-6945996	MERGE.9442	12:+:6942978-6946003	12:+:6944122-6945996	ENSG00000111678	113246	Q99622	C12orf57	chromosome 12 open reading frame 57 [Source:HGNC Symbol;Acc:HGNC:29521]	0.40777	1.78221	0.25479	1.60226	0.67775	0.77028	1.17684	2.4979	1.31686	1.69656	2.63361	2.73942	2.66978
ENST00000390353	-1.07023226176318	0.0111245	0.595125	down	7:+:142328297-142328786	MERGE.42624	7:+:142328297-142328786	7:+:142328297-142328786	ENSG00000211706	28606	A0A0K0K1D8	TRBV6-1	T cell receptor beta variable 6-1 [Source:HGNC Symbol;Acc:HGNC:12226]	0.48026	2.7126	0.91024	1.25806	2.07745	1.54982	1.40613	1.38678	3.09695	4.19614	1.80937	4.49392	2.67491
ENST00000268712	1.06099	0.0189409	0.645478	up	17:-:16029157-16215549	MERGE.19013	17:-:16029157-16218185	17:-:16029157-16215549	ENSG00000141027	9611	A0A024RD47	NCOR1	nuclear receptor corepressor 1 [Source:HGNC Symbol;Acc:HGNC:7672]	2.91783	4.17294	3.4429	4.72363	1.14154	6.08582	2.59444	3.41336	0.63	2.81327	1.21077	3.04022	1.47088
ENST00000514949	-3.03587154401067	0.0378388	0.68203	down	5:+:122775203-122829755	MERGE.36861	5:+:122774996-122830108	5:+:122775203-122829755	ENSG00000205302	6643	O60749	SNX2	sorting nexin 2 [Source:HGNC Symbol;Acc:HGNC:11173]	0	0.79852	1.23891	0.61007	0	0.67242	1.03778	0	0.52022	1.07913	1.55985	0.79955	0.99794
ENST00000491560	-3.02709016085752	0.0130998	0.614193	down	7:-:99458195-99460465	MERGE.41916	7:-:99416739-99466331	7:-:99458195-99460465	ENSG00000241468	9551	P56134	ATP5MF	ATP synthase membrane subunit f [Source:HGNC Symbol;Acc:HGNC:848]	0.02439	0.02296	0.02134	3.21051	2.16101	0.80628	1.94952	4.6271	2.7144	3.84676	4.19015	4.61131	5.77539
ENST00000508394	-2.55433012651275	0.0105606	0.590152	down	12:-:54181275-54188994	MERGE.10310	12:-:54085132-54189008	12:-:54181275-54188994	ENSG00000123415	23583	A0A024RAZ8	SMUG1	single-strand-selective monofunctional uracil-DNA glycosylase 1 [Source:HGNC Symbol;Acc:HGNC:17148]	0.82277	0.91697	0.07445	0.22296	0	0.03573	0.02492	0.18023	0.66603	0.52543	0.71259	0.88946	0.4876
ENST00000523377	-1.03480290503452	0.011575	0.600721	down	6:-:89632224-89638753	MERGE.39505	6:-:89568144-89638753	6:-:89632224-89638753	ENSG00000083099	57226	Q9NU23	LYRM2	LYR motif containing 2 [Source:HGNC Symbol;Acc:HGNC:25229]	1.92778	0.88338	0.60057	0.78339	0.6064	0.54935	0.73735	0.6363	1.53796	1.03973	2.71988	1.01281	2.9456
ENST00000593810	-1.6933031402803	0.0463797	0.689242	down	X:+:153057036-153058467	ENSG00000183837	X:+:153056409-153060467	X:+:153057036-153058467	ENSG00000183837	29944	Q9UL41	PNMA3	PNMA family member 3 [Source:HGNC Symbol;Acc:HGNC:18742]	0.32501	0.1055	0.23529	0.15413	0.09027	0.09527	0.06891	0.84463	0.38977	1.67719	0.97957	0.0968	1.43389
ENST00000375527	-1.05678317787754	0.0122409	0.606876	down	6:-:31899607-31901992	MERGE.38699	6:-:31899607-31901992	6:-:31899607-31901992	ENSG00000204366	221527	Q9Y330	ZBTB12	zinc finger and BTB domain containing 12 [Source:HGNC Symbol;Acc:HGNC:19066]	0.29102	0.29007	0.42678	0.84921	0.31407	0.08893	0.30073	0.2002	0.5135	0.47555	0.68794	0.93646	0.89897
ENST00000525289	-3.27538083762193	0.037572	0.68203	down	6:-:132744300-132757883	MERGE.39913	6:-:132681590-132763459	6:-:132744300-132757883	ENSG00000112303	8875	O95498	VNN2	vanin 2 [Source:HGNC Symbol;Acc:HGNC:12706]	2.37166	0	0	0.40288	1.08521	0	3.06991	0	2.66671	0.43145	0.89575	2.70395	0.47673
ENST00000344103	-5.02362461845304	0.000381168	0.301599	down	20:-:1629152-1657756	MERGE.28182	20:-:1516759-1686692	20:-:1629152-1657756	ENSG00000089012	55423	Q9P1W8	SIRPG	signal regulatory protein gamma [Source:HGNC Symbol;Acc:HGNC:15757]	0	0	0.2964	0	0	1.51289	0.63583	0	1.40608	1.54582	0.8201	1.71464	1.63234
ENST00000605888	-1.60573331876129	0.0404992	0.68203	down	7:-:107527237-107563934	MERGE.42144	7:-:107188586-107580149	7:-:107527237-107563934	ENSG00000164597	10466	Q9UP83	COG5	component of oligomeric golgi complex 5 [Source:HGNC Symbol;Acc:HGNC:14857]	0.97519	1.23275	5.33765	1.77904	0.07481	0.6579	2.59415	2.36535	2.56787	5.96738	1.93146	7.51394	4.2565
ENST00000545392	1.00483	0.0488634	0.696014	up	12:+:64497014-64497921	MERGE.10552	12:+:64451880-64502108	12:+:64497014-64497921	ENSG00000183735	29110	Q9UHD2	TBK1	TANK binding kinase 1 [Source:HGNC Symbol;Acc:HGNC:11584]	1.25873	1.22195	1.34194	1.77743	0.9857	1.18886	1.03651	1.09039	0.0684	0.84598	1.14603	0.94376	1.7652
ENST00000412104	-3.30805670779875	0.00983604	0.581341	down	2:+:58046642-58159920	MERGE.25622	2:+:57907651-58166086	2:+:58046642-58159920	ENSG00000028116	7444	Q86Y07	VRK2	vaccinia related kinase 2 [Source:HGNC Symbol;Acc:HGNC:12719]	0.00838	0	0.00733	1.11902	0.0075	0.88606	0.64008	0.7256	0.88121	0.78063	1.18654	1.06111	0.95971
ENST00000455508	1.4283	0.0441014	0.68203	up	21:-:31266296-31344279	MERGE.29416	21:-:31002181-31559977	21:-:31266296-31344279	ENSG00000156299	7074	Q13009	TIAM1	T cell lymphoma invasion and metastasis 1 [Source:HGNC Symbol;Acc:HGNC:11805]	2.81226	3.48737	2.82667	4.26334	3.08558	2.94987	1.36571	2.3893	0.15282	4.01038	4.04786	2.20588	0.30982
ENST00000454132	-2.85453542795157	0.0446371	0.682985	down	7:-:156682991-156893159	MERGE.42967	7:-:156668946-156893230	7:-:156682991-156893159	ENSG00000105983	64327	Q8WVP7	LMBR1	limb development membrane protein 1 [Source:HGNC Symbol;Acc:HGNC:13243]	0.31307	0.09307	0.04324	0.0054	0.21137	0.26975	0.1592	0	0.67811	0.24117	0.1545	5.73499	0.15208
ENST00000541990	2.55224	0.0389377	0.68203	up	1:-:155195791-155207899	MERGE.3217	1:-:155195588-155209051	1:-:155195791-155207899	ENSG00000169231	7059	P49746	THBS3	thrombospondin 3 [Source:HGNC Symbol;Acc:HGNC:11787]	0.86602	1.2177	0.83427	0.44151	0.21584	1.2321	1.19397	1.04458	0.41461	1.56685	0.07709	0.31036	0
ENST00000360403	-1.8502646671533	0.0203261	0.651652	down	1:-:44850778-44986610	MERGE.1513	1:-:44850522-44986722	1:-:44850778-44986610	ENSG00000070785	8891	Q9HA31	EIF2B3	eukaryotic translation initiation factor 2B subunit gamma [Source:HGNC Symbol;Acc:HGNC:3259]	1.35433	0.47354	0.12693	2.63226	0.07792	0.10051	1.1386	0.1257	0.67287	1.52572	1.9632	1.16979	2.27219
ENST00000406877	-3.72528821266112	0.0133046	0.616637	down	7:-:21900901-21946084	MERGE.40808	7:-:21900900-21946084	7:-:21900901-21946084	ENSG00000164649	55536	A0A024RA51	CDCA7L	cell division cycle associated 7 like [Source:HGNC Symbol;Acc:HGNC:30777]	0	0	0.12821	0	0.51999	1.9034	0	0.35368	0.32313	0.28144	0.7783	0.85401	0.55476
ENST00000524527	1.29905	0.00110879	0.409226	up	19:-:51416923-51417631	MERGE.24305	19:-:51410021-51417803	19:-:51416923-51417631	ENSG00000142512	89790	Q96LC7	SIGLEC10	sialic acid binding Ig like lectin 10 [Source:HGNC Symbol;Acc:HGNC:15620]	2.19079	4.22056	2.91917	2.12703	1.41351	2.55039	3.33393	1.74332	0.8195	1.96321	0.79338	0.97792	1.14318
ENST00000564060	-3.46582861069151	0.0059909	0.512018	down	16:+:66604732-66612934	MERGE.17610	16:+:66603874-66613892	16:+:66604732-66612934	ENSG00000140931	123920	Q96MX0	CMTM3	CKLF like MARVEL transmembrane domain containing 3 [Source:HGNC Symbol;Acc:HGNC:19174]	0	0.34836	0	0.22959	0	0.29433	0	0	0.25401	0.90758	0.80226	0.07477	0.59508
ENST00000534462	2.38807	0.022876	0.651982	up	11:+:65537831-65538704	MERGE.8127	11:+:65525077-65538704	11:+:65537831-65538704	ENSG00000142186	57410	Q96KG9	SCYL1	SCY1 like pseudokinase 1 [Source:HGNC Symbol;Acc:HGNC:14372]	0.3049	0.28702	1.01835	0.57179	0.42171	0.99482	0.29216	0.67231	0.3374	0.34774	0	0.53203	0
ENST00000487091	1.92599	0.0252013	0.656151	up	7:+:74376070-74381041	ENSG00000106665	7:+:74289475-74405943	7:+:74376070-74381041	ENSG00000106665	7461	Q9UDT6	CLIP2	CAP-Gly domain containing linker protein 2 [Source:HGNC Symbol;Acc:HGNC:2586]	0.47059	1.02347	0.49682	1.45058	0.13071	0.93492	0.37059	0.63257	0.01411	0.05817	0.45648	0.48278	0.40284
ENST00000493719	-1.19940096284714	0.0394166	0.68203	down	13:-:27437145-27450164	MERGE.11920	13:-:27435643-27451246	13:-:27437145-27450164	ENSG00000122033	219402	Q9H2K0	MTIF3	mitochondrial translational initiation factor 3 [Source:HGNC Symbol;Acc:HGNC:29788]	0.44345	1.74931	0.42486	0.76751	0.79375	0.47867	0.12984	2.79878	1.11997	2.63033	1.86693	1.33756	1.8751
ENST00000592826	-1.33488636984018	0.0189045	0.645478	down	19:-:3752600-3754141	MERGE.22258	19:-:3750819-3761699	19:-:3752600-3754141	ENSG00000011132	9546	O96018	APBA3	amyloid beta precursor protein binding family A member 3 [Source:HGNC Symbol;Acc:HGNC:580]	0.05563	0.05237	0.34063	0.40984	0.3485	0.21016	0.14658	0.4337	0.38693	0.44865	0.58682	1.01436	0.69048
ENST00000469506	1.82099	0.0116895	0.601062	up	3:+:42160212-42184923	MERGE.31615	3:+:42013632-42225889	3:+:42160212-42184923	ENSG00000182606	22906	Q9UPV9	TRAK1	trafficking kinesin protein 1 [Source:HGNC Symbol;Acc:HGNC:29947]	0.41649	1.04552	1.02012	1.20011	0.82004	0.44582	0.2195	0.64942	0.02414	0.77133	0.33474	0.26647	0.10604
ENST00000489995	1.12175	0.0091764	0.570443	up	3:-:171765129-171771385	ENSG00000075651	3:-:171600405-171810950	3:-:171765129-171771385	ENSG00000075651	5337	Q59EA4	PLD1	phospholipase D1 [Source:HGNC Symbol;Acc:HGNC:9067]	1.12169	0.62272	0.62898	0.67807	0.36036	0.73345	0.6063	0.52321	0.12503	0.33506	0.34674	0.63486	0.32954
ENST00000502964	1.12797	0.0387335	0.68203	up	17:+:48894167-48895871	MERGE.20240	17:+:48892765-48895871	17:+:48894167-48895871	ENSG00000159199	516	P05496	ATP5MC1	ATP synthase membrane subunit c locus 1 [Source:HGNC Symbol;Acc:HGNC:841]	0.47272	0.77875	1.0131	0.30183	1.16343	0.69204	0.24913	0.51187	0.2466	0.36007	0.45117	0.22684	0.22568
ENST00000600480	-2.23183248999013	0.0112267	0.595894	down	19:-:6414703-6415707	MERGE.22362	19:-:6413348-6424794	19:-:6414703-6415707	ENSG00000088247	8570	Q92945	KHSRP	KH-type splicing regulatory protein [Source:HGNC Symbol;Acc:HGNC:6316]	0.22631	3.10675	0.06599	0.12968	0.38819	0.56998	0.38099	1.04554	0.32794	3.14334	2.25464	4.56094	3.60127
ENST00000494541	-2.82817026036631	0.010596	0.591006	down	9:-:127890698-127899604	MERGE.46476	9:-:127866480-127917038	9:-:127890698-127899604	ENSG00000160408	30815	A0A0S2Z5G9	ST6GALNAC6	ST6 N-acetylgalactosaminide alpha-2,6-sialyltransferase 6 [Source:HGNC Symbol;Acc:HGNC:23364]	0	0.74265	0.4535	0.79711	0	0.36192	0	0.21478	0.41156	1.15134	0.7473	1.5359	0.7963
ENST00000574053	4.51832	0.00113733	0.409226	up	17:+:83094249-83094847	MERGE.21210	17:+:83079691-83100697	17:+:83094249-83094847	ENSG00000176845	284207	Q641Q3	METRNL	meteorin like, glial cell differentiation regulator [Source:HGNC Symbol;Acc:HGNC:27584]	0	0.83162	0.5667	0.75209	1.89751	0.30594	0.5173	1.55605	0	0	0	0.16957	0
ENST00000357491	-3.72956612077624	0.021107	0.65193	down	19:-:21804949-21852068	MERGE.23242	19:-:21804949-21852125	19:-:21804949-21852068	ENSG00000198521	7594	P17038	ZNF43	zinc finger protein 43 [Source:HGNC Symbol;Acc:HGNC:13109]	0.04281	0.0921	0.03209	0	0	0.81724	0.14771	0.68334	0.98359	0.96444	0.05836	1.09157	2.28581
ENST00000535271	-2.14841208789871	0.0472915	0.691762	down	12:+:131849835-131851332	ENSG00000198598	12:+:131828393-131851783	12:+:131849835-131851332	ENSG00000198598	4326	Q8IWC3	MMP17	matrix metallopeptidase 17 [Source:HGNC Symbol;Acc:HGNC:7163]	0.02535	0.02387	0.77623	0	0.58995	0.33525	0.11135	0.06589	0.15431	1.15871	2.54716	0.21899	0.53257
ENST00000490295	-2.66747796894017	0.0140513	0.619615	down	1:-:27552496-27603414	ENSG00000126705	1:-:27534035-27604431	1:-:27552496-27603414	ENSG00000126705	27245	Q5TGY3	AHDC1	AT-hook DNA binding motif containing 1 [Source:HGNC Symbol;Acc:HGNC:25230]	0.34607	0	0.01892	0.21247	0.89043	0.24514	0	0.33726	1.14714	0.94973	0.32595	1.18319	0.47498
ENST00000367811	-2.44904565989925	0.0229904	0.652308	down	1:-:169132531-169367967	MERGE.3602	1:-:169132531-169367967	1:-:169132531-169367967	ENSG00000143156	29922	Q9Y5B8	NME7	NME/NM23 family member 7 [Source:HGNC Symbol;Acc:HGNC:20461]	0.16616	0.10121	0.16245	0.41285	0.37613	0	0	0.63501	0.39941	0.55179	0.62844	0.40335	0.90522
ENST00000414665	1.68959	0.0472899	0.691762	up	19:-:54180859-54189295	MERGE.24482	19:-:54173412-54339150	19:-:54180859-54189295	ENSG00000125505	79143	Q96N66	MBOAT7	membrane bound O-acyltransferase domain containing 7 [Source:HGNC Symbol;Acc:HGNC:15505]	2.80305	1.3797	4.51932	2.62751	3.09888	2.63015	15.1264	4.36435	0.97166	0.13134	5.02479	2.26814	1.80173
ENST00000454728	1.05898	0.0282593	0.665166	up	22:-:36228195-36239561	MERGE.30576	22:-:36204071-36276096	22:-:36228195-36239561	ENSG00000128335	23780	Q9BQE5	APOL2	apolipoprotein L2 [Source:HGNC Symbol;Acc:HGNC:619]	0.75099	0.6284	1.04621	0.68306	0.24893	0.4466	0.36646	0.4096	0.1451	0.2991	0.16766	0.32032	0.61081
ENST00000252951	-3.28378534868182	0.0400166	0.68203	down	16:+:152687-154503	MERGE.16241	16:+:152687-166768	16:+:152687-154503	ENSG00000130656	3050	P02008	HBZ	hemoglobin subunit zeta [Source:HGNC Symbol;Acc:HGNC:4835]	0	0	0	0	0.72291	0	0.33608	4.41932	1.97754	1.02862	0.70474	0.0816	0.62917
ENST00000271002	-2.52459147651832	0.0275135	0.662239	down	1:-:63440773-63523215	MERGE.1873	1:-:63440770-63593721	1:-:63440773-63523215	ENSG00000142856	23421	Q13352	ITGB3BP	integrin subunit beta 3 binding protein [Source:HGNC Symbol;Acc:HGNC:6157]	0	1.14742	0.87372	0.11641	0.90906	0.04797	0	0.6306	0.75067	0.57648	1.2926	0.79611	1.76187
ENST00000432678	-4.61926929898733	0.0384021	0.68203	down	3:-:48693453-48717278	MERGE.31836	3:-:48688003-48740353	3:-:48693453-48717278	ENSG00000068745	51447	Q9UHH9	IP6K2	inositol hexakisphosphate kinase 2 [Source:HGNC Symbol;Acc:HGNC:17313]	0	0.02308	0.01072	0.01204	0	2.10753	0	0.01062	1.80151	0	0.55428	2.52978	2.36465
ENST00000475564	1.29608	0.0420853	0.68203	up	9:+:137816341-137836114	MERGE.46878	9:+:137605654-137870016	9:+:137816341-137836114	ENSG00000181090	79813	Q9H9B1	EHMT1	euchromatic histone lysine methyltransferase 1 [Source:HGNC Symbol;Acc:HGNC:24650]	0.81917	0.94491	0.42389	1.15036	0.69699	0.99164	0.72965	0.78957	0.85769	0.10856	0.6723	0.09412	0.8868
ENST00000380557	-8.13050624460468	0.00036254	0.298927	down	15:+:57706725-57717554	MERGE.15291	15:+:57591908-57782762	15:+:57706725-57717554	ENSG00000255529	81488	P0CAP2	POLR2M	RNA polymerase II subunit M [Source:HGNC Symbol;Acc:HGNC:14862]	0	0	0	0	0	0	0	0	3.11449	0	2.47917	2.0924	2.19569
ENST00000376666	-1.06537372578383	0.00475767	0.488815	down	20:+:25213340-25226729	MERGE.28467	20:+:25195693-25226729	20:+:25213340-25226729	ENSG00000197586	955	O75354	ENTPD6	ectonucleoside triphosphate diphosphohydrolase 6 (putative) [Source:HGNC Symbol;Acc:HGNC:3368]	0.72602	1.15826	0.28077	0.45043	0.81391	0.90226	0.584	0.80767	1.56813	1.21217	1.29756	2.05363	1.51775
ENST00000643708	-2.05846708738019	0.043812	0.68203	down	5:-:60873879-60945051	MERGE.36033	5:-:60873831-60945073	5:-:60873879-60945051	ENSG00000049167	1161	Q13216	ERCC8	ERCC excision repair 8, CSA ubiquitin ligase complex subunit [Source:HGNC Symbol;Acc:HGNC:3439]	0.11262	0.1524	0.05542	0.13829	0.10709	0.04654	0.06183	0.12805	0.02448	1.94909	0.55867	1.81044	0.30244
ENST00000438737	-6.40530004293551	0.00135627	0.426518	down	13:-:79319954-79406215	MERGE.12508	13:-:79311580-79406477	13:-:79319954-79406215	ENSG00000139746	64062	A0A087X0H9	RBM26	RNA binding motif protein 26 [Source:HGNC Symbol;Acc:HGNC:20327]	0	0	0	3.8497	0	2.6156	1.18722	0	0.6011	3.16034	2.26713	3.90274	3.37842
ENST00000275815	-4.61555467801411	0.00290365	0.471368	down	7:-:143391112-143408892	MERGE.42687	7:-:143379632-143408892	7:-:143391112-143408892	ENSG00000146904	2041	P21709	EPHA1	EPH receptor A1 [Source:HGNC Symbol;Acc:HGNC:3385]	0	0.61096	0.04174	0	0	0	0.21377	0.36379	0.10788	0.5987	0.82943	0.91598	1.55831
ENST00000586585	1.04755	0.0141261	0.620608	up	18:-:35371811-35374365	ENSG00000186496	18:-:35366697-35377337	18:-:35371811-35374365	ENSG00000186496	252884	Q96N95	ZNF396	zinc finger protein 396 [Source:HGNC Symbol;Acc:HGNC:18824]	0.65326	0.58539	0.52199	0.44426	0.61275	0.45682	0.48	0.42442	0.24576	0.51222	0.07573	0.31347	0.4618
ENST00000339656	1.66103	0.0177441	0.641151	up	19:+:57849857-57865112	MERGE.24635	19:+:57767261-57865112	19:+:57849857-57865112	ENSG00000198466	84914	Q96SQ5	ZNF587	zinc finger protein 587 [Source:HGNC Symbol;Acc:HGNC:30955]	1.14268	1.76937	1.0526	1.74785	1.99522	2.00212	1.40719	1.17369	0.37104	0.6123	1.49708	0.05595	1.64768
ENST00000539156	1.42903	0.0416076	0.68203	up	15:+:80155951-80186348	ENSG00000103876	15:+:80152490-80186946	15:+:80155951-80186348	ENSG00000103876	2184	P16930	FAH	fumarylacetoacetate hydrolase [Source:HGNC Symbol;Acc:HGNC:3579]	1.3534	0.46729	0.56941	0.65784	0.74603	0.31846	0.65814	0.56794	0.01629	0.4868	0.39521	0.45393	0.63941
ENST00000545855	1.1708	0.00959384	0.578237	up	12:-:48940975-48956440	MERGE.10131	12:-:48903418-48957551	12:-:48940975-48956440	ENSG00000134287	377	P61204	ARF3	ADP ribosylation factor 3 [Source:HGNC Symbol;Acc:HGNC:654]	1.18133	1.84439	1.73909	1.30196	2.42393	2.09545	2.40425	2.02172	1.07722	0.33566	1.21578	0.88487	1.48557
ENST00000525522	-2.59107496181259	0.00854597	0.55606	down	11:-:494516-505881	MERGE.6959	11:-:494355-507300	11:-:494516-505881	ENSG00000023191	6050	P13489	RNH1	ribonuclease/angiogenin inhibitor 1 [Source:HGNC Symbol;Acc:HGNC:10074]	0.08805	0.12432	0.08985	0.14895	0.15322	0.1155	0.12889	0.10169	0.54437	4.17291	0.32434	0.12675	2.8349
ENST00000481888	-1.37221478854094	0.04136	0.68203	down	6:+:43061062-43062933	MERGE.39095	6:+:43040777-43075099	6:+:43061062-43062933	ENSG00000137171	89953	Q9NSK0	KLC4	kinesin light chain 4 [Source:HGNC Symbol;Acc:HGNC:21624]	0.0877	0.77052	1.38086	1.55066	0.13081	0.13805	1.28383	0.96228	0.83875	1.65035	2.02645	2.4969	1.14437
ENST00000537064	-4.10754503193918	0.029133	0.669634	down	12:-:132624263-132687347	MERGE.11732	12:-:132623753-132687365	12:-:132624263-132687347	ENSG00000177084	5426	Q07864	POLE	DNA polymerase epsilon, catalytic subunit [Source:HGNC Symbol;Acc:HGNC:9177]	0.00801	0.03395	0.0035	0.10824	0	0.94797	0	0.01388	1.01896	2.12735	0.03019	0.14997	0.08799
ENST00000425379	-1.01307971570453	0.0128924	0.613347	down	7:-:103128760-103149235	MERGE.42070	7:-:103099776-103149560	7:-:103128760-103149235	ENSG00000161048	222236	Q6IQ20	NAPEPLD	N-acyl phosphatidylethanolamine phospholipase D [Source:HGNC Symbol;Acc:HGNC:21683]	0.36284	0.26274	0.24415	0.84994	0.19983	0.15817	0.3187	0.16925	0.53388	0.55025	0.6169	0.5893	0.93273
ENST00000540870	2.54496	0.0246958	0.654428	up	2:-:230176559-230225729	MERGE.27893	2:-:230167293-230225729	2:-:230176559-230225729	ENSG00000135899	3431	Q9HB58	SP110	SP110 nuclear body protein [Source:HGNC Symbol;Acc:HGNC:5401]	0.36331	6.58731	0.60107	1.4353	0.30394	0.79818	1.22096	2.50408	0.0824	0.33972	0.16663	0.03032	1.9833
ENST00000461009	-1.1116682404951	0.00664423	0.520766	down	16:+:510453-519108	MERGE.16293	16:+:425619-523011	16:+:510453-519108	ENSG00000090565	9727	O75154	RAB11FIP3	RAB11 family interacting protein 3 [Source:HGNC Symbol;Acc:HGNC:17224]	0.21856	0.32332	0.437	0.92014	0.22355	0.41286	0.19198	0.54095	0.73298	0.8394	0.69011	1.22858	1.01361
ENST00000502656	-3.14043493926152	0.00593185	0.511755	down	4:-:896469-932327	MERGE.33770	4:-:849276-932373	4:-:896469-932327	ENSG00000178950	2580	O14976	GAK	cyclin G associated kinase [Source:HGNC Symbol;Acc:HGNC:4113]	0.43454	0	0	0	0.28519	0.84819	0.45801	0	0.73043	0.67495	0.96043	1.22328	0.49787
ENST00000417389	2.86213	0.0327877	0.675919	up	20:+:32109767-32141606	MERGE.28527	20:+:32109506-32167258	20:+:32109767-32141606	ENSG00000101337	9777	A0A024QYR3	TM9SF4	transmembrane 9 superfamily member 4 [Source:HGNC Symbol;Acc:HGNC:30797]	0.26119	1.72113	0.81237	1.11182	1.27268	0.08223	0.10196	1.05588	0	0.46812	0	0.36208	0.13855
ENST00000466374	-2.73782724211183	0.0161527	0.633354	down	22:+:38057483-38068085	ENSG00000100151	22:+:38056311-38075701	22:+:38057483-38068085	ENSG00000100151	9463	A0A024R1J5	PICK1	protein interacting with PRKCA 1 [Source:HGNC Symbol;Acc:HGNC:9394]	0.69946	0	0.16996	0.47715	0.08694	0	0	0.95937	0.43922	0.81833	0.31232	1.04422	0.89046
ENST00000460189	2.56569	0.04459	0.682985	up	1:+:10399632-10413251	MERGE.376	1:+:10398592-10420144	1:+:10399632-10413251	ENSG00000142657	5226	P52209	PGD	phosphogluconate dehydrogenase [Source:HGNC Symbol;Acc:HGNC:8891]	2.74106	6.69702	6.29638	5.63184	6.02987	15.5335	5.6239	6.48901	0	4.81888	3.40549	5.52231	3.31641
ENST00000343139	5.49864	0.0469435	0.690884	up	6:+:32637357-32643652	MERGE.38730	6:+:32628179-32747215	6:+:32637357-32643652	ENSG00000196735	3117	Q8MH44	HLA-DQA1	major histocompatibility complex, class II, DQ alpha 1 [Source:HGNC Symbol;Acc:HGNC:4942]	4.59979	0.06647	7.81793	7.2434	10.9506	2.88678	3.02131	4.70114	0	0	5.01643	6.03117	0
ENST00000485781	-1.94681472775466	0.0170605	0.637982	down	2:+:63588609-63597657	MERGE.25728	2:+:63588609-63607197	2:+:63588609-63597657	ENSG00000014641	4190	P40925	MDH1	malate dehydrogenase 1 [Source:HGNC Symbol;Acc:HGNC:6970]	0.08986	0.08459	0.83321	1.44763	0.0965	0.25461	0.09471	0.14011	1.35943	1.43333	1.80554	0.29321	0.61774
ENST00000475381	1.56363	0.00555787	0.503782	up	3:-:172630249-172711218	MERGE.33336	3:-:172630249-172711218	3:-:172630249-172711218	ENSG00000144959	57552	Q6PIU2	NCEH1	neutral cholesterol ester hydrolase 1 [Source:HGNC Symbol;Acc:HGNC:29260]	1.6607	1.38925	1.69232	1.41943	1.50158	0.81175	1.04964	1.29325	0.60435	0.12887	1.30378	0.25632	1.01023
ENST00000553645	-3.68955830453121	0.0402328	0.68203	down	14:+:73644999-73703732	MERGE.13780	14:+:73644875-73703732	14:+:73644999-73703732	ENSG00000119661	83544	Q4LDG9	DNAL1	dynein axonemal light chain 1 [Source:HGNC Symbol;Acc:HGNC:23247]	0	0	0	1.09553	0.59647	0.68359	0.75313	0.68321	0.53796	0.81115	0.88637	1.22609	0.85515
ENST00000332822	-2.06722200789291	0.00636171	0.51484	down	17:+:56593699-56595590	MERGE.20345	17:+:56593699-56595590	17:+:56593699-56595590	ENSG00000183691	9241	Q13253	NOG	noggin [Source:HGNC Symbol;Acc:HGNC:7866]	0.98397	3.08223	0.34874	0.98323	0.0911	2.33138	1.11759	1.84435	3.98993	4.39354	2.01118	4.18433	7.34584
ENST00000643929	4.65081	0.00703909	0.526851	up	19:+:11040644-11062247	MERGE.22624	19:+:10960825-11079426	19:+:11040644-11062247	ENSG00000127616	6597	A7E2E1	SMARCA4	SWI/SNF related, matrix associated, actin dependent regulator of chromatin, subfamily a, member 4 [Source:HGNC Symbol;Acc:HGNC:11100]	0.92076	0.74526	0.20324	1.53001	0.90876	1.82871	0.19652	0.91689	0	0	0	1.38744	0.36973
ENST00000448851	-1.14292015608078	0.00995397	0.583171	down	18:+:63970249-63981786	MERGE.21853	18:+:63949301-64021026	18:+:63970249-63981786	ENSG00000166401	5271	P50452	SERPINB8	serpin family B member 8 [Source:HGNC Symbol;Acc:HGNC:8952]	0.30437	0.26048	0.5325	0.5708	0.42099	0.31361	0.12152	0.14382	0.76986	0.54551	0.66718	1.00911	0.76617
ENST00000378427	-3.38282938276496	0.0414024	0.68203	down	1:+:2586798-2591463	MERGE.183	1:+:2586491-2591469	1:+:2586798-2591463	ENSG00000157870	127281	A0A0A0MRV4	FAM213B	family with sequence similarity 213 member B [Source:HGNC Symbol;Acc:HGNC:28390]	0	0.50565	0.29759	0	0.24036	0	0.14678	0	0.58638	0.22998	0.03598	2.22814	0.23934
ENST00000390616	-1.12832543334583	0.0137767	0.617408	down	14:-:106373663-106374145	MERGE.14419	14:-:105583731-106811131	14:-:106373663-106374145	ENSG00000211956	28395	A0A0F7T737,P06331	IGHV4-34	immunoglobulin heavy variable 4-34 [Source:HGNC Symbol;Acc:HGNC:5650]	1.84562	1.73739	2.80775	5.24188	1.72357	4.54739	1.69158	1.91159	2.16282	11.6851	4.27273	11.7442	5.01842
ENST00000406998	-1.37522673527024	0.0317624	0.674981	down	6:-:90008602-90296742	MERGE.39513	6:-:89926529-90296908	6:-:90008602-90296742	ENSG00000112182	60468	Q9BYV9	BACH2	BTB domain and CNC homolog 2 [Source:HGNC Symbol;Acc:HGNC:14078]	0.1646	0.34864	1.18789	0.24254	0.18414	1.90446	0.21687	0.71295	0.71557	1.82536	2.08779	1.73769	0.60901
ENST00000638442	-3.80453817624254	0.0127674	0.612602	down	5:+:80960739-81088579	MERGE.36452	5:+:80960672-81230156	5:+:80960739-81088579	ENSG00000113319	5924	O14827	RASGRF2	Ras protein specific guanine nucleotide releasing factor 2 [Source:HGNC Symbol;Acc:HGNC:9876]	0	1.36618	0.14325	0	0	0.96537	0.92753	0.82182	0.97214	1.92801	1.55448	1.31152	1.09453
ENST00000416596	-2.42008343118779	0.0364357	0.68203	down	6:-:30196536-30213419	MERGE.38576	6:-:30184455-30213427	6:-:30196536-30213419	ENSG00000234127	7726	Q12899	TRIM26	tripartite motif containing 26 [Source:HGNC Symbol;Acc:HGNC:12962]	0.62825	0.33603	0.32474	0.4348	0	0.7552	0	0.76686	0.70762	0.80609	0.48772	1.15106	2.53573
ENST00000270583	-2.47807518172286	0.0419698	0.68203	down	16:-:87707813-87765949	MERGE.18201	16:-:87696485-87765992	16:-:87707813-87765949	ENSG00000104731	105371397	Q86VH3	KLHDC4	uncharacterized LOC105371397	0	1.42586	0.2382	0.21733	1.25658	0.2813	0	0.13269	0.35513	0.91506	0.50439	1.29033	1.09685
ENST00000394855	-2.96945661136161	0.0308901	0.672804	down	15:+:78264086-78282196	MERGE.15782	15:+:78264086-78282196	15:+:78264086-78282196	ENSG00000140403	55466	Q69YX3	DNAJA4	DnaJ heat shock protein family (Hsp40) member A4 [Source:HGNC Symbol;Acc:HGNC:14885]	0.03462	0.05121	0.70086	0	0	0.01868	0.2172	1.12248	0.37841	0.36342	2.0819	0.37497	0.17944
ENST00000375512	1.04261	0.0183319	0.644253	up	9:-:92711363-92764812	MERGE.45749	9:-:92711363-92764812	9:-:92711363-92764812	ENSG00000185963	23299	Q96FU2	BICD2	BICD cargo adaptor 2 [Source:HGNC Symbol;Acc:HGNC:17208]	2.07361	1.83795	3.62173	1.34663	1.40037	4.07395	2.32915	4.63915	1.00228	1.45492	0.87643	2.24256	1.00812
ENST00000606749	1.13622	0.0308232	0.672804	up	7:+:101959390-102104459	MERGE.42017	7:+:101815904-102283958	7:+:101959390-102104459	ENSG00000257923	1523	Q13948	CUX1	cut like homeobox 1 [Source:HGNC Symbol;Acc:HGNC:2557]	1.14825	0.62844	0.81756	0.76071	0.88425	0.93319	0.70365	0.50891	0.04643	0.93325	0.50973	0.64069	0.48443
ENST00000461650	1.64785	0.0418263	0.68203	up	10:+:88880224-88893913	MERGE.6189	10:+:88879734-88975153	10:+:88880224-88893913	ENSG00000138134	57559	Q96FJ0	STAMBPL1	STAM binding protein like 1 [Source:HGNC Symbol;Acc:HGNC:24105]	1.11486	0.87864	0.56699	0.86593	0.6265	0.41629	0.50101	0.13476	0.06763	0.09293	0.10419	1.96571	0.17329
ENST00000321685	-2.04009507739145	0.00921863	0.571019	down	11:+:64230278-64234281	MERGE.8057	11:+:64225941-64234286	11:+:64230278-64234281	ENSG00000110011	3338	Q9NNZ3	DNAJC4	DnaJ heat shock protein family (Hsp40) member C4 [Source:HGNC Symbol;Acc:HGNC:5271]	1.27095	0.23459	0.0218	0.3672	0.04461	0.20007	0.04378	0.31302	0.35751	1.17242	0.52577	0.75337	1.08263
ENST00000321680	4.87897	0.0284124	0.666163	up	6:+:147204533-147384755	MERGE.40126	6:+:147200618-147390476	6:+:147204533-147384755	ENSG00000164506	134957	Q5T5C0	STXBP5	syntaxin binding protein 5 [Source:HGNC Symbol;Acc:HGNC:19665]	3.19026	0.25791	5.31327	11.9971	5.85162	7.25004	0.13052	3.45952	0.00808	0.11236	0.05598	7.42035	0.00887
ENST00000390290	-1.6607635759649	0.00229241	0.460772	down	22:+:22322472-22322969	MERGE.30156	22:+:22026033-22923034	22:+:22322472-22322969	ENSG00000211644	28820	P01701	IGLV1-51	immunoglobulin lambda variable 1-51 [Source:HGNC Symbol;Acc:HGNC:5882]	0.37131	0.58256	1.26313	0.68896	0.33231	1.48073	0.72476	0.78626	1.29134	2.51401	1.40925	7.16659	2.91499
ENST00000390298	-2.75710963006247	0.015799	0.630254	down	22:+:22395018-22395489	MERGE.30156	22:+:22026033-22923034	22:+:22395018-22395489	ENSG00000211652	28776	P04211	IGLV7-43	immunoglobulin lambda variable 7-43 [Source:HGNC Symbol;Acc:HGNC:5929]	0	0	0.80221	0.40948	0	0.5512	1.31811	0.21666	0.47116	0.44826	2.51276	2.48036	1.99005
ENST00000453211	-1.18151863418747	0.000770666	0.37031	down	15:+:75903878-75930655	MERGE.15724	15:+:75903859-75942510	15:+:75903878-75930655	ENSG00000167196	26263	Q8NEZ5	FBXO22	F-box protein 22 [Source:HGNC Symbol;Acc:HGNC:13593]	1.1772	1.30134	1.55881	0.7002	1.1792	1.62188	1.63163	1.05718	3.5119	2.71954	3.51549	2.35283	3.17605
ENST00000583260	-1.00490391122942	0.0276646	0.662992	down	17:-:63931891-63932323	MERGE.20565	17:-:63928740-63932354	17:-:63931891-63932323	ENSG00000007312	974	P40259	CD79B	CD79b molecule [Source:HGNC Symbol;Acc:HGNC:1699]	1.48257	0.7676	0.25938	1.52917	0.92879	2.41548	0.586	1.02743	1.80463	2.42462	2.27144	2.24097	1.76945
ENST00000465250	-2.94294439557919	0.0480253	0.693035	down	19:-:16630751-16660130	MERGE.23006	19:-:16479057-16660442	19:-:16630751-16660130	ENSG00000214046	79086	Q9BQ49	SMIM7	small integral membrane protein 7 [Source:HGNC Symbol;Acc:HGNC:28419]	0.01253	0.01179	0.01096	0.03692	1.73792	0.01183	0.07703	0.01085	0.99125	0.40417	0.01259	0.30059	1.59096
ENST00000317096	-2.76962099655748	0.00297657	0.471533	down	3:-:183829385-183884907	MERGE.33441	3:-:183815568-183884933	3:-:183829385-183884907	ENSG00000175193	55486	Q9H300	PARL	presenilin associated rhomboid like [Source:HGNC Symbol;Acc:HGNC:18253]	0.03405	0.02137	0.47656	0.01115	0.02032	0.02144	0.07975	0.41294	0.15789	0.70179	0.28507	0.83874	0.73691
ENST00000520466	-1.87542676227661	0.00347603	0.481631	down	8:+:143018528-143022409	MERGE.44682	8:+:143017982-143029265	8:+:143018528-143022409	ENSG00000160932	4061	Q16553	LY6E	lymphocyte antigen 6 family member E [Source:HGNC Symbol;Acc:HGNC:6727]	0.07917	0.68139	0.87062	0.2222	0.25305	0.34183	0.15895	0.19595	0.28517	1.10472	1.11353	2.04061	2.46211
ENST00000557779	-1.19225814134188	0.0141318	0.620608	down	14:-:67473758-67515429	MERGE.13618	14:-:67447084-67533739	14:-:67473758-67515429	ENSG00000198133	161145	A0A024R699	TMEM229B	transmembrane protein 229B [Source:HGNC Symbol;Acc:HGNC:20130]	0.36631	0.21552	0.34045	0.35983	0.40979	0.43247	0.52284	0.0595	0.71659	0.82064	0.66702	0.87887	0.6995
ENST00000264027	-1.6212605742446	0.0330035	0.67602	down	11:+:121292453-121308694	MERGE.9080	11:+:121292453-121308694	11:+:121292453-121308694	ENSG00000109929	6309	O75845	SC5D	sterol-C5-desaturase [Source:HGNC Symbol;Acc:HGNC:10547]	0.64038	2.60817	2.84662	3.26085	1.84217	0.05555	1.18236	1.26231	2.05669	3.48415	4.43791	4.07005	5.42808
ENST00000503804	2.3959	0.0353146	0.680356	up	5:+:10441524-10465024	MERGE.35572	5:+:10441524-10472029	5:+:10441524-10465024	ENSG00000145491	83853	Q96C74	ROPN1L	rhophilin associated tail protein 1 like [Source:HGNC Symbol;Acc:HGNC:24060]	0.36051	1.0181	2.0335	0.72048	0.83442	0.17612	0.16379	0.45229	0.09728	0	0.1124	0.34598	0.67656
ENST00000597186	2.39969	0.02619	0.657321	up	19:-:58126252-58150787	MERGE.24625	19:-:58126252-58155110	19:-:58126252-58150787	ENSG00000181894	79673	Q86UD4	ZNF329	zinc finger protein 329 [Source:HGNC Symbol;Acc:HGNC:14209]	0.08167	0.10764	0.82161	0.5937	0.93926	0.11957	1.18368	0.9056	0.08521	0.09149	0.06564	0.12933	0.05069
ENST00000295851	-2.02944367155135	0.0279773	0.664832	down	2:+:203328219-203447723	ENSG00000138443	2:+:203328219-203447723	2:+:203328219-203447723	ENSG00000138443	10152	Q9NYB9	ABI2	abl interactor 2 [Source:HGNC Symbol;Acc:HGNC:24011]	0.00795	0.07415	0.35904	0.06673	0.04074	0.3904	0.7642	0.42442	0.31666	0.63461	0.89006	0.63734	0.48642
ENST00000423823	-3.07605974122877	0.0333997	0.676441	down	19:+:34677689-34686391	MERGE.23433	19:+:34677639-34686397	19:+:34677689-34686391	ENSG00000089335	55900	Q9NR11	ZNF302	zinc finger protein 302 [Source:HGNC Symbol;Acc:HGNC:13848]	0	0.54248	1.79414	1.19912	0.60447	0.22825	1.15929	0	1.09367	1.20495	2.50879	1.08827	3.88706
ENST00000629669	-4.99890521322008	0.0432681	0.68203	down	3:-:183015220-183099577	MERGE.33382	3:-:183015218-183116075	3:-:183015220-183099577	ENSG00000078070	56922	A0A0S2Z693	MCCC1	methylcrotonoyl-CoA carboxylase 1 [Source:HGNC Symbol;Acc:HGNC:6936]	0.55436	0	0	0	0	0	0	0.56426	0.48199	0.86315	0	2.45398	2.44804
ENST00000504804	-3.59465117715725	0.0260409	0.656822	down	4:-:77720238-77819376	MERGE.34520	4:-:77713387-77820209	4:-:77720238-77819376	ENSG00000138767	246175	Q96LI5	CNOT6L	CCR4-NOT transcription complex subunit 6 like [Source:HGNC Symbol;Acc:HGNC:18042]	0	2.88812	2.40664	0	1.96233	0.66931	0	1.07609	2.06587	2.03958	1.7003	2.45636	3.21593
ENST00000460690	1.08197	0.0197424	0.648056	up	1:+:182789449-182812190	MERGE.3804	1:+:182789293-182830384	1:+:182789449-182812190	ENSG00000135838	80896	Q9BXD5	NPL	N-acetylneuraminate pyruvate lyase [Source:HGNC Symbol;Acc:HGNC:16781]	0.7186	2.06697	3.33507	0.9412	1.71499	1.47055	1.85849	1.52166	0.5033	0.73339	1.68455	0.5364	1.04824
ENST00000503337	3.17389	0.0167571	0.636052	up	17:+:50678899-50691699	MERGE.20309	17:+:50634777-50692252	17:+:50678899-50691699	ENSG00000108846	8714	O15438	ABCC3	ATP binding cassette subfamily C member 3 [Source:HGNC Symbol;Acc:HGNC:54]	0.82464	0.61705	0.80151	0.90699	0.72541	0.63241	0.6748	0.39076	1.18272	0.3158	0.53816	0	0
ENST00000497761	-1.16021669248074	0.00246166	0.464591	down	1:-:119139648-119140638	MERGE.2651	1:-:119031216-119140671	1:-:119139648-119140638	ENSG00000116874	10352	Q9UGM6	WARS2	tryptophanyl tRNA synthetase 2, mitochondrial [Source:HGNC Symbol;Acc:HGNC:12730]	0.64554	0.55704	0.15686	0.77504	0.4333	0.38953	0.36226	0.35727	0.82631	1.33372	1.17098	0.79162	1.16424
ENST00000561543	1.9361	0.027043	0.660309	up	15:-:52611694-52679372	MERGE.15253	15:-:52581317-52709817	15:-:52611694-52679372	ENSG00000047346	56204	Q32MH5	FAM214A	family with sequence similarity 214 member A [Source:HGNC Symbol;Acc:HGNC:25609]	1.32735	1.59028	1.26665	2.89562	0.75595	2.03517	2.39232	0.19413	0.32973	0.38619	0.20782	1.73709	0.11521
ENST00000389156	-2.58780352796403	0.00190621	0.460772	down	5:-:74777574-74866838	MERGE.36268	5:-:74777574-74866951	5:-:74777574-74866838	ENSG00000198780	26049	Q9Y6X4	FAM169A	family with sequence similarity 169 member A [Source:HGNC Symbol;Acc:HGNC:29138]	1.46288	1.89918	0.15468	0.07632	0.07194	0.83508	0.15061	0.36903	1.47923	1.75509	2.71058	2.25248	2.21026
ENST00000380770	2.97436	0.00962017	0.578477	up	19:+:10286967-10288520	MERGE.22565	19:+:10286967-10288522	19:+:10286967-10288520	ENSG00000105371	3386	Q14773	ICAM4	intercellular adhesion molecule 4 (Landsteiner-Wiener blood group) [Source:HGNC Symbol;Acc:HGNC:5347]	0.95439	0.43739	0.5822	0.90051	0.51698	0.7235	0.20957	0.38074	0.48041	0.13504	0.44157	0.01205	0
ENST00000527781	1.0161	0.0205024	0.65193	up	11:+:113316241-113325703	ENSG00000149292	11:+:113314529-113383544	11:+:113316241-113325703	ENSG00000149292	54970	A8K8G6	TTC12	tetratricopeptide repeat domain 12 [Source:HGNC Symbol;Acc:HGNC:23700]	0.80399	1.16437	0.83854	0.8809	0.52582	0.52571	1.1136	0.72325	0.13443	0.77589	0.68346	0.26709	0.73812
ENST00000550829	-3.8327822649988	0.00604838	0.512578	down	12:-:52585958-52601432	MERGE.10271	12:-:52585589-52601538	12:-:52585958-52601432	ENSG00000170486	140807	Q14CN4	KRT72	keratin 72 [Source:HGNC Symbol;Acc:HGNC:28932]	0.10514	0.26994	0	0.12206	0	0	0	0	0.1579	0.13705	0.05762	0.34859	2.0991
ENST00000532528	1.08772	0.0108362	0.591935	up	8:+:97055527-97092710	MERGE.44147	8:+:96645227-97184544	8:+:97055527-97092710	ENSG00000104324	10404	A0A024R9B8	CPQ	carboxypeptidase Q [Source:HGNC Symbol;Acc:HGNC:16910]	0.97086	1.82784	1.88916	1.22617	1.50724	1.66551	1.6707	1.51039	0.17227	0.92327	1.59245	1.08386	1.07831
ENST00000442846	1.18283	0.0469439	0.690884	up	19:-:51410022-51417581	MERGE.24305	19:-:51410021-51417803	19:-:51410022-51417581	ENSG00000142512	89790	Q96LC7	SIGLEC10	sialic acid binding Ig like lectin 10 [Source:HGNC Symbol;Acc:HGNC:15620]	4.39667	12.1134	6.92739	8.59912	4.26422	11.3095	5.54162	5.69875	0.41713	7.0377	1.90154	7.38576	7.29149
ENST00000586790	-1.77070433114852	0.000772873	0.37031	down	19:+:55648143-55653161	MERGE.24564	19:+:55635016-55653161	19:+:55648143-55653161	ENSG00000173581	29903	Q9BWC9	CCDC106	coiled-coil domain containing 106 [Source:HGNC Symbol;Acc:HGNC:30181]	0.10392	0.13277	0.13636	0.34272	0.05979	0.20332	0.43685	0.27651	0.59377	1.18406	0.48475	0.62692	0.65915
ENST00000383721	1.13853	0.0118223	0.601062	up	3:-:52737498-52770939	MERGE.32015	3:-:52708449-52770949	3:-:52737498-52770939	ENSG00000114904	6787	P51957	NEK4	NIMA related kinase 4 [Source:HGNC Symbol;Acc:HGNC:11399]	0.92829	1.95297	1.10631	0.66708	0.68024	2.05362	1.76206	1.06859	0.18417	0.7537	0.55706	0.9746	0.83874
ENST00000325468	-3.71545018846184	0.00639782	0.515482	down	11:+:45922778-45929096	MERGE.7731	11:+:45921621-45929096	11:+:45922778-45929096	ENSG00000165905	120071	Q8N3Y3	LARGE2	LARGE xylosyl- and glucuronyltransferase 2 [Source:HGNC Symbol;Acc:HGNC:16522]	0.43272	0.14976	0	0	0	0.60103	0.04472	0.69457	0.36516	0.76983	0.5626	1.74665	0.58329
ENST00000509032	-2.39363812023669	0.0432579	0.68203	down	3:+:141578737-141608541	MERGE.32959	3:+:141487047-141615343	3:+:141578737-141608541	ENSG00000155903	5922	Q15283	RASA2	RAS p21 protein activator 2 [Source:HGNC Symbol;Acc:HGNC:9872]	0.76966	0.75136	0	0.86806	0	0	0	0.71611	0.29741	0.51089	0.60141	0.54715	1.00704
ENST00000203629	3.76142	0.0103936	0.589167	up	12:+:6772520-6778453	MERGE.9402	12:+:6772512-6778455	12:+:6772520-6778453	ENSG00000089692	3902	P18627	LAG3	lymphocyte activating 3 [Source:HGNC Symbol;Acc:HGNC:6476]	1.15447	1.29341	1.67128	2.46778	1.69534	1.36683	1.92095	1.3663	0	1.0564	2.33603	1.27182	0
ENST00000466080	-1.1531762710066	0.010879	0.592267	down	5:-:133988788-134004692	MERGE.36996	5:-:133971915-134005133	5:-:133988788-134004692	ENSG00000213585	7416	P21796	VDAC1	voltage dependent anion channel 1 [Source:HGNC Symbol;Acc:HGNC:12669]	0.23175	0.47268	0.20273	0.24663	0.19012	0.41954	0.06785	0.20076	0.26866	0.64034	0.46566	0.68578	1.01419
ENST00000600970	-2.61301725372079	0.0384587	0.68203	down	19:+:17215375-17219829	MERGE.22858	19:+:17215346-17219829	19:+:17215375-17219829	ENSG00000053501	55850	Q9NZ43	USE1	unconventional SNARE in the ER 1 [Source:HGNC Symbol;Acc:HGNC:30882]	0	0.01829	0.20395	0	0.62599	0	0.1024	1.43064	0.2534	0.19152	1.32736	1.19339	0.24117
ENST00000425825	-1.58863710314486	0.0265342	0.65941	down	11:-:66337333-66345119	MERGE.8222	11:-:66337333-66345125	11:-:66337333-66345119	ENSG00000174744	25855	Q9HCU9	BRMS1	breast cancer metastasis suppressor 1 [Source:HGNC Symbol;Acc:HGNC:17262]	0.54163	0.55421	0.51499	0.0347	0.18968	0.04448	0.57917	0.45899	0.76781	0.64364	1.30124	0.80232	0.80945
ENST00000321925	3.71043	0.0230611	0.652312	up	18:+:45724127-45752520	MERGE.21669	18:+:45687025-45752520	18:+:45724127-45752520	ENSG00000141469	6563	Q13336	SLC14A1	solute carrier family 14 member 1 (Kidd blood group) [Source:HGNC Symbol;Acc:HGNC:10918]	4.68007	4.02897	1.76412	4.35911	4.26082	5.19899	4.87396	5.04493	5.08461	3.44058	0.01218	2.86634	0.00386
ENST00000602252	-1.99013931059032	0.000410252	0.302513	down	19:+:49496431-49499689	MERGE.24185	19:+:49496365-49499689	19:+:49496431-49499689	ENSG00000142534	6205	P62280	RPS11	ribosomal protein S11 [Source:HGNC Symbol;Acc:HGNC:10384]	2.35069	6.09538	4.89767	3.92552	0.76501	2.15966	1.0136	3.27661	12.5602	9.40264	9.44653	7.36272	16.262
ENST00000368190	-1.35588816394118	0.010832	0.591935	down	1:-:157523811-157552455	MERGE.3336	1:-:157513377-157552520	1:-:157523811-157552455	ENSG00000143297	83416	Q96RD9	FCRL5	Fc receptor like 5 [Source:HGNC Symbol;Acc:HGNC:18508]	0.29805	0.16187	0.28077	0.89523	0.18467	0.7579	0.17621	0.14399	0.25416	1.16594	1.09985	1.29269	0.7607
ENST00000358794	-3.63734375363025	0.00830801	0.549574	down	11:+:64185272-64204543	MERGE.8054	11:+:64185272-64204543	11:+:64185272-64204543	ENSG00000168439	10963	P31948	STIP1	stress induced phosphoprotein 1 [Source:HGNC Symbol;Acc:HGNC:11387]	0	0.40757	0	0.08621	0.1728	0	1.07921	0.61834	0.76305	0.55052	0.72888	0.67381	1.11169
ENST00000594534	1.06069	0.0263821	0.658429	up	19:+:20776310-20799393	MERGE.23164	19:+:20776304-20829698	19:+:20776310-20799393	ENSG00000160229	7617	M0QY27,I3L137,A0A0G2JMG9,Q6ZN08,A0A0G2JQ71,Q4G0J2	ZNF66	zinc finger protein 66 [Source:HGNC Symbol;Acc:HGNC:13135]	1.16603	2.03565	1.27962	1.24954	1.49892	1.58188	4.69263	1.2672	0.31336	0.56995	1.40575	1.18009	1.72059
ENST00000586315	1.24557	0.0419492	0.68203	up	17:+:42490537-42494589	MERGE.19856	17:+:42458844-42522611	17:+:42490537-42494589	ENSG00000033627	535	Q93050	ATP6V0A1	ATPase H+ transporting V0 subunit a1 [Source:HGNC Symbol;Acc:HGNC:865]	1.75323	1.39651	1.96621	1.05984	1.28745	1.23132	1.30304	0.70096	0.03909	1.28911	1.44525	1.12173	0.558
ENST00000621410	-2.76358117924497	0.0424708	0.68203	down	9:+:66900729-66921439	ENSG00000274349	9:+:66856426-66932141	9:+:66900729-66921439	ENSG00000274349	26149	Q5TYW1	ZNF658	zinc finger protein 658 [Source:HGNC Symbol;Acc:HGNC:25226]	0	0.30028	0.51969	0.66977	0.31046	0.05649	0	0.74261	0.60322	0.55383	1.32193	0.41328	0.76903
ENST00000482666	-3.00256156768324	0.0498987	0.69757	down	2:+:232697362-232736541	MERGE.27950	2:+:232697299-232878708	2:+:232697362-232736541	ENSG00000204120	26058	Q6Y7W6	GIGYF2	GRB10 interacting GYF protein 2 [Source:HGNC Symbol;Acc:HGNC:11960]	2.13815	2.40813	1.68109	2.56292	0	0	0.71545	0	1.3832	1.73355	2.72348	0.96493	2.07796
ENST00000510609	7.33107	0.00717016	0.53034	up	5:-:74777576-74866344	MERGE.36268	5:-:74777574-74866951	5:-:74777576-74866344	ENSG00000198780	26049	Q9Y6X4	FAM169A	family with sequence similarity 169 member A [Source:HGNC Symbol;Acc:HGNC:29138]	0.08421	0	1.30217	2.29485	1.17423	0	1.98754	1.939	0	0	0	0	0
ENST00000647534	-3.34229791861836	0.0416223	0.68203	down	9:-:132891390-132911206	MERGE.46663	9:-:132891348-132946874	9:-:132891390-132911206	ENSG00000165699	7248	Q86WV8	TSC1	TSC complex subunit 1 [Source:HGNC Symbol;Acc:HGNC:12362]	0.01951	2.28125	0	2.35071	0.54123	0.00819	1.47933	1.41766	1.80358	2.45133	2.2343	0.91739	3.00508
ENST00000557168	-1.83919240765962	0.0391898	0.68203	down	14:+:22168429-22168988	MERGE.12880	14:+:22168429-22168988	14:+:22168429-22168988	ENSG00000259092	28652	A0A087WSZ9	TRAV30	T cell receptor alpha variable 30 [Source:HGNC Symbol;Acc:HGNC:12129]	0.09525	1.97252	0.33326	0.28068	1.02289	0.40481	0	0.49504	0.86952	1.96307	0.38275	1.50823	3.22838
ENST00000498389	2.01004	0.0163165	0.634417	up	19:+:12610958-12612394	MERGE.22727	19:+:12610918-12633840	19:+:12610958-12612394	ENSG00000173875	163049	Q3KP31	ZNF791	zinc finger protein 791 [Source:HGNC Symbol;Acc:HGNC:26895]	0.65505	0.25693	0.52526	1.23332	0.78166	0.77337	0.86305	0.80388	0.09492	0.14675	0.38389	1.15255	0
ENST00000483339	2.74284	0.013367	0.617408	up	10:-:24984836-25015960	ENSG00000151023	10:-:24981979-25062279	10:-:24984836-25015960	ENSG00000151023	219670	Q8TC29	ENKUR	enkurin, TRPC channel interacting protein [Source:HGNC Symbol;Acc:HGNC:28388]	0.74026	0.58535	0.72525	0.46539	1.59001	1.0068	0.88428	0.51301	0	0.21228	0.65446	0	1.49842
ENST00000519264	1.6209	0.0484325	0.694217	up	8:-:61633125-61637986	MERGE.43777	8:-:61500556-61714640	8:-:61633125-61637986	ENSG00000198363	444	Q12797	ASPH	aspartate beta-hydroxylase [Source:HGNC Symbol;Acc:HGNC:757]	1.23819	0.76211	1.08311	0.70171	1.32123	0.89958	1.04573	0.41254	0	0.76816	0.66982	0.50274	0.9094
ENST00000486949	-3.99116148651456	0.0456012	0.686102	down	7:-:106271865-106284887	MERGE.42127	7:-:106182402-106286326	7:-:106271865-106284887	ENSG00000105835	10135	P43490	NAMPT	nicotinamide phosphoribosyltransferase [Source:HGNC Symbol;Acc:HGNC:30092]	59.906	49.3879	0.16368	0.16967	0.16746	0.16314	0.44249	0.14962	22.0881	0.23217	62.5997	21.1349	57.9679
ENST00000473041	-1.82615198545035	0.0454468	0.685223	down	6:+:45361573-45372055	MERGE.39188	6:+:45328157-45664349	6:+:45361573-45372055	ENSG00000124813	860	Q13950	RUNX2	runt related transcription factor 2 [Source:HGNC Symbol;Acc:HGNC:10472]	0.11342	0.42707	0	0.27853	0	0.53562	0.09962	0	0.09861	0.96555	0.62671	0.54425	0.32488
ENST00000487485	-2.54459330439096	0.00424791	0.486018	down	22:-:21970335-21971632	MERGE.30152	22:-:21957025-21982816	22:-:21970335-21971632	ENSG00000100038	8940	A0A024R1C2	TOP3B	DNA topoisomerase III beta [Source:HGNC Symbol;Acc:HGNC:11993]	0	0.12503	0.79391	0.6306	0.05943	0.41815	0.23332	0.69033	0.63513	1.82498	2.15722	1.50836	1.20474
ENST00000263246	2.05288	0.0246088	0.654428	up	22:-:42869771-43015145	MERGE.30866	22:-:42796502-43022711	22:-:42869771-43015145	ENSG00000100266	11252	Q9UNF0	PACSIN2	protein kinase C and casein kinase substrate in neurons 2 [Source:HGNC Symbol;Acc:HGNC:8571]	1.34358	3.91991	5.34068	14.9402	15.1279	7.06346	15.0684	7.97176	6.82009	0.32756	0.69477	2.91073	3.38162
ENST00000430559	1.97241	0.00196713	0.460772	up	13:+:108269629-108308484	MERGE.12605	13:+:108217923-108308484	13:+:108269629-108308484	ENSG00000102524	10673	Q9Y275	TNFSF13B	TNF superfamily member 13b [Source:HGNC Symbol;Acc:HGNC:11929]	0.41135	0.54906	0.7304	0.81419	0.86266	0.40591	0.28581	0.26592	0.03203	0.17055	0.57364	0.08838	0.17586
ENST00000531354	1.30173	0.00577547	0.508982	up	11:+:66482071-66487943	MERGE.8232	11:+:66480013-66533627	11:+:66482071-66487943	ENSG00000254986	10072	Q9NY33	DPP3	dipeptidyl peptidase 3 [Source:HGNC Symbol;Acc:HGNC:3008]	0.96337	0.96871	1.5322	2.51639	1.09732	1.65435	1.15387	0.60693	0.89471	0.52975	0.46193	0.46228	0.4181
ENST00000399804	3.90319	0.0172935	0.639391	up	21:-:31671033-31732075	MERGE.29435	21:-:31671033-31732075	21:-:31671033-31732075	ENSG00000156304	57466	O95104	SCAF4	SR-related CTD associated factor 4 [Source:HGNC Symbol;Acc:HGNC:19304]	1.57105	1.23732	1.87092	2.12391	0.91183	1.37733	1.16816	0.98365	0	1.78072	1.57836	0	1.26983
ENST00000508965	-1.67601860445577	0.0339764	0.677746	down	4:+:80183879-80196598	MERGE.34555	4:+:80183879-80204329	4:+:80183879-80196598	ENSG00000152784	56978	Q05CA1	PRDM8	PR/SET domain 8 [Source:HGNC Symbol;Acc:HGNC:13993]	0.3462	1.1872	0.3461	0.24291	0.19918	0	0.32581	0.21421	0.55901	0.46535	0.77015	1.44767	1.06249
ENST00000330852	-1.25581339811559	0.0200952	0.650808	down	4:-:13367724-13484365	MERGE.33998	4:-:13361354-13484365	4:-:13367724-13484365	ENSG00000157869	9364	P51157	RAB28	RAB28, member RAS oncogene family [Source:HGNC Symbol;Acc:HGNC:9768]	0.44918	0.21142	0.85951	0.51478	0.6365	0.25632	0.30412	1.10247	1.3913	0.67925	2.89565	0.76338	1.41172
ENST00000493866	1.84188	0.0264093	0.658626	up	3:+:179604791-179627647	MERGE.33371	3:+:179604690-179627647	3:+:179604791-179627647	ENSG00000136521	4711	O43674	NDUFB5	NADH:ubiquinone oxidoreductase subunit B5 [Source:HGNC Symbol;Acc:HGNC:7700]	0.69415	0.60117	0.51006	0.3312	0.57864	0.64438	0.5679	0.54978	0.00345	0.38389	0.30286	0.30454	0.62869
ENST00000493861	-2.06056192131433	0.00896157	0.566788	down	5:-:131953904-131974035	MERGE.36930	5:-:131806993-132012243	5:-:131953904-131974035	ENSG00000164398	23305	B2RB13	ACSL6	acyl-CoA synthetase long chain family member 6 [Source:HGNC Symbol;Acc:HGNC:16496]	0.18643	1.77695	0.1359	1.25144	0.1738	0.07337	0.31386	0.10094	0.25665	2.01176	0.99894	2.30363	2.18058
ENST00000591648	-1.4882870545519	0.0480936	0.693259	down	18:-:36818513-36829011	MERGE.21603	18:-:36777623-36829216	18:-:36818513-36829011	ENSG00000134779	25941	Q68CL5	TPGS2	tubulin polyglutamylase complex subunit 2 [Source:HGNC Symbol;Acc:HGNC:24561]	6.86646	0.84144	0.56866	1.07761	4.85436	0.70993	0.33903	0.42235	7.17114	3.22221	1.89808	2.47606	3.25865
ENST00000482178	-1.61829822652327	0.00606684	0.512578	down	22:-:41576903-41585402	ENSG00000100417	22:-:41576894-41589890	22:-:41576903-41585402	ENSG00000100417	5372	A0A024R1U5	PMM1	phosphomannomutase 1 [Source:HGNC Symbol;Acc:HGNC:9114]	0.08739	0.0374	0.38919	0.25755	0.12799	0.29265	0.28612	0.32347	0.53881	0.84012	0.36717	0.56424	1.02409
ENST00000356916	1.30233	0.0059668	0.512016	up	1:-:20941242-21174737	MERGE.713	1:-:20806292-21176888	1:-:20941242-21174737	ENSG00000075151	8672	Q59GJ0	EIF4G3	eukaryotic translation initiation factor 4 gamma 3 [Source:HGNC Symbol;Acc:HGNC:3298]	1.67927	1.09546	1.27566	0.90437	2.09613	0.88346	1.46852	1.97148	0.1729	1.37282	0.48097	0.93304	0.70323
ENST00000578266	-1.06888920018264	0.02879	0.667863	down	17:-:29574986-29576131	MERGE.19418	17:-:29573469-29594054	17:-:29574986-29576131	ENSG00000108262	28964	Q9Y2X7	GIT1	GIT ArfGAP 1 [Source:HGNC Symbol;Acc:HGNC:4272]	0.347	0.27221	0.32884	0.62492	0.36231	0.38236	0.27939	0.50099	1.40794	0.69965	0.58103	0.47178	1.96029
ENST00000229251	-3.60377359212416	0.0209932	0.65193	down	12:+:6724071-6731807	MERGE.9392	12:+:6723741-6731875	12:+:6724071-6731807	ENSG00000111652	50813	Q9UBW8	COPS7A	COP9 signalosome subunit 7A [Source:HGNC Symbol;Acc:HGNC:16758]	2.48053	0.23702	0	4.17714	2.50373	0.29946	3.4156	0	1.87292	5.22285	4.08475	6.06782	3.97999
ENST00000413374	-1.62076479939078	0.0495854	0.696773	down	3:-:48674366-48679121	MERGE.31835	3:-:48673844-48686364	3:-:48674366-48679121	ENSG00000213672	51517	Q9NZQ3	NCKIPSD	NCK interacting protein with SH3 domain [Source:HGNC Symbol;Acc:HGNC:15486]	0.15495	0.16671	0.11618	0.30443	0.13868	0.18817	0.11666	0	0.15397	0.61494	0.66718	1.16845	0.12681
ENST00000562151	2.91125	0.00473024	0.488815	up	16:+:8641138-8646027	MERGE.16660	16:+:8621683-8784575	16:+:8641138-8646027	ENSG00000067365	79091	Q9BUU2	METTL22	methyltransferase like 22 [Source:HGNC Symbol;Acc:HGNC:28368]	0.64813	0.58107	0.37797	0.75794	0.93912	0.8745	0.70483	0.56144	0.02683	0.88502	0	0.71087	0
ENST00000410055	-4.42277057566567	0.00795588	0.543689	down	2:+:172556051-172599137	MERGE.27119	2:+:172512264-172608669	2:+:172556051-172599137	ENSG00000152256	5163	Q15118	PDK1	pyruvate dehydrogenase kinase 1 [Source:HGNC Symbol;Acc:HGNC:8809]	0	0	0	0.33745	0.36508	2.36241	0.55632	0	1.40004	0.35112	1.37508	0.51512	1.70146
ENST00000553901	-2.53192385326014	0.00180245	0.460772	down	14:+:35099676-35110726	MERGE.13122	14:+:35044907-35113130	14:+:35099676-35110726	ENSG00000151327	283635	Q8N128	FAM177A1	family with sequence similarity 177 member A1 [Source:HGNC Symbol;Acc:HGNC:19829]	0.03782	0.04005	0.02068	0.04179	0.03808	0.74562	0.08719	0.48321	0.41101	0.7032	0.44168	0.54895	0.60933
ENST00000595023	2.73042	0.0154972	0.629171	up	19:+:17751499-17774241	MERGE.23032	19:+:17747718-17788568	19:+:17751499-17774241	ENSG00000130475	23149	O14526	FCHO1	FCH domain only 1 [Source:HGNC Symbol;Acc:HGNC:29002]	0.75207	0.3473	0.48409	0.52968	0.85086	0.28145	0.49855	0.45481	0	0.63579	0	0.39493	0.4471
ENST00000380033	1.01452	0.0130565	0.614193	up	X:-:18162931-18220883	MERGE.47137	X:-:18162931-18220883	X:-:18162931-18220883	ENSG00000177324	139105	B3KXX8	BEND2	BEN domain containing 2 [Source:HGNC Symbol;Acc:HGNC:28509]	2.41202	1.16969	2.04294	1.16246	2.87822	2.04473	1.75174	0.98592	1.19231	0.71113	1.32877	0.73153	0.64803
ENST00000496623	-3.13568663267671	0.0381186	0.68203	down	13:+:49495970-49518834	MERGE.12293	13:+:49444296-49528987	13:+:49495970-49518834	ENSG00000136147	51131	Q9UIL8	PHF11	PHD finger protein 11 [Source:HGNC Symbol;Acc:HGNC:17024]	0.91668	1.30083	2.57317	0.02688	1.53059	2.31311	0.01202	0.01185	4.99621	0.29425	5.84185	2.62613	9.15747
ENST00000601808	-6.06194450287037	0.0112459	0.595992	down	19:+:57411179-57421803	MERGE.24606	19:+:57363477-57445485	19:+:57411179-57421803	ENSG00000186272	7565	P17021	ZNF17	zinc finger protein 17 [Source:HGNC Symbol;Acc:HGNC:12958]	0.86475	0	0	0	0	0	0	0	1.06145	0	2.47858	1.73916	1.43885
ENST00000370751	3.48206	0.0497365	0.697022	up	1:+:78620403-78646145	MERGE.2032	1:+:78619922-78664078	1:+:78620403-78646145	ENSG00000137959	10964	Q53G44	IFI44L	interferon induced protein 44 like [Source:HGNC Symbol;Acc:HGNC:17817]	2.31416	0.74844	7.12692	1.45466	3.50152	2.97276	0.72234	1.11712	0.03088	0.01224	0.00274	12.2111	8.08171
ENST00000378567	-2.07066985809268	0.0261595	0.657047	down	1:+:2050470-2185395	MERGE.116	1:+:2050470-2185395	1:+:2050470-2185395	ENSG00000067606	5590	Q05513	PRKCZ	protein kinase C zeta [Source:HGNC Symbol;Acc:HGNC:9412]	0.0897	2.11742	0.01207	0.07456	0.7904	0.13034	0.0303	0.08965	0.18597	0.67395	0.94967	0.84096	0.69832
ENST00000448022	-1.62196811481759	0.0386646	0.68203	down	7:+:114922561-114923665	MERGE.42210	7:+:114922154-115023828	7:+:114922561-114923665	ENSG00000135272	29969	Q9P1T7	MDFIC	MyoD family inhibitor domain containing [Source:HGNC Symbol;Acc:HGNC:28870]	0.9616	0.874	0.37707	0.32572	0.38579	0	0.17475	0.89045	0.60543	1.27771	1.23258	1.17744	1.32972
ENST00000433139	8.13349	0.000396939	0.301599	up	4:+:4386538-4418999	MERGE.33891	4:+:4348140-4419058	4:+:4386538-4418999	ENSG00000168824	27065	P42857	NSG1	neuronal vesicle trafficking associated 1 [Source:HGNC Symbol;Acc:HGNC:18790]	0	2.15154	3.05813	2.60886	2.66361	1.16341	1.81366	1.26442	0	0	0	0	0
ENST00000475354	-1.05537735459458	0.0329549	0.675996	down	X:+:119468422-119470155	MERGE.47904	X:+:119399060-119471319	X:+:119468422-119470155	ENSG00000005022	292	Q6NVC0	SLC25A5	solute carrier family 25 member 5 [Source:HGNC Symbol;Acc:HGNC:10991]	0.23259	0.50046	0.52318	0.55488	0.74343	0.21968	0.14593	0.20148	0.5489	1.07192	0.46735	0.60588	1.90353
ENST00000431388	-2.45278797017755	0.015615	0.629189	down	17:+:81239239-81241281	MERGE.21118	17:+:81239239-81241298	17:+:81239239-81241281	ENSG00000224877	284184	A1L188	NDUFAF8	NADH:ubiquinone oxidoreductase complex assembly factor 8 [Source:HGNC Symbol;Acc:HGNC:33551]	0.83506	1.2774	1.7577	3.40935	0.44374	0.02465	1.99414	0.02261	1.88318	2.01109	4.69286	3.85682	4.55965
ENST00000464508	-3.73342119165921	0.0271355	0.660309	down	20:+:31547406-31549033	MERGE.28505	20:+:31514428-31578483	20:+:31547406-31549033	ENSG00000101294	81502	A0A0S2Z5V7	HM13	histocompatibility minor 13 [Source:HGNC Symbol;Acc:HGNC:16435]	0	1.89067	0	1.99138	0	0	0	0.99187	0.71808	1.59796	1.13147	3.33265	0.08961
ENST00000367070	-5.03555070517946	0.0143189	0.620608	down	1:+:207104262-207144972	MERGE.4227	1:+:207104262-207144972	1:+:207104262-207144972	ENSG00000123838	722	P04003	C4BPA	complement component 4 binding protein alpha [Source:HGNC Symbol;Acc:HGNC:1325]	0	0	0	0	2.23483	0	0.36451	0	3.05451	0.03847	0.53913	0.28154	1.25703
ENST00000281703	3.42576	0.00428514	0.486018	up	12:+:128853536-128984968	MERGE.11668	12:+:128853427-128986890	12:+:128853536-128984968	ENSG00000151948	144423	Q96MS3	GLT1D1	glycosyltransferase 1 domain containing 1 [Source:HGNC Symbol;Acc:HGNC:26483]	1.87874	2.38397	3.48264	3.36128	4.65416	3.47104	3.87977	2.15297	0.04096	1.62024	1.87565	0.0113	1.8613
ENST00000542587	-1.83230067709475	0.0491106	0.696347	down	19:-:19623669-19628930	MERGE.23105	19:-:19561707-19643667	19:-:19623669-19628930	ENSG00000064547	9170	Q9HBW0	LPAR2	lysophosphatidic acid receptor 2 [Source:HGNC Symbol;Acc:HGNC:3168]	0.11346	0.0178	0.12682	0.17338	1.04931	0.22624	0.04429	0.03276	1.21122	0.37846	0.48763	0.41742	0.12639
ENST00000299441	-1.14224918545465	0.00532244	0.501582	down	11:-:6621323-6655854	ENSG00000166341	11:-:6621323-6655854	11:-:6621323-6655854	ENSG00000166341	8642	Q96JQ0	DCHS1	dachsous cadherin-related 1 [Source:HGNC Symbol;Acc:HGNC:13681]	0.39656	0.65118	0.20605	0.70148	0.55237	0.45059	0.41118	0.48688	0.80235	1.40543	0.43885	1.9716	1.30245
ENST00000417535	1.72392	0.0486635	0.695745	up	X:+:1268800-1309935	MERGE.46979	X:+:1268800-1325364	X:+:1268800-1309935	ENSG00000198223	1438	P15509	CSF2RA	colony stimulating factor 2 receptor alpha subunit [Source:HGNC Symbol;Acc:HGNC:2435]	1.28883	1.57646	0.74682	0.58867	1.13876	1.20178	1.6512	1.64269	0.00714	0.59586	0.82473	1.02419	1.38734
ENST00000395728	-1.16375214403269	0.0184175	0.644599	down	6:-:31879759-31897202	MERGE.38697	6:-:31879759-31897687	6:-:31879759-31897202	ENSG00000204371	10919	A0A024RCN9	EHMT2	euchromatic histone lysine methyltransferase 2 [Source:HGNC Symbol;Acc:HGNC:14129]	1.26712	0.472	0.3026	1.43562	0.45569	2.24671	0.83302	0.46802	1.43626	1.13548	2.96776	1.79425	2.1265
ENST00000455271	2.90733	0.0191889	0.645964	up	15:-:63153853-63157281	MERGE.15400	15:-:63125872-63158021	15:-:63153853-63157281	ENSG00000185088	51065	Q71UM5	RPS27L	ribosomal protein S27 like [Source:HGNC Symbol;Acc:HGNC:18476]	1.06065	0.78567	0.33462	1.09313	0.43572	0.24634	1.31343	0.93386	0	0.21814	0.9433	0	0.9131
ENST00000367321	-2.83049981667863	0.0461269	0.687975	down	6:+:150865549-151101887	ENSG00000120254	6:+:150865549-151101887	6:+:150865549-151101887	ENSG00000120254	25902	Q6UB35	MTHFD1L	methylenetetrahydrofolate dehydrogenase (NADP+ dependent) 1 like [Source:HGNC Symbol;Acc:HGNC:21055]	0	0	0.46354	0	0.42643	0.27338	0.67666	0.36646	0.42976	0.59458	0.34896	0.67524	0.45494
ENST00000642318	3.75713	0.00805046	0.545336	up	2:-:196199275-196218259	ENSG00000138411	2:-:196189099-196593692	2:-:196199275-196218259	ENSG00000138411	57520	Q9P2P5	HECW2	HECT, C2 and WW domain containing E3 ubiquitin protein ligase 2 [Source:HGNC Symbol;Acc:HGNC:29853]	1.08407	0.53413	1.51323	0.51659	0.80919	0.68405	0.82253	0.46355	0.30482	0.55807	0	0	0.52414
ENST00000396331	3.17558	0.0273672	0.66161	up	19:+:54617158-54637528	MERGE.24503	19:+:54572920-54637528	19:+:54617158-54637528	ENSG00000104972	10859	A0A0B4J1W1	LILRB1	leukocyte immunoglobulin like receptor B1 [Source:HGNC Symbol;Acc:HGNC:6605]	0.93257	1.00548	4.90882	4.04778	0.66963	1.01395	1.76683	2.64898	0.02828	1.1758	2.83796	0	1.04572
ENST00000418203	-2.87749864705477	0.0463357	0.688929	down	8:+:143688659-143695380	MERGE.44699	8:+:143684452-143714189	8:+:143688659-143695380	ENSG00000181135	101928160	E9PQ20,E9PNV7,E9PJ46,E9PPS7,A0A2R8YE36,E9PHZ0,Q96C28,E9PS67,E9PP66,E9PKX4	ZNF707	uncharacterized LOC101928160	0	0	1.17121	1.80104	0.63152	0.51267	0.48207	0.52768	1.93495	2.2321	2.81147	0.75246	0.89257
ENST00000465692	-1.09673829083166	0.0486243	0.695527	down	10:+:78033891-78049164	MERGE.6031	10:+:78033732-78056813	10:+:78033891-78049164	ENSG00000138326	6229	P62847	RPS24	ribosomal protein S24 [Source:HGNC Symbol;Acc:HGNC:10411]	0.29058	0.23145	0.43016	0.37327	0.08002	0.52778	0.33376	0.48407	1.20492	0.46069	1.43719	0.47193	0.59757
ENST00000295930	-4.71791441595463	0.0288163	0.667988	down	3:+:158110052-158544835	MERGE.33195	3:+:158105855-158545897	3:+:158110052-158544835	ENSG00000174891	51319	Q96IZ7	RSRC1	arginine and serine rich coiled-coil 1 [Source:HGNC Symbol;Acc:HGNC:24152]	0	0.97977	0.00813	0.00913	0	0.03511	0	0	1.34124	0.97432	2.21267	0.61538	0
ENST00000556685	-1.19744990097122	0.00369618	0.48591	down	14:+:75661233-75669530	MERGE.13858	14:+:75578617-76084585	14:+:75661233-75669530	ENSG00000119685	23093	Q6EMB2	TTLL5	tubulin tyrosine ligase like 5 [Source:HGNC Symbol;Acc:HGNC:19963]	0.37269	0.35083	0.10188	0.32033	0.33354	0.198	0.32735	0.48427	0.62781	0.91842	0.95945	0.71534	0.60048
ENST00000594364	1.02206	0.00686769	0.524367	up	19:-:43652041-43656802	MERGE.23859	19:-:43646095-43670547	19:-:43652041-43656802	ENSG00000011422	5329	Q03405	PLAUR	plasminogen activator, urokinase receptor [Source:HGNC Symbol;Acc:HGNC:9053]	1.73964	1.68376	3.96514	1.70888	2.60948	1.99021	1.93692	2.20741	1.46993	0.72457	1.05849	1.45792	1.23991
ENST00000527648	-3.42103301043253	0.0212307	0.65193	down	11:-:133922576-133938100	ENSG00000080854	11:-:133908564-133956985	11:-:133922576-133938100	ENSG00000080854	22997	Q8N7W7	IGSF9B	immunoglobulin superfamily member 9B [Source:HGNC Symbol;Acc:HGNC:32326]	0.08008	0.01508	0.00701	0.03933	1.47644	0.03782	0.06331	0	0.0557	1.02623	0.11264	2.34415	1.51399
ENST00000494278	-1.40019831583417	0.0478537	0.692957	down	X:+:154449887-154450289	MERGE.48177	X:+:154444126-154450654	X:+:154449887-154450289	ENSG00000071859	9130	Q14320	FAM50A	family with sequence similarity 50 member A [Source:HGNC Symbol;Acc:HGNC:18786]	0.05459	0.05139	1.14602	0.4826	0.24427	0.05156	0.19179	0.28372	0.18985	0.68484	0.71294	0.83822	1.14665
ENST00000488002	-1.40461501218485	0.00349829	0.482744	down	3:+:179604690-179617418	MERGE.33371	3:+:179604690-179627647	3:+:179604690-179617418	ENSG00000136521	4711	O43674	NDUFB5	NADH:ubiquinone oxidoreductase subunit B5 [Source:HGNC Symbol;Acc:HGNC:7700]	0.55275	0.46651	0.28344	0.13106	0.4094	0.12602	0.56922	0.57789	0.59659	0.88818	1.14894	1.59144	1.14653
ENST00000524472	-2.54914631304278	0.0335182	0.676706	down	1:+:111229820-111242634	MERGE.2497	1:+:111200771-111243440	1:+:111229820-111242634	ENSG00000064886	1117	Q15782	CHI3L2	chitinase 3 like 2 [Source:HGNC Symbol;Acc:HGNC:1933]	0	1.13703	0.30328	0.9448	0	0.58097	0.64834	0.05813	0.53481	0.6815	0.67415	1.73879	1.58039
ENST00000561960	1.14252	0.043805	0.68203	up	16:-:27233983-27268762	MERGE.17066	16:-:27224991-27268794	16:-:27233983-27268762	ENSG00000169189	197370	Q8WV22	NSMCE1	NSE1 homolog, SMC5-SMC6 complex component [Source:HGNC Symbol;Acc:HGNC:29897]	0.9487	0.49615	0.48409	1.08725	0.42452	0.64714	0.50923	0.52505	0.7332	0.40146	0.07943	0.17704	0.47807
ENST00000430026	1.17766	0.0233377	0.65309	up	19:-:18080898-18086996	MERGE.23043	19:-:18058995-18098944	19:-:18080898-18086996	ENSG00000096996	3594	P42701	IL12RB1	interleukin 12 receptor subunit beta 1 [Source:HGNC Symbol;Acc:HGNC:5971]	0.51672	0.45781	0.61154	0.86588	0.68007	0.88996	0.66745	1.23753	0.07928	0.32686	0.30537	1.05015	0.55141
ENST00000527082	-1.32992536230621	0.00413785	0.486018	down	11:+:134253577-134259925	MERGE.9228	11:+:134253495-134265855	11:+:134253577-134259925	ENSG00000151498	27034	Q9UKU7	ACAD8	acyl-CoA dehydrogenase family member 8 [Source:HGNC Symbol;Acc:HGNC:87]	0.17804	0.2514	0.33373	0.22486	0.12519	0.22821	0.07819	0.18728	0.44227	0.23931	0.71547	0.70787	0.78924
ENST00000324557	-1.03957097389299	0.00883024	0.563029	down	3:+:184249650-184259585	MERGE.33470	3:+:184249650-184293031	3:+:184249650-184259585	ENSG00000284753	110599564	P0DPD7	EEF1AKMT4	EEF1A lysine methyltransferase 4 [Source:NCBI gene;Acc:110599564]	0.19368	0.50552	0.13092	0.27673	0.50424	0.35754	0.63407	0.38893	0.73481	0.67845	0.82254	0.81954	0.79853
ENST00000474341	1.71962	0.0207633	0.65193	up	2:-:8873194-8958590	MERGE.24817	2:-:8852690-9003813	2:-:8873194-8958590	ENSG00000143797	129642	Q6ZWT7	MBOAT2	membrane bound O-acyltransferase domain containing 2 [Source:HGNC Symbol;Acc:HGNC:25193]	0.58523	0.5721	2.63842	0.64122	0.70506	1.27557	2.68881	3.33425	0.29356	0.38324	0.47489	0.38884	0.53729
ENST00000465394	1.7941	0.0385332	0.68203	up	10:-:97357106-97363867	MERGE.6328	10:-:97356358-97426076	10:-:97357106-97363867	ENSG00000052749	23223	Q5JTH9	RRP12	ribosomal RNA processing 12 homolog [Source:HGNC Symbol;Acc:HGNC:29100]	0.27076	0.6488	0.77515	0.50777	0.72697	0.60446	0.28107	0.31984	0	0.30881	0.86553	0.37797	0.11751
ENST00000489847	-2.34387156785024	0.047723	0.692865	down	22:+:38656688-38673413	MERGE.30674	22:+:38656636-38673854	22:+:38656688-38673413	ENSG00000100211	25776	A0A024R1L9	CBY1	chibby family member 1, beta catenin antagonist [Source:HGNC Symbol;Acc:HGNC:1307]	0	0	0.27137	0.16253	0.42571	0.4102	0	0.44789	0.46752	0.88959	0.66489	0.97256	0.09873
ENST00000642228	-3.66843562162572	0.0107237	0.591193	down	7:-:140734314-140924712	MERGE.42554	7:-:140719327-140924928	7:-:140734314-140924712	ENSG00000157764	673	P15056	BRAF	B-Raf proto-oncogene, serine/threonine kinase [Source:HGNC Symbol;Acc:HGNC:1097]	0.46762	0	0	0.48998	0	0.57711	0	0.59412	0.46079	0.45816	0.44474	0.736	0.52388
ENST00000360468	1.49081	0.000703525	0.361995	up	15:+:90904190-90922584	MERGE.16117	15:+:90902218-90922584	15:+:90904190-90922584	ENSG00000196547	4122	P49641	MAN2A2	mannosidase alpha class 2A member 2 [Source:HGNC Symbol;Acc:HGNC:6825]	0.87823	0.96412	0.62041	0.58855	1.09075	0.6868	0.55774	0.33935	0.17809	0.17438	0.5299	0.38825	0.18824
ENST00000488741	3.70202	0.00308167	0.47378	up	10:+:35195865-35211433	ENSG00000095794	10:+:35126791-35212958	10:+:35195865-35211433	ENSG00000095794	1390	Q03060	CREM	cAMP responsive element modulator [Source:HGNC Symbol;Acc:HGNC:2352]	0.19722	0.78903	0.4313	0.04843	0.19857	0.34926	0.90945	1.40946	0	0	0.09907	0.18927	0
ENST00000533498	-1.2785381277911	0.00697249	0.525187	down	17:+:74203704-74209896	MERGE.20766	17:+:74203582-74212639	17:+:74203704-74209896	ENSG00000172809	6169	A0A024R8P8	RPL38	ribosomal protein L38 [Source:HGNC Symbol;Acc:HGNC:10349]	0.87484	1.05072	2.40136	1.30388	1.80888	1.53859	0.79492	2.8223	3.61957	3.73057	5.7584	1.73709	6.25034
ENST00000420616	-3.33285692088201	0.0242187	0.654296	down	12:+:7189715-7210262	ENSG00000139197	12:+:7188685-7218574	12:+:7189715-7210262	ENSG00000139197	5830	B4DR50	PEX5	peroxisomal biogenesis factor 5 [Source:HGNC Symbol;Acc:HGNC:9719]	0.69327	0	0.10769	0.11456	0.02319	0.07343	0.00569	0.25818	0.0338	1.16121	2.20014	2.74218	0.43923
ENST00000347162	-4.49350992337186	0.00234503	0.460772	down	6:+:43059594-43075099	MERGE.39095	6:+:43040777-43075099	6:+:43059594-43075099	ENSG00000137171	89953	Q9NSK0	KLC4	kinesin light chain 4 [Source:HGNC Symbol;Acc:HGNC:21624]	0	0.47761	0	1.19353	0	0.14502	0	0.84432	0.84744	0.9512	0.75118	0.87775	1.29395
ENST00000578718	1.17658	0.0368642	0.68203	up	17:+:47670377-47674755	MERGE.20185	17:+:47649476-47685505	17:+:47670377-47674755	ENSG00000108424	3837	Q14974	KPNB1	karyopherin subunit beta 1 [Source:HGNC Symbol;Acc:HGNC:6400]	0.61277	1.31849	2.19515	1.14655	1.93249	2.03944	1.2815	1.92106	0.15222	0.39223	1.58304	1.17617	1.67165
ENST00000541362	4.22752	0.00098751	0.406287	up	13:-:110646467-110665737	MERGE.12655	13:-:110641412-110713603	13:-:110646467-110665737	ENSG00000134905	79587	Q9HA77	CARS2	cysteinyl-tRNA synthetase 2, mitochondrial [Source:HGNC Symbol;Acc:HGNC:25695]	1.19106	1.48058	1.70976	1.155	1.44861	0.51921	1.78386	1.8519	0	0.25999	0.18409	0	1.32677
ENST00000531412	-1.13434799465353	0.0247882	0.654641	down	1:-:86352859-86356544	MERGE.2102	1:-:86346824-86396342	1:-:86352859-86356544	ENSG00000122417	57489	Q9ULJ1	ODF2L	outer dense fiber of sperm tails 2 like [Source:HGNC Symbol;Acc:HGNC:29225]	0.60108	0.39608	0.39435	0.08857	0.40346	0.28386	0.18479	0.72897	0.44422	0.99648	0.87562	0.80761	1.17652
ENST00000496305	-2.50333424494088	0.0475649	0.692246	down	20:+:35855301-35863248	MERGE.28666	20:+:35771974-35950381	20:+:35855301-35863248	ENSG00000025293	51230	Q9BVI0	PHF20	PHD finger protein 20 [Source:HGNC Symbol;Acc:HGNC:16098]	0	0	1.02664	1.60868	1.02593	0.72181	0	0	0.45088	1.07618	0.71294	0.4715	1.01635
ENST00000478214	-2.19742000634834	0.00955963	0.577906	down	6:+:34237204-34245151	MERGE.38819	6:+:34236873-34246231	6:+:34237204-34245151	ENSG00000137309	3159	P17096	HMGA1	high mobility group AT-hook 1 [Source:HGNC Symbol;Acc:HGNC:5010]	0.06724	2.93292	0.35293	1.60733	0.94283	0.10585	0.07875	0.07767	1.55907	2.49067	0.81068	2.21568	1.5409
ENST00000586789	-1.5769368221872	0.0223008	0.65193	down	19:-:36113723-36115193	MERGE.23512	19:-:36113710-36115346	19:-:36113723-36115193	ENSG00000105258	5438	P36954	POLR2I	RNA polymerase II subunit I [Source:HGNC Symbol;Acc:HGNC:9196]	0.1293	0.62378	0.07069	0.74618	0.04339	0.10685	0.65301	0.126	1.13822	0.69518	0.53583	0.46532	0.57096
ENST00000550790	-1.11055224671657	0.00611868	0.512578	down	14:+:105392005-105393543	MERGE.14370	14:+:105300563-105398147	14:+:105392005-105393543	ENSG00000179364	23241	Q86VP3	PACS2	phosphofurin acidic cluster sorting protein 2 [Source:HGNC Symbol;Acc:HGNC:23794]	0.24839	0.63652	0.39835	0.67778	0.38285	0.37797	0.14545	0.13149	0.46792	0.87798	0.9566	0.86083	0.83007
ENST00000486331	1.1634	0.00640356	0.515738	up	22:+:41301715-41336843	MERGE.30775	22:+:41301522-41360147	22:+:41301715-41336843	ENSG00000100403	23264	Q9UGR2	ZC3H7B	zinc finger CCCH-type containing 7B [Source:HGNC Symbol;Acc:HGNC:30869]	1.16203	0.98766	0.77637	0.88083	1.20102	0.84115	0.83047	0.35139	0.16441	0.94292	0.41672	0.28978	0.52418
ENST00000641975	-1.92103011761393	0.00699133	0.525918	down	19:-:39913690-39934626	MERGE.23704	19:-:39913690-39934626	19:-:39913690-39934626	ENSG00000275395	8857	Q9Y6R7	FCGBP	Fc fragment of IgG binding protein [Source:HGNC Symbol;Acc:HGNC:13572]	0.86254	1.20684	0.09895	0.52782	0.35855	1.26873	1.00601	0.17557	1.78673	3.76752	0.70082	3.6504	1.97562
ENST00000324689	3.47139	0.0262238	0.657403	up	17:+:30971023-30999909	MERGE.19492	17:+:30968785-30999911	17:+:30971023-30999909	ENSG00000181481	84282	Q8IUD6	RNF135	ring finger protein 135 [Source:HGNC Symbol;Acc:HGNC:21158]	2.30834	0.88029	2.55719	0.9517	1.71905	1.43225	3.21889	1.40849	0	1.81941	0	1.93235	2.42922
ENST00000631943	-1.4453399235239	0.048194	0.693682	down	14:-:106025145-106025630	MERGE.14461	14:-:106025145-106025630	14:-:106025145-106025630	ENSG00000282122	57289	A0A0J9YVY3	IGHV7-4-1	immunoglobulin heavy variable 7-4-1 [Source:HGNC Symbol;Acc:HGNC:5665]	0.31938	2.48037	0.80321	1.05885	1.67927	2.56404	1.36757	0.13833	1.04132	8.01365	6.25689	1.99233	1.79154
ENST00000600118	1.37453	0.0286724	0.667862	up	19:-:58551566-58554638	MERGE.24697	19:-:58551566-58558960	19:-:58551566-58554638	ENSG00000130724	27243	A0A024R4S0	CHMP2A	charged multivesicular body protein 2A [Source:HGNC Symbol;Acc:HGNC:30216]	5.12255	12.0169	4.67163	2.60967	17.6551	8.44112	19.3498	7.36428	1.55173	1.75803	5.69387	2.58883	9.43079
ENST00000371569	1.60204	0.0367077	0.68203	up	X:+:119580335-119584418	MERGE.47917	X:+:119574467-119591083	X:+:119580335-119584418	ENSG00000077721	7319	P49459	UBE2A	ubiquitin conjugating enzyme E2 A [Source:HGNC Symbol;Acc:HGNC:12472]	1.74272	1.86345	5.07264	0.58455	1.11405	0.43014	5.03485	4.80773	0.40124	0.49517	1.02488	0.71096	0.80589
ENST00000513683	1.03419	0.0164366	0.634417	up	4:+:83588258-83595335	MERGE.34597	4:+:83535914-83605875	4:+:83588258-83595335	ENSG00000138678	84803	Q53EU6	GPAT3	glycerol-3-phosphate acyltransferase 3 [Source:HGNC Symbol;Acc:HGNC:28157]	0.79348	0.79514	0.89561	0.72917	0.64141	1.06372	1.59625	0.44346	0.40058	0.367	0.61717	0.56499	0.31771
ENST00000243924	1.02978	0.0197409	0.648056	up	20:+:45174876-45176544	MERGE.28815	20:+:45174876-45176544	20:+:45174876-45176544	ENSG00000124102	5266	P19957	PI3	peptidase inhibitor 3 [Source:HGNC Symbol;Acc:HGNC:8947]	35.8804	15.1339	25.1091	18.5246	26.7098	16.3139	28.9259	30.0457	19.8302	15.6029	9.75235	5.23195	15.7483
ENST00000568269	-1.94907200341172	0.0447308	0.683299	down	16:+:22206326-22265245	ENSG00000103319	16:+:22206282-22288732	16:+:22206326-22265245	ENSG00000103319	29904	O00418	EEF2K	eukaryotic elongation factor 2 kinase [Source:HGNC Symbol;Acc:HGNC:24615]	0.00678	0.28084	0.21352	1.03902	0.27306	0.1729	0.12506	0.25843	1.16723	0.2005	0.23841	2.60934	2.01982
ENST00000599712	-2.24917075474128	0.0473627	0.691762	down	19:+:39354004-39370115	MERGE.23668	19:+:39342396-39400637	19:+:39354004-39370115	ENSG00000179134	55095	A0A024R0N7	SAMD4B	sterile alpha motif domain containing 4B [Source:HGNC Symbol;Acc:HGNC:25492]	1.73501	1.91092	1.03204	0	5.24835	0.34413	0.09144	0.97693	1.81021	1.86573	2.68435	3.79644	4.67157
ENST00000555179	3.72999	0.0117745	0.601062	up	14:-:87934772-87949899	MERGE.13973	14:-:87837820-87993665	14:-:87934772-87949899	ENSG00000054983	2581	A0A0A0MQV0	GALC	galactosylceramidase [Source:HGNC Symbol;Acc:HGNC:4115]	1.5933	0	0.60818	0.25611	0.54445	0.71139	0.58523	0.32623	0.60449	0	0	0	0
ENST00000558943	-3.97778044191133	0.00747032	0.534129	down	15:-:64980874-64987476	MERGE.15432	15:-:64952058-64990310	15:-:64980874-64987476	ENSG00000090487	51324	Q9NZD8	SPG21	SPG21, maspardin [Source:HGNC Symbol;Acc:HGNC:20373]	3.00916	3.44367	0	0	0	0	3.23909	1.96781	2.69327	3.72759	5.39426	2.43491	3.26749
ENST00000504778	1.85118	0.0455986	0.686102	up	5:-:55256249-55307694	MERGE.35963	5:-:55256245-55307722	5:-:55256249-55307694	ENSG00000067248	54505	Q7Z478	DHX29	DExH-box helicase 29 [Source:HGNC Symbol;Acc:HGNC:15815]	1.87712	0.71278	2.81884	2.96481	1.44041	1.62324	1.16311	0.14949	0.06124	0.4229	0.24767	2.9101	0.306
ENST00000407193	-1.08020743441659	0.00534824	0.502161	down	5:-:150444229-150449756	MERGE.37297	5:-:150442635-150449756	5:-:150444229-150449756	ENSG00000164587	6208	P62263	RPS14	ribosomal protein S14 [Source:HGNC Symbol;Acc:HGNC:10387]	114.739	102.116	151.145	64.8889	63.763	96.116	146.96	198.104	187.602	139.292	305.61	173.701	357.475
ENST00000441057	1.77275	0.0161034	0.633354	up	3:-:15084735-15099133	MERGE.31248	3:-:15070073-15099163	3:-:15084735-15099133	ENSG00000131381	64145	Q9H1K0	RBSN	rabenosyn, RAB effector [Source:HGNC Symbol;Acc:HGNC:20759]	0.26115	0.22349	0.86185	0.8862	0.75427	0.20181	0.80283	0.74037	0.2477	0.07446	0.07155	0.22784	0.36268
ENST00000521909	1.16136	0.0263116	0.657993	up	8:-:61517013-61526086	MERGE.43777	8:-:61500556-61714640	8:-:61517013-61526086	ENSG00000198363	444	Q12797	ASPH	aspartate beta-hydroxylase [Source:HGNC Symbol;Acc:HGNC:757]	1.05609	0.53259	0.39592	1.03742	1.28272	0.90841	0.96075	0.47376	0.29514	0.76049	0.11368	0.52487	0.48617
ENST00000400198	-4.17113070855372	0.0224564	0.65193	down	13:-:106541673-106568164	MERGE.12603	13:-:106541673-106568164	13:-:106541673-106568164	ENSG00000134884	55082	Q9NWB6	ARGLU1	arginine and glutamate rich 1 [Source:HGNC Symbol;Acc:HGNC:25482]	2.16351	0	2.61311	2.10666	1.51681	1.24304	0	0	2.09511	1.80301	3.08677	2.76241	4.24897
ENST00000397985	-5.4432128453306	0.000496036	0.32329	down	18:+:63969925-63989374	MERGE.21853	18:+:63949301-64021026	18:+:63969925-63989374	ENSG00000166401	5271	P50452	SERPINB8	serpin family B member 8 [Source:HGNC Symbol;Acc:HGNC:8952]	0.00462	0.00435	0.00404	0.0272	0.11566	0.28337	0.00405	0	1.3444	0.80656	0.33388	2.37435	0.19832
ENST00000572628	-1.15599520551282	0.021597	0.65193	down	16:-:30851246-30893942	MERGE.17309	16:-:30805053-30895771	16:-:30851246-30893942	ENSG00000099385	9274	Q8WUZ0	BCL7C	BCL tumor suppressor 7C [Source:HGNC Symbol;Acc:HGNC:1006]	0.33039	0.34871	0.17516	0.55074	0.42113	0.18912	0.54522	0.3816	0.24373	1.51622	0.71414	2.36366	0.68826
ENST00000614830	-1.44339298585913	0.0157259	0.629565	down	5:-:176383946-176388975	MERGE.37584	5:-:176383938-176388975	5:-:176383946-176388975	ENSG00000048162	51491	Q9Y3C1	NOP16	NOP16 nucleolar protein [Source:HGNC Symbol;Acc:HGNC:26934]	0.0893	0.32425	0.45754	0.45115	0.14843	0.13254	0.04482	0.50836	0.4104	1.30326	0.69211	0.3673	0.6943
ENST00000484088	1.88654	0.0320451	0.675071	up	10:-:32925961-32958218	MERGE.5406	10:-:32900319-33005792	10:-:32925961-32958218	ENSG00000150093	3688	P05556	ITGB1	integrin subunit beta 1 [Source:HGNC Symbol;Acc:HGNC:6153]	0.88545	0.57305	1.08921	1.65805	0.99056	1.20218	0.60761	1.39024	0.4571	0.89265	0.63938	0.53111	0
ENST00000419617	2.60438	0.0367431	0.68203	up	8:-:98454633-98825681	MERGE.44181	8:-:98401403-98942827	8:-:98454633-98825681	ENSG00000104375	6788	Q13188	STK3	serine/threonine kinase 3 [Source:HGNC Symbol;Acc:HGNC:11406]	1.59012	1.5236	1.83805	0.66943	2.19563	1.68958	0.85796	1.18559	0	2.08142	0.93569	0.46327	0.53681
ENST00000315392	-1.08918108520012	0.00170581	0.460772	down	17:-:39063303-39151649	ENSG00000161381	17:-:39063303-39154394	17:-:39063303-39151649	ENSG00000161381	57125	Q8IUK5	PLXDC1	plexin domain containing 1 [Source:HGNC Symbol;Acc:HGNC:20945]	0.2721	0.27306	0.53442	0.61779	0.82245	0.36125	0.52084	0.4692	0.85927	1.48831	0.77368	1.00267	1.14215
ENST00000296873	-3.16048802958106	0.0395671	0.68203	down	5:-:132756001-132777421	ENSG00000164402	5:-:132750817-132807241	5:-:132756001-132777421	ENSG00000164402	23176	Q92599	SEPT8	septin 8 [Source:HGNC Symbol;Acc:HGNC:16511]	0	0.94896	0.76041	0	0.59492	0	0.20532	0.31956	0.50175	0.82807	0.24952	0.94993	0.80558
ENST00000525509	-1.41329952777467	0.0256506	0.65646	down	11:+:65084223-65085012	MERGE.8101	11:+:65084223-65088400	11:+:65084223-65085012	ENSG00000162300	7542	O95159	ZFPL1	zinc finger protein like 1 [Source:HGNC Symbol;Acc:HGNC:12868]	0.5372	0.5057	0.14685	0.16491	0.0601	0.03171	0.05898	0.3781	0.23353	0.84244	0.40477	0.77333	0.54497
ENST00000399599	-1.09038073246239	0.0402983	0.68203	down	16:-:4510739-4515109	MERGE.16622	16:-:4510675-4538828	16:-:4510739-4515109	ENSG00000089486	29965	Q9H305	CDIP1	cell death inducing p53 target 1 [Source:HGNC Symbol;Acc:HGNC:13234]	0.048	0.61254	0.32659	0.88544	0.37232	0.43323	0.44505	0.53595	0.77907	0.70737	1.09312	1.16707	0.69768
ENST00000285805	-1.79668282419409	0.0406124	0.68203	down	7:-:72959485-72969466	MERGE.41550	7:-:72959485-72969466	7:-:72959485-72969466	ENSG00000155428	378108	Q86UV6	TRIM74	tripartite motif containing 74 [Source:HGNC Symbol;Acc:HGNC:17453]	0.15454	0.14548	0.10399	0.49047	0.47877	0.33684	0	0.16477	0.19639	1.2038	0.50162	0.74159	0.49943
ENST00000546206	-1.21716449914621	0.0424815	0.68203	down	16:-:18792947-18801424	MERGE.16898	16:-:18781295-18801678	16:-:18792947-18801424	ENSG00000170540	23204	Q15041	ARL6IP1	ADP ribosylation factor like GTPase 6 interacting protein 1 [Source:HGNC Symbol;Acc:HGNC:697]	0.33344	0.32754	0.16486	0.22786	0.62279	0.23278	0.47116	0.08791	0.7563	0.32479	2.0828	0.38958	0.83054
ENST00000565110	2.95941	0.0058784	0.510932	up	16:-:30092761-30096195	MERGE.17237	16:-:30092314-30096915	16:-:30092761-30096195	ENSG00000090238	83719	P61236	YPEL3	yippee like 3 [Source:HGNC Symbol;Acc:HGNC:18327]	0.94897	0.97215	1.29401	1.37087	0.97419	1.29172	0.93159	0.89459	1.04349	0.52524	0	0.56252	0
ENST00000560695	1.14527	0.00847421	0.554439	up	15:-:58887292-58888729	MERGE.15354	15:-:58879045-59101979	15:-:58887292-58888729	ENSG00000137776	79811	Q9NWH9	SLTM	SAFB like transcription modulator [Source:HGNC Symbol;Acc:HGNC:20709]	0.8916	0.86475	1.7253	1.67205	0.74959	1.53111	1.30523	1.02981	0.21142	0.58108	1.38434	0.54452	0.72232
ENST00000497356	-1.09786455771227	0.0330525	0.676228	down	3:+:52693170-52693779	MERGE.32009	3:+:52681156-52694492	3:+:52693170-52693779	ENSG00000163938	26354	Q9BVP2	GNL3	G protein nucleolar 3 [Source:HGNC Symbol;Acc:HGNC:29931]	0.06137	0.57773	0.40264	0.54258	0.57672	0.81152	0.80859	0.34557	0.48024	1.07244	0.98652	1.17799	2.46112
ENST00000528985	-2.09991116302654	0.0274755	0.662095	down	11:+:126211772-126261485	MERGE.9147	11:+:126211414-126262986	11:+:126211772-126261485	ENSG00000197798	79607	A0A024R3L8	FAM118B	family with sequence similarity 118 member B [Source:HGNC Symbol;Acc:HGNC:26110]	0.04897	0.09219	0.13921	0.44493	0.39441	0.12718	0.04301	0.62566	0.71312	0.09873	2.36134	1.25709	1.53117
ENST00000261369	3.53829	0.0219702	0.65193	up	5:+:122845449-123009212	MERGE.36869	5:+:122843439-123034082	5:+:122845449-123009212	ENSG00000064652	28966	Q9Y343	SNX24	sorting nexin 24 [Source:HGNC Symbol;Acc:HGNC:21533]	1.04117	0.96611	0.96281	1.61449	0.59236	0.08429	0.56177	1.09519	0.47849	0	0.18679	0.82079	0
ENST00000381962	1.91661	0.000566863	0.336417	up	20:-:646615-653370	MERGE.28148	20:-:646615-676179	20:-:646615-653370	ENSG00000271303	140809	Q9BYN0	SRXN1	sulfiredoxin 1 [Source:HGNC Symbol;Acc:HGNC:16132]	28.6773	23.7255	30.7624	14.5613	22.9873	23.3157	29.3895	22.0182	2.04806	16.7324	2.46215	14.7457	7.82641
ENST00000370761	2.90944	0.04055	0.68203	up	X:+:135344796-135349029	ENSG00000173275	X:+:135344796-135363152	X:+:135344796-135349029	ENSG00000173275	203523	Q7Z3P1	ZNF449	zinc finger protein 449 [Source:HGNC Symbol;Acc:HGNC:21039]	1.01723	0.98705	1.01303	1.39126	0.66528	0.2365	0.30241	0.71851	0	0.63809	0	1.20905	1.22528
ENST00000268057	-3.54662593095062	0.018576	0.645478	down	15:+:72686187-72738476	MERGE.15646	15:+:72686179-72738476	15:+:72686187-72738476	ENSG00000140463	585	Q96RK4	BBS4	Bardet-Biedl syndrome 4 [Source:HGNC Symbol;Acc:HGNC:969]	0.94102	0	1.13325	0	0	0.60267	0.02831	1.12225	0.95827	0.61223	1.22383	0.57526	1.68004
ENST00000472964	1.02421	0.0251448	0.656151	up	16:+:87982618-87984259	MERGE.18220	16:+:87949244-88077318	16:+:87982618-87984259	ENSG00000172530	54971	Q8N9N5	BANP	BTG3 associated nuclear protein [Source:HGNC Symbol;Acc:HGNC:13450]	0.92402	0.91562	0.63812	0.85991	0.78344	0.59713	0.81162	0.33703	0.21142	0.47939	0.87946	0.28004	0.32504
ENST00000427199	-1.40316011232909	0.015224	0.627363	down	5:-:115578650-115602479	MERGE.36802	5:-:115578642-115634760	5:-:115578650-115602479	ENSG00000243414	353376	Q86XR7	TICAM2	toll like receptor adaptor molecule 2 [Source:HGNC Symbol;Acc:HGNC:21354]	0.30003	0.72343	1.11426	0.50672	0.68306	0.56178	0.35137	0.53348	1.59719	3.53763	3.79159	0.74258	0.61314
ENST00000239940	-2.58618868600238	0.0263883	0.658429	down	3:-:149964904-149971109	MERGE.33050	3:-:149761100-150050788	3:-:149964904-149971109	ENSG00000070087	5217	P35080	PFN2	profilin 2 [Source:HGNC Symbol;Acc:HGNC:8882]	0.22714	0.67487	0.26699	0	0	0.26146	0.31173	0.17217	0.82081	0.3562	0.52057	0.71527	0.94882
ENST00000367797	1.25285	0.0399733	0.68203	up	1:-:169514166-169586588	MERGE.3606	1:-:169514166-169586588	1:-:169514166-169586588	ENSG00000198734	2153	P12259	F5	coagulation factor V [Source:HGNC Symbol;Acc:HGNC:3542]	2.47678	5.22016	4.45706	3.09959	7.54143	5.14905	5.16778	4.81558	0.18674	3.45618	4.30863	3.1664	3.24183
ENST00000470628	-1.25948812813093	0.0316209	0.674981	down	12:+:106774746-106871505	MERGE.11130	12:+:106774595-106889316	12:+:106774746-106871505	ENSG00000111785	55188	Q9NVN3	RIC8B	RIC8 guanine nucleotide exchange factor B [Source:HGNC Symbol;Acc:HGNC:25555]	1.21833	0.44601	2.03279	2.34186	0.3298	0.26992	1.63821	2.4756	2.67435	2.32505	2.92399	2.47562	2.43423
ENST00000553665	1.34388	0.0177084	0.641151	up	14:+:58244856-58258454	MERGE.13432	14:+:58244831-58272012	14:+:58244856-58258454	ENSG00000100567	5684	A0A140VK43	PSMA3	proteasome subunit alpha 3 [Source:HGNC Symbol;Acc:HGNC:9532]	1.37066	1.66593	1.38111	1.2612	1.36643	1.73702	1.20392	1.60817	0.21119	0.13993	1.22016	1.66511	1.62345
ENST00000624776	-3.82654902931856	0.0180782	0.643534	down	10:+:96130056-96163752	MERGE.6275	10:+:96129715-96205288	10:+:96130056-96163752	ENSG00000177853	9849	Q6AHZ1	ZNF518A	zinc finger protein 518A [Source:HGNC Symbol;Acc:HGNC:29009]	1.3993	0.00378	1.61215	0.00394	0.00898	0.99739	1.44069	1.17738	0.98971	4.23677	4.75597	3.17717	1.59291
ENST00000263071	2.39116	0.0300459	0.671546	up	17:-:1633858-1645747	MERGE.18463	17:-:1633858-1645747	17:-:1633858-1645747	ENSG00000074660	8578	Q14162	SCARF1	scavenger receptor class F member 1 [Source:HGNC Symbol;Acc:HGNC:16820]	2.19081	3.17248	6.74822	1.28208	6.52033	3.4516	0.26613	1.87762	0.8065	1.43273	0.05151	1.86992	0.15132
ENST00000602524	-2.12196439379187	0.0435618	0.68203	down	10:+:22325933-22326831	MERGE.5248	10:+:22315974-22331484	10:+:22325933-22326831	ENSG00000168283	648	P35226	BMI1	BMI1 proto-oncogene, polycomb ring finger [Source:HGNC Symbol;Acc:HGNC:1066]	0	0.52669	0	0.52068	0.81698	0.05563	0.36211	0	0.43525	0.42221	0.29584	0.93261	0.53421
ENST00000489175	1.01239	0.0332348	0.676441	up	21:-:34509456-34512207	MERGE.29536	21:-:34446688-34512328	21:-:34509456-34512207	ENSG00000180509	3753	Q6FHJ6	KCNE1	potassium voltage-gated channel subfamily E regulatory subunit 1 [Source:HGNC Symbol;Acc:HGNC:6240]	2.04444	1.25096	4.21644	1.94649	2.31526	3.7208	3.88155	2.18652	2.72784	1.064	0.74258	1.60739	1.13368
ENST00000481764	1.87448	0.0234366	0.65309	up	2:-:219158820-219160762	MERGE.27785	2:-:219075317-219179339	2:-:219158820-219160762	ENSG00000187736	79840	Q9H9Q4	NHEJ1	non-homologous end joining factor 1 [Source:HGNC Symbol;Acc:HGNC:25737]	0.63617	0.73497	0.30354	1.16463	0.46583	0.40968	0.68578	0.72643	0	0.38869	0.46482	0.19426	0.66263
ENST00000230901	2.24821	0.0373888	0.68203	up	5:-:138156882-138178630	MERGE.37087	5:-:138139766-138178986	5:-:138156882-138178630	ENSG00000112983	10902	Q9H0E9	BRD8	bromodomain containing 8 [Source:HGNC Symbol;Acc:HGNC:19874]	0.80796	0.48186	0.79895	0.32536	0.70064	0.44554	0.31737	0.24344	0	0.34178	0.37309	0.44791	0.19166
ENST00000357339	3.5503	0.00778568	0.539555	up	10:+:88990778-89014450	MERGE.6193	10:+:88970876-89050475	10:+:88990778-89014450	ENSG00000026103	355	P25445	FAS	Fas cell surface death receptor [Source:HGNC Symbol;Acc:HGNC:11920]	1.86007	1.41816	2.5146	1.51006	2.13245	0.9873	0.60761	0.55929	0	0.64745	0	1.25401	0.73388
ENST00000370695	-1.73588428270465	0.047502	0.691872	down	X:+:135985427-136047267	MERGE.48051	X:+:135973591-136047269	X:+:135985427-136047267	ENSG00000198689	10479	Q92581	SLC9A6	solute carrier family 9 member A6 [Source:HGNC Symbol;Acc:HGNC:11079]	0.74725	0.01918	0.40408	0.08675	0.79339	0.77314	0.05967	0.45017	0.36915	1.17792	0.84627	1.18654	0.95021
ENST00000390630	-1.75910654595729	0.00256793	0.470301	down	14:-:106639119-106639657	MERGE.14544	14:-:106639119-106639657	14:-:106639119-106639657	ENSG00000211970	28391	A0A0C4DH41	IGHV4-61	immunoglobulin heavy variable 4-61 [Source:HGNC Symbol;Acc:HGNC:5655]	0.21071	0.16529	0.1536	0.17248	0.31429	0.43119	0.77114	0.09126	0.39693	1.0385	1.62294	1.51663	0.73767
ENST00000598776	-1.82819955082894	0.0467298	0.690063	down	19:+:51762760-51770507	MERGE.24321	19:+:51744556-51770526	19:+:51762760-51770507	ENSG00000171049	2358	A0A024R4P3	FPR2	formyl peptide receptor 2 [Source:HGNC Symbol;Acc:HGNC:3827]	0.65518	0.73204	0.91056	8.45695	0.89324	0.76918	17.5655	0.80625	6.56958	13.1306	7.25897	1.18117	8.71698
ENST00000472036	1.87236	0.0291264	0.669634	up	10:-:99886404-99889495	ENSG00000107554	10:-:99875577-100009919	10:-:99886404-99889495	ENSG00000107554	23268	Q6XZF7	DNMBP	dynamin binding protein [Source:HGNC Symbol;Acc:HGNC:30373]	0.4458	0.58752	0.56155	0.6306	0.70219	0.67369	0.39157	0.32439	0	0.68712	0.30456	0.18825	0.47673
ENST00000345127	1.23867	0.0207795	0.65193	up	12:-:42456757-42589770	MERGE.10009	12:-:42456757-42590355	12:-:42456757-42589770	ENSG00000139174	144165	A0A024R0W7	PRICKLE1	prickle planar cell polarity protein 1 [Source:HGNC Symbol;Acc:HGNC:17019]	0.6934	0.61434	0.58277	0.55827	0.14358	0.91688	0.37259	0.28738	0.37355	0.26073	0.13659	0.19312	0.15318
ENST00000599256	1.03518	0.0379218	0.68203	up	19:+:18571879-18573748	MERGE.23082	19:+:18571730-18577550	19:+:18571879-18573748	ENSG00000221983	7311	Q7Z4P3	UBA52	ubiquitin A-52 residue ribosomal protein fusion product 1 [Source:HGNC Symbol;Acc:HGNC:12458]	1.67933	2.02088	0.77236	1.24148	1.67337	3.51561	2.67636	4.79912	0.70747	1.70656	0.88705	1.21291	1.02487
ENST00000265149	4.13211	0.0163875	0.634417	up	4:+:105146786-105279803	MERGE.34809	4:+:105133696-105279816	4:+:105146786-105279803	ENSG00000168769	54790	Q6N021	TET2	tet methylcytosine dioxygenase 2 [Source:HGNC Symbol;Acc:HGNC:25941]	0.57748	0.43962	1.16404	0.53931	1.20741	0.82841	0.31757	1.35428	0	0.54749	0	1.09075	0.5274
ENST00000521387	1.00852	0.0107755	0.591596	up	5:+:138924530-138931074	MERGE.37126	5:+:138610967-138935034	5:+:138924530-138931074	ENSG00000044115	1495	P35221	CTNNA1	catenin alpha 1 [Source:HGNC Symbol;Acc:HGNC:2509]	0.5712	1.66514	1.4345	0.9231	2.02831	1.67068	1.48895	1.26096	0.43255	0.69349	1.1292	0.70734	0.77409
ENST00000607357	-1.22338659220008	0.00166514	0.460772	down	2:-:240130826-240136303	MERGE.28049	2:-:240126563-240136807	2:-:240130826-240136303	ENSG00000172428	150678	Q8WXC6	COPS9	COP9 signalosome subunit 9 [Source:HGNC Symbol;Acc:HGNC:21314]	1.11344	1.59028	2.21664	1.81034	1.13393	1.01537	3.33865	2.06208	2.16983	4.19751	7.90747	4.42169	4.65568
ENST00000553551	-3.17227178516035	0.00108014	0.409226	down	14:+:45198435-45199971	MERGE.13176	14:+:45135940-45200890	14:+:45198435-45199971	ENSG00000187790	57697	Q8IYD8	FANCM	Fanconi anemia complementation group M [Source:HGNC Symbol;Acc:HGNC:23168]	0.45245	0.17538	0	0	0	0.05028	0.11689	0.09222	0.46281	0.3339	1.17651	0.5364	0.68612
ENST00000428326	-2.27123605757376	0.022601	0.65193	down	6:-:31647593-31652153	MERGE.38658	6:-:31639028-31652705	6:-:31647593-31652153	ENSG00000204463	7917	P46379	BAG6	BCL2 associated athanogene 6 [Source:HGNC Symbol;Acc:HGNC:13919]	1.29795	0.28749	0.02672	0.015	0.02733	0.17307	0.63039	1.2831	0.71694	1.50521	0.50626	1.39221	1.02059
ENST00000312648	-1.76352427721973	0.0175152	0.639764	down	17:-:82314870-82317602	MERGE.21169	17:-:82314868-82317602	17:-:82314870-82317602	ENSG00000173762	924	Q29VG3	CD7	CD7 molecule [Source:HGNC Symbol;Acc:HGNC:1695]	0.25057	1.58035	1.92882	1.00916	1.70428	0.20116	1.2765	3.26669	3.92141	2.17802	1.48523	10.9896	5.41882
ENST00000513600	1.41109	0.0197193	0.647891	up	4:+:183666893-183677475	MERGE.35371	4:+:183659267-183713594	4:+:183666893-183677475	ENSG00000168538	60684	Q7Z392	TRAPPC11	trafficking protein particle complex 11 [Source:HGNC Symbol;Acc:HGNC:25751]	1.06011	0.8039	0.66974	0.92565	1.44949	1.0847	1.13807	1.07138	0.0256	0.84443	0.62127	0.56522	0.98407
ENST00000347037	-3.00694386002963	0.0316379	0.674981	down	6:-:152121780-152179463	MERGE.40228	6:-:152121684-152637801	6:-:152121780-152179463	ENSG00000131018	23345	Q8NF91	SYNE1	spectrin repeat containing nuclear envelope protein 1 [Source:HGNC Symbol;Acc:HGNC:17089]	0.0338	0.04376	0.06653	0.08717	0.81686	0.01996	0.01485	0.06589	1.80391	1.00346	0.96368	1.06656	0.02421
ENST00000483574	-4.76919050493833	0.00201282	0.460772	down	1:+:153775750-153780124	MERGE.3131	1:+:153728067-153780157	1:+:153775750-153780124	ENSG00000143554	11000	Q5K4L6	SLC27A3	solute carrier family 27 member 3 [Source:HGNC Symbol;Acc:HGNC:10997]	0	0.12611	0.10547	2.00024	0	0	0	0.99801	0.51249	0.5102	1.72944	2.03777	1.24071
ENST00000445210	-1.53441800364644	0.0403785	0.68203	down	2:-:169560530-169573875	MERGE.27062	2:-:169529749-169573875	2:-:169560530-169573875	ENSG00000138399	79675	Q53R41	FASTKD1	FAST kinase domains 1 [Source:HGNC Symbol;Acc:HGNC:26150]	1.76971	2.80922	0.48566	0.1193	0.33384	0.09013	0.28955	1.02202	0.81459	2.0212	2.06555	1.03237	2.29437
ENST00000497743	1.00627	0.0392031	0.68203	up	9:+:87668453-87681522	MERGE.45664	9:+:87497228-87708633	9:+:87668453-87681522	ENSG00000196730	1612	P53355	DAPK1	death associated protein kinase 1 [Source:HGNC Symbol;Acc:HGNC:2674]	0.5177	0.75317	0.24702	0.64725	0.84241	0.35561	0.41339	0.28539	0.2046	0.1687	0.18913	0.36134	0.40443
ENST00000484870	-1.13347977131814	0.00220463	0.460772	down	5:-:131971572-131975130	MERGE.36930	5:-:131806993-132012243	5:-:131971572-131975130	ENSG00000164398	23305	B2RB13	ACSL6	acyl-CoA synthetase long chain family member 6 [Source:HGNC Symbol;Acc:HGNC:16496]	0.99271	0.98641	0.48243	0.51467	0.88844	1.04179	0.92039	1.05104	0.86312	2.84173	2.07777	2.24947	2.92251
ENST00000416994	-4.35337768349508	0.00256136	0.470301	down	19:-:40255158-40279639	MERGE.23724	19:-:40230317-40285536	19:-:40255158-40279639	ENSG00000105221	208	P31751	AKT2	AKT serine/threonine kinase 2 [Source:HGNC Symbol;Acc:HGNC:392]	0	0.75204	0	0	0	0.85515	1.85562	1.33796	1.77508	2.97496	1.17716	3.10089	2.4409
ENST00000580108	-3.24361138963762	0.046207	0.688254	down	17:+:63787036-63798196	MERGE.20593	17:+:63773603-63819317	17:+:63787036-63798196	ENSG00000198231	11325	Q86XP3	DDX42	DEAD-box helicase 42 [Source:HGNC Symbol;Acc:HGNC:18676]	0.02945	0.02772	0.02576	0.02893	2.21376	0.02781	0.18106	2.93354	0.0256	4.90823	3.6093	2.8261	2.95222
ENST00000476529	1.30182	0.0078749	0.540911	up	10:-:863743-931500	MERGE.4871	10:-:806914-931705	10:-:863743-931500	ENSG00000107929	23185	Q92615	LARP4B	La ribonucleoprotein domain family member 4B [Source:HGNC Symbol;Acc:HGNC:28987]	1.07341	1.47873	1.12218	1.92884	0.63263	0.84074	1.08081	0.56698	0.15934	0.8446	0.21042	0.97991	0.59994
ENST00000592164	-3.18030149298176	0.00251766	0.46987	down	19:-:14151208-14152850	MERGE.22809	19:-:14147743-14206187	19:-:14151208-14152850	ENSG00000072071	22859	O94910	ADGRL1	adhesion G protein-coupled receptor L1 [Source:HGNC Symbol;Acc:HGNC:20973]	0	0	0	0.85701	0.27237	0.03833	0.2495	0.08788	0.5645	0.56363	1.03957	0.6231	0.48431
ENST00000526311	1.16901	0.0195448	0.645964	up	11:+:126392175-126407627	MERGE.9162	11:+:126355640-126440344	11:+:126392175-126407627	ENSG00000110080	6484	Q11206	ST3GAL4	ST3 beta-galactoside alpha-2,3-sialyltransferase 4 [Source:HGNC Symbol;Acc:HGNC:10864]	0.81083	0.44744	0.48915	0.46691	1.27616	0.63378	0.63852	0.79927	0.17017	0.17539	0.61797	0.42933	0.48053
ENST00000383703	2.29467	0.0254687	0.65646	up	3:-:66378797-66501011	MERGE.32138	3:-:66378797-66501263	3:-:66378797-66501011	ENSG00000144749	26018	Q96JA1	LRIG1	leucine rich repeats and immunoglobulin like domains 1 [Source:HGNC Symbol;Acc:HGNC:17360]	1.63739	1.9789	0.53147	2.29478	0.95156	0.72304	1.90248	1.86576	0.9667	1.22501	0.02136	1.16617	0.05511
ENST00000444703	-2.50751026415081	0.0184546	0.644599	down	19:+:10110146-10111296	MERGE.22547	19:+:10106223-10119890	19:+:10110146-10111296	ENSG00000130810	56342	Q9NQ55	PPAN	peter pan homolog (Drosophila) [Source:HGNC Symbol;Acc:HGNC:9227]	0	0	0.27818	0.22908	0.26563	0.50059	0	0.53259	0.35022	0.45596	0.53248	0.59005	1.21454
ENST00000594759	-4.12955210441486	0.0483064	0.693729	down	19:-:48115450-48170326	MERGE.24112	19:-:48115445-48170603	19:-:48115450-48170326	ENSG00000105486	3978	P18858	LIG1	DNA ligase 1 [Source:HGNC Symbol;Acc:HGNC:6598]	0	0	0.82822	1.937	1.04344	0.97925	0	0	0.70755	1.42694	1.87099	4.0214	0.04856
ENST00000492834	-1.11552698704064	0.0461363	0.687975	down	1:-:15944417-15946084	MERGE.572	1:-:15941869-15976132	1:-:15944417-15946084	ENSG00000116809	7709	Q13105	ZBTB17	zinc finger and BTB domain containing 17 [Source:HGNC Symbol;Acc:HGNC:12936]	0.71661	0.10982	1.13709	1.11321	0.61151	0.61387	0.51233	1.37148	1.04327	2.3596	0.82041	2.28714	1.75034
ENST00000445877	-2.86894569932378	0.0417091	0.68203	down	9:+:83980711-84002233	MERGE.45637	9:+:83980711-84004074	9:+:83980711-84002233	ENSG00000178966	80010	Q9H9A7	RMI1	RecQ mediated genome instability 1 [Source:HGNC Symbol;Acc:HGNC:25764]	0.66138	3.37564	1.12093	0.19288	2.46013	0	0	0.12533	0.61996	1.92619	2.77204	0.8926	3.62118
ENST00000302746	-1.49007916942415	0.0365817	0.68203	down	3:-:58427630-58433852	MERGE.32115	3:-:58427630-58433857	3:-:58427630-58433852	ENSG00000168291	5162	P11177	PDHB	pyruvate dehydrogenase E1 beta subunit [Source:HGNC Symbol;Acc:HGNC:8808]	0.03153	0.29681	0.2942	0.11357	0.63021	0.20846	0.28618	0.08194	0.10966	0.47091	0.92919	1.26082	1.14399
ENST00000240851	2.89558	0.00488812	0.490242	up	3:+:100709425-100748966	MERGE.32334	3:+:100709331-100748966	3:+:100709425-100748966	ENSG00000114354	10342	Q92734	TFG	TRK-fused gene [Source:HGNC Symbol;Acc:HGNC:11758]	1.03044	0.86308	1.04332	1.06801	0.42116	1.71658	0.24231	0.66068	0.01411	0.26902	0.5706	0.42827	0.01549
ENST00000443551	-2.72541588849132	0.0162087	0.633537	down	2:+:190180955-190200214	MERGE.27318	2:+:189879609-190203484	2:+:190180955-190200214	ENSG00000187699	84281	Q9BSF0	C2orf88	chromosome 2 open reading frame 88 [Source:HGNC Symbol;Acc:HGNC:28191]	0	0	0.26373	0	0.7057	0	0.55001	0.32144	0.44361	0.39487	0.5825	0.46741	0.7086
ENST00000373578	3.77103	0.00756259	0.537268	up	20:+:37346154-37406050	MERGE.28714	20:+:37344685-37406050	20:+:37346154-37406050	ENSG00000197122	6714	P12931	SRC	SRC proto-oncogene, non-receptor tyrosine kinase [Source:HGNC Symbol;Acc:HGNC:11283]	1.04335	0.50903	1.19466	0.90913	0.93065	2.06581	1.91201	0.72665	0.18685	1.22384	0.00348	0.79173	0.00331
ENST00000357440	-3.04667078994085	7.96341e-05	0.188486	down	11:-:66362522-66371820	MERGE.8225	11:-:66362521-66372214	11:-:66362522-66371820	ENSG00000174669	3177	Q14542	SLC29A2	solute carrier family 29 member 2 [Source:HGNC Symbol;Acc:HGNC:11004]	0.15321	0.03606	0.54167	0.02508	0.06285	0.07235	0.31961	0.10507	0.75485	1.36723	0.7119	1.07215	1.03619
ENST00000367822	-3.93759456865714	0.0290751	0.669284	down	6:-:135035857-135054884	MERGE.39948	6:-:134960378-135103056	6:-:135035857-135054884	ENSG00000112339	10767	Q9Y450	HBS1L	HBS1 like translational GTPase [Source:HGNC Symbol;Acc:HGNC:4834]	2.25247	0	3.82509	0.8749	0	2.89809	0.15646	0.00498	1.6037	0.36044	3.89666	4.83078	4.98162
ENST00000532435	2.99746	0.0225139	0.65193	up	11:-:75462786-75525424	MERGE.8561	11:-:75434640-75525903	11:-:75462786-75525424	ENSG00000158555	81544	Q8WTR4	GDPD5	glycerophosphodiester phosphodiesterase domain containing 5 [Source:HGNC Symbol;Acc:HGNC:28804]	2.04258	2.10592	1.87183	1.33764	1.54947	1.54336	0.99103	2.84789	0.91333	2.10931	0	0	2.47032
ENST00000560779	-1.99743998220419	0.0273394	0.661281	down	15:-:40737629-40744305	MERGE.14942	15:-:40735884-40755851	15:-:40737629-40744305	ENSG00000137824	55177	A0A024R9P6	RMDN3	regulator of microtubule dynamics 3 [Source:HGNC Symbol;Acc:HGNC:25550]	0	0.02641	0.14726	0.90952	0.15066	0.0265	0.12322	0.34027	0.24395	0.27657	0.7047	0.35005	1.44662
ENST00000550654	-2.76529462127861	0.00156491	0.456288	down	12:+:50112204-50120457	MERGE.10188	12:+:50111979-50165618	12:+:50112204-50120457	ENSG00000178449	84987	Q96I36	COX14	COX14, cytochrome c oxidase assembly factor [Source:HGNC Symbol;Acc:HGNC:28216]	0.16602	0.36467	0.0242	0.21745	0.09906	0.10454	0.12152	0.09588	0.19246	0.5951	3.2803	1.51367	1.77012
ENST00000368087	2.9184	0.0241172	0.654296	up	6:+:131573144-131584332	MERGE.39895	6:+:131573144-131584332	6:+:131573144-131584332	ENSG00000118520	383	P05089	ARG1	arginase 1 [Source:HGNC Symbol;Acc:HGNC:663]	0.86949	0.82836	0.93469	0.80266	0.30939	0.32651	1.20538	0.26317	0.52827	0.47876	0.52622	0	0
ENST00000284503	-2.95681830261631	0.0365987	0.68203	down	8:+:11769739-11787346	MERGE.43213	8:+:11769639-11787346	8:+:11769739-11787346	ENSG00000154328	252969	Q969S2	NEIL2	nei like DNA glycosylase 2 [Source:HGNC Symbol;Acc:HGNC:18956]	0.46266	0.06787	0.47829	0.27741	0	0	1.34051	1.30124	2.24638	1.13072	0.77871	0.53628	1.07855
ENST00000413936	3.07573	0.0314814	0.674981	up	7:+:76461716-76505994	MERGE.41694	7:+:76461676-77329533	7:+:76461716-76505994	ENSG00000091073	113878	Q86UW9	DTX2	deltex E3 ubiquitin ligase 2 [Source:HGNC Symbol;Acc:HGNC:15973]	0.12335	1.24064	1.39138	1.02677	0.28471	0.81554	0.53033	0.35993	0.14676	0.5876	0	0.00623	0.99801
ENST00000565626	-1.47739084359015	0.0116103	0.601062	down	16:-:27257342-27268724	MERGE.17066	16:-:27224991-27268794	16:-:27257342-27268724	ENSG00000169189	197370	Q8WV22	NSMCE1	NSE1 homolog, SMC5-SMC6 complex component [Source:HGNC Symbol;Acc:HGNC:29897]	0.43375	0.29165	0.0542	0.9739	0.55456	0.64378	0.70755	0.26839	1.13138	1.22161	0.87154	2.14085	1.18328
ENST00000503771	1.58391	0.0360185	0.681234	up	3:-:45224466-45226278	MERGE.31689	3:-:45224466-45226278	3:-:45224466-45226278	ENSG00000249992	25907	Q8WZ71	TMEM158	transmembrane protein 158 (gene/pseudogene) [Source:HGNC Symbol;Acc:HGNC:30293]	1.80583	1.84992	1.97456	1.1826	2.75695	12.4658	3.80987	6.54864	3.24791	0.66633	1.04051	0.54371	1.13256
ENST00000529403	-3.21272759297936	0.0321115	0.675267	down	11:+:57712614-57740969	MERGE.7832	11:+:57712600-57819546	11:+:57712614-57740969	ENSG00000213593	51075	Q9Y320	TMX2	thioredoxin related transmembrane protein 2 [Source:HGNC Symbol;Acc:HGNC:30739]	0.03783	0.36501	0	0.03716	0.02539	0	0.02492	0.4342	0.03289	0.67798	0.10451	3.46709	0.86685
ENST00000600746	-1.46871255370346	0.0265608	0.65941	down	19:+:50384367-50402665	MERGE.24223	19:+:50384204-50431313	19:+:50384367-50402665	ENSG00000062822	5424	A0A024R4F4	POLD1	DNA polymerase delta 1, catalytic subunit [Source:HGNC Symbol;Acc:HGNC:9175]	0.73899	0.65028	0.43564	0.77326	0.05751	0.6221	0.08466	0.6819	1.03361	0.53265	1.06522	2.01971	1.61057
ENST00000553816	-1.39450630330216	0.027214	0.660383	down	14:-:67684510-67695717	MERGE.13624	14:-:67647075-67695814	14:-:67684510-67695717	ENSG00000072042	51109	A0A0S2Z583	RDH11	retinol dehydrogenase 11 (all-trans/9-cis/11-cis) [Source:HGNC Symbol;Acc:HGNC:17964]	0.1242	0.16887	0.14485	0.44733	0.0741	1.55099	0.31514	0.16736	0.39593	0.50701	0.44364	1.13894	1.50204
ENST00000574761	-2.46046324527224	0.000725849	0.364168	down	16:+:16106526-16122103	MERGE.16819	16:+:15949577-16143074	16:+:16106526-16122103	ENSG00000103222	4363	P33527	ABCC1	ATP binding cassette subfamily C member 1 [Source:HGNC Symbol;Acc:HGNC:51]	0.2417	0.09101	0.33828	0.14246	0.04326	0.04566	0.02831	0.11167	0.18213	0.5487	1.44076	0.7732	0.89233
ENST00000639081	1.15313	0.0138419	0.617887	up	5:+:17498231-17498827	MERGE.35659	5:+:17498231-17498827	5:+:17498231-17498827	ENSG00000284373	-	-	AC106774.8	Putative TAF11-like protein ENSP00000332601 [Source:UniProtKB/Swiss-Prot;Acc:A6NLC8]	1.02153	0.75918	1.08171	1.16191	1.53976	1.21873	1.03894	1.0945	0.56095	0.16863	0.78322	0.69658	1.00103
ENST00000479425	-1.26466163887182	0.0105119	0.589994	down	3:-:197511995-197523260	MERGE.33668	3:-:197509783-197573323	3:-:197511995-197523260	ENSG00000161267	622	Q02338	BDH1	3-hydroxybutyrate dehydrogenase 1 [Source:HGNC Symbol;Acc:HGNC:1027]	0.08417	0.31694	0.11044	0.55123	0.16322	0.212	0.18483	0.5104	0.59767	0.528	0.56376	1.1444	0.38844
ENST00000465726	1.00507	0.0140276	0.619453	up	1:-:223141382-223143248	MERGE.4435	1:-:223109287-223143282	1:-:223141382-223143248	ENSG00000187554	7100	O60602	TLR5	toll like receptor 5 [Source:HGNC Symbol;Acc:HGNC:11851]	2.61946	2.2922	3.29184	1.34094	2.50941	1.39384	3.33779	1.43818	0.9944	1.95061	1.0749	0.956	1.09201
ENST00000482416	3.88948	0.0117429	0.601062	up	1:-:45620044-45624037	MERGE.1550	1:-:45620044-45624057	1:-:45620044-45624037	ENSG00000159588	149483	Q96LX7	CCDC17	coiled-coil domain containing 17 [Source:HGNC Symbol;Acc:HGNC:26574]	0.61768	1.34999	2.09547	1.11854	1.65839	1.3697	2.01918	0.67	0.55572	0	1.60803	0.96393	0
ENST00000567583	1.77918	0.00269518	0.471368	up	16:-:71774519-71808832	MERGE.17794	16:-:71729000-71809201	16:-:71774519-71808832	ENSG00000166747	164	O43747	AP1G1	adaptor related protein complex 1 gamma 1 subunit [Source:HGNC Symbol;Acc:HGNC:555]	1.37713	1.37116	1.13515	1.27473	1.06657	1.7009	1.76788	1.03236	0.04605	0.5933	0.31928	1.29623	0.88502
ENST00000562333	-3.95576764060236	0.00179163	0.460772	down	16:+:668187-671993	MERGE.16324	16:+:668086-674174	16:+:668187-671993	ENSG00000140983	89941	Q8IXI1	RHOT2	ras homolog family member T2 [Source:HGNC Symbol;Acc:HGNC:21169]	0	0.51699	0.53379	0	0	0.41785	0	0	0.63667	0.39645	0.72035	0.571	0.59721
ENST00000557217	-3.81883133265884	0.0254776	0.65646	down	14:-:35085536-35122517	MERGE.13123	14:-:35085467-35122517	14:-:35085536-35122517	ENSG00000092020	55012	Q969Q6	PPP2R3C	protein phosphatase 2 regulatory subunit B''gamma [Source:HGNC Symbol;Acc:HGNC:17485]	3.28627	0	1.11793	0	0	1.18242	0	0.59496	2.57758	1.41012	0.6114	0.35043	1.9341
ENST00000375704	-2.76624870425354	0.00549252	0.503782	down	11:-:105041523-105045376	MERGE.8857	11:-:104994235-105101431	11:-:105041523-105045376	ENSG00000204397	114769	Q5EG05	CARD16	caspase recruitment domain family member 16 [Source:HGNC Symbol;Acc:HGNC:33701]	1.83266	0.04929	0.0229	0.74582	0.32803	0.81601	0.16097	2.01846	0.70565	3.16724	5.57616	2.81411	3.24966
ENST00000396864	4.65328	0.0126462	0.611891	up	14:+:24161053-24166565	MERGE.13033	14:+:24146683-24203700	14:+:24161053-24166565	ENSG00000213928	10379	Q00978	IRF9	interferon regulatory factor 9 [Source:HGNC Symbol;Acc:HGNC:6131]	7.87598	15.0913	16.7197	13.3548	2.19588	2.63904	1.0047	12.4577	1.8448	0.00782	5.17567	2.32961	0.00834
ENST00000565932	-1.11134122335894	0.0230616	0.652312	down	16:+:28721255-28735595	MERGE.17157	16:+:28688558-28772807	16:+:28721255-28735595	ENSG00000184110	8663	A0A024QYU9	EIF3C	eukaryotic translation initiation factor 3 subunit C [Source:HGNC Symbol;Acc:HGNC:3279]	0.70165	3.35599	2.23513	1.68527	1.18331	1.37138	0.45243	2.62449	3.20896	3.53271	1.52393	4.98227	3.96929
ENST00000409838	1.19854	0.00795992	0.54378	up	7:+:26364325-26372944	MERGE.40880	7:+:26291895-26462891	7:+:26364325-26372944	ENSG00000086300	29887	A0A024RA70	SNX10	sorting nexin 10 [Source:HGNC Symbol;Acc:HGNC:14974]	1.19006	2.52862	0.69896	1.82033	0.83683	1.7984	0.59731	1.88508	0.38432	0.68557	0.80276	0.68527	0.56814
ENST00000521825	-1.06352732914509	0.0496744	0.696945	down	8:-:142271567-142279997	ENSG00000171045	8:-:142212080-142403240	8:-:142271567-142279997	ENSG00000171045	203062	Q96NA8	TSNARE1	t-SNARE domain containing 1 [Source:HGNC Symbol;Acc:HGNC:26437]	0.23192	0.52397	0.3246	0.36451	0.41512	0.35047	0.20371	0.64289	0.72591	1.57949	1.63099	0.26709	1.0629
ENST00000482091	2.34202	0.0407482	0.68203	up	10:-:1042677-1048935	MERGE.4881	10:-:1039052-1080059	10:-:1042677-1048935	ENSG00000067064	3422	Q13907	IDI1	isopentenyl-diphosphate delta isomerase 1 [Source:HGNC Symbol;Acc:HGNC:5387]	1.84039	1.60033	2.4694	2.22151	2.28916	1.84135	2.52066	1.87798	0	1.74704	2.64808	0.29936	2.85918
ENST00000468698	-5.90079548703595	7.02757e-05	0.181464	down	10:+:88882083-88882857	MERGE.6189	10:+:88879734-88975153	10:+:88882083-88882857	ENSG00000138134	57559	Q96FJ0	STAMBPL1	STAM binding protein like 1 [Source:HGNC Symbol;Acc:HGNC:24105]	0	0	0	0	0	0	0	2.87317	2.38763	3.54747	2.1498	0.3765	3.67762
ENST00000552997	1.09498	0.012979	0.613877	up	12:+:62321461-62335374	MERGE.10539	12:+:62260338-62417431	12:+:62321461-62335374	ENSG00000135655	9958	Q9Y4E8	USP15	ubiquitin specific peptidase 15 [Source:HGNC Symbol;Acc:HGNC:12613]	3.01104	2.04081	1.73838	1.59721	1.45517	1.79166	1.08435	1.27809	0.81157	1.05231	1.72428	0.34677	0.91998
ENST00000491234	-4.16998222929481	0.00160468	0.459888	down	2:+:85694904-85696532	MERGE.26081	2:+:85681400-85698854	2:+:85694904-85696532	ENSG00000115523	10578	P22749	GNLY	granulysin [Source:HGNC Symbol;Acc:HGNC:4414]	0	0	0	0.24582	0.25382	0	0	0.73703	0.82678	0.52324	1.75984	0.33622	0.38229
ENST00000485756	3.0859	0.00287515	0.471368	up	13:+:27254944-27256548	MERGE.11916	13:+:27251309-27256691	13:+:27254944-27256548	ENSG00000122026	6144	Q6IAX2	RPL21	ribosomal protein L21 [Source:HGNC Symbol;Acc:HGNC:10313]	46.4822	19.6736	42.4698	16.4657	14.9163	18.3692	52.1257	35.5285	27.0185	0.6818	1.48097	13.7821	1.11237
ENST00000380298	-2.40124849161995	0.00379804	0.486018	down	6:-:3323342-3456559	MERGE.38027	6:-:3268962-3466606	6:-:3323342-3456559	ENSG00000137266	63027	A1A5C7	SLC22A23	solute carrier family 22 member 23 [Source:HGNC Symbol;Acc:HGNC:21106]	0.14275	0.03839	0.02676	0.36057	0.02738	0.04815	1.11052	0.37097	0.51418	0.53908	0.70681	0.77305	1.21692
ENST00000460488	-2.2026580057094	0.0117914	0.601062	down	13:-:21492937-21503098	MERGE.11854	13:-:21492691-21604214	13:-:21492937-21503098	ENSG00000165487	221154	Q8IYU8	MICU2	mitochondrial calcium uptake 2 [Source:HGNC Symbol;Acc:HGNC:31830]	0.08582	0.08079	0.01877	0.06323	0.05761	0.04053	0.09423	0.76203	0.70888	0.71139	0.08622	0.74128	0.51215
ENST00000410106	-1.12087266742859	0.0227344	0.65193	down	2:+:85357191-85390970	MERGE.26059	2:+:85354394-85391752	2:+:85357191-85390970	ENSG00000115459	84173	Q96FG2	ELMOD3	ELMO domain containing 3 [Source:HGNC Symbol;Acc:HGNC:26158]	0.43811	0.55351	0.40341	0.6682	0.25796	0.27223	0.2633	0.05992	0.46111	0.48559	1.03089	1.23926	0.73755
ENST00000348462	-1.91370825869387	0.0371242	0.68203	down	9:-:124857884-124861961	MERGE.46356	9:-:124857880-124861981	9:-:124857884-124861961	ENSG00000136942	11224	P42766	RPL35	ribosomal protein L35 [Source:HGNC Symbol;Acc:HGNC:10344]	4.40902	6.90638	29.2191	1.90567	0.56821	3.59794	7.24963	24.8716	24.4726	8.47094	63.3601	9.6814	36.0016
ENST00000438121	1.08785	0.0423816	0.68203	up	2:-:99173347-99181035	MERGE.26275	2:-:99161427-99181058	2:-:99173347-99181035	ENSG00000158411	129531	Q8WV92	MITD1	microtubule interacting and trafficking domain containing 1 [Source:HGNC Symbol;Acc:HGNC:25207]	1.31732	0.6654	0.68859	0.56811	0.96329	0.60693	0.25399	0.65407	0.06984	0.3743	0.35507	0.53962	0.82829
ENST00000574545	1.38053	0.0361278	0.681474	up	17:-:1640581-1644519	MERGE.18463	17:-:1633858-1645747	17:-:1640581-1644519	ENSG00000074660	8578	Q14162	SCARF1	scavenger receptor class F member 1 [Source:HGNC Symbol;Acc:HGNC:16820]	0.64626	0.60836	1.60174	0.31742	1.31742	0.69516	0.20498	0.41987	0.15608	0.16087	0.55909	0.29288	0.2571
ENST00000530597	-1.28575246363033	0.0313481	0.674572	down	1:+:111229788-111231114	MERGE.2497	1:+:111200771-111243440	1:+:111229788-111231114	ENSG00000064886	1117	Q15782	CHI3L2	chitinase 3 like 2 [Source:HGNC Symbol;Acc:HGNC:1933]	0.06873	0.0647	0.42086	0.13503	0.30756	0.22721	0.2113	0.71447	0.35855	0.61592	0.37978	1.0554	0.85312
ENST00000356792	1.38951	0.00656605	0.517432	up	10:+:125719576-125763651	MERGE.6803	10:+:125719515-125764143	10:+:125719576-125763651	ENSG00000107938	26098	Q3B7T1	EDRF1	erythroid differentiation regulatory factor 1 [Source:HGNC Symbol;Acc:HGNC:24640]	1.37628	1.29923	0.57815	0.93949	0.27487	0.74541	0.5054	1.01372	0.11831	0.24736	0.65619	0.347	0.46772
ENST00000419822	-3.43811999691914	0.0120921	0.604567	down	11:-:8139054-8169025	MERGE.7252	11:-:8106093-8169055	11:-:8139054-8169025	ENSG00000166405	79608	Q7Z5B4	RIC3	RIC3 acetylcholine receptor chaperone [Source:HGNC Symbol;Acc:HGNC:30338]	1.9629	1.28996	0	1.2127	1.14905	0	1.48555	0.5561	3.16642	4.62425	3.23711	2.48805	4.72668
ENST00000264108	-5.42997814671381	0.0499562	0.697965	down	2:+:171922465-171983682	MERGE.27108	2:+:171922448-171983682	2:+:171922465-171983682	ENSG00000128708	8520	O14929	HAT1	histone acetyltransferase 1 [Source:HGNC Symbol;Acc:HGNC:4821]	5.6161	0	0	0	0.01767	0	0	0	0	0.61029	9.86648	1.01355	7.935
ENST00000473746	1.75587	0.0231844	0.65282	up	6:-:107872885-107883467	MERGE.39621	6:-:107867756-107958189	6:-:107872885-107883467	ENSG00000025796	11231	A0A0S2Z5M1	SEC63	SEC63 homolog, protein translocation regulator [Source:HGNC Symbol;Acc:HGNC:21082]	1.78823	1.72599	1.64346	1.73438	1.47885	1.77449	0.85494	1.21573	0.03936	1.78503	0.09096	1.80308	1.44805
ENST00000525244	-1.01859991949506	0.00167365	0.460772	down	11:+:86245268-86277535	MERGE.8719	11:+:86244544-86278813	11:+:86245268-86277535	ENSG00000074266	8726	O75530	EED	embryonic ectoderm development [Source:HGNC Symbol;Acc:HGNC:3188]	1.20042	1.10966	1.17305	1.76348	0.69686	0.72521	1.18737	0.80567	1.05311	2.30649	2.2599	2.48055	4.51235
ENST00000265171	1.12598	0.0380494	0.68203	up	4:+:109912891-110012266	ENSG00000138798	4:+:109912884-110012266	4:+:109912891-110012266	ENSG00000138798	1950	P01133	EGF	epidermal growth factor [Source:HGNC Symbol;Acc:HGNC:3229]	0.85177	0.88231	0.74221	0.60088	0.74464	0.87904	0.74527	0.32477	0.50611	0.17388	0.79957	0.101	0.66883
ENST00000618156	-2.17037770860318	0.0053623	0.50248	down	3:-:195514425-195543386	MERGE.33578	3:-:195511180-195543386	3:-:195514425-195543386	ENSG00000184203	5504	P41236	PPP1R2	protein phosphatase 1 regulatory inhibitor subunit 2 [Source:HGNC Symbol;Acc:HGNC:9288]	0.74895	0.5649	0.74059	0.71285	0.70775	0.91827	0.64558	1.00339	9.27415	5.4942	0.46267	4.34834	4.70362
ENST00000503828	3.09613	0.0474486	0.691762	up	5:+:96742221-96747399	MERGE.36678	5:+:95961470-96779982	5:+:96742221-96747399	ENSG00000153113	831	Q59HE3	CAST	calpastatin [Source:HGNC Symbol;Acc:HGNC:1515]	0.03216	2.75511	2.95404	3.7912	0.28784	0.33414	0.0565	0.05572	0.02796	0.08646	0.09693	0.03087	0.03071
ENST00000503820	-4.32887493892083	0.00285835	0.471368	down	4:-:182914946-182917219	MERGE.35364	4:-:182890060-182917936	4:-:182914946-182917219	ENSG00000129187	1635	P32321	DCTD	dCMP deaminase [Source:HGNC Symbol;Acc:HGNC:2710]	0	0	0	0.84456	0.51297	0	0	0.58961	1.94666	0.96306	0.88175	1.35801	0.25653
ENST00000397128	-1.20242822237833	0.000162645	0.228826	down	5:-:40759379-40798198	MERGE.35855	5:-:40759379-40798374	5:-:40759379-40798198	ENSG00000132356	5562	Q13131	PRKAA1	protein kinase AMP-activated catalytic subunit alpha 1 [Source:HGNC Symbol;Acc:HGNC:9376]	2.38777	2.55358	4.69613	3.84831	2.17083	1.44787	1.67064	2.87448	4.54976	4.92107	6.07484	7.28942	7.13768
ENST00000532202	1.69415	0.00346764	0.481631	up	11:+:764370-765005	MERGE.6995	11:+:747329-765024	11:+:764370-765005	ENSG00000177156	6888	P37837	TALDO1	transaldolase 1 [Source:HGNC Symbol;Acc:HGNC:11559]	1.486	0.95123	1.35188	0.99261	0.85115	0.78597	0.83535	1.23577	0.41344	0.42612	0.3583	0.11409	0.73779
ENST00000458535	2.2762	0.0145258	0.622662	up	3:+:32238679-32370321	ENSG00000170293	3:+:32238679-32370325	3:+:32238679-32370321	ENSG00000170293	152189	Q8IZV2	CMTM8	CKLF like MARVEL transmembrane domain containing 8 [Source:HGNC Symbol;Acc:HGNC:19179]	0.62842	0.54606	0.16914	0.50651	0.37494	0.50222	0.41044	1.31208	0.09807	0.21659	0	0.24743	0.32308
ENST00000643098	4.35119	0.00686925	0.524367	up	6:-:2948159-2971605	MERGE.37993	6:-:2940064-2972165	6:-:2948159-2971605	ENSG00000124570	5269	P35237	SERPINB6	serpin family B member 6 [Source:HGNC Symbol;Acc:HGNC:8950]	0.11757	1.71553	0.47996	0.29836	0.27183	0.43494	0.83477	1.25614	0	0	0.66935	0.26329	0
ENST00000500777	-4.94785933641534	0.0132877	0.616257	down	4:-:82818672-82881940	MERGE.34572	4:-:82818661-82901166	4:-:82818672-82881940	ENSG00000138674	22872	A0A024RDD3	SEC31A	SEC31 homolog A, COPII coat complex component [Source:HGNC Symbol;Acc:HGNC:17052]	0	3.34797	3.50385	3.8037	0	0	0	3.43517	1.07069	3.41016	4.02865	3.72043	2.83122
ENST00000515231	-2.80968910330647	0.0329193	0.675919	down	5:+:111224382-111484766	MERGE.36756	5:+:111223653-111494886	5:+:111224382-111484766	ENSG00000152495	814	Q16566	CAMK4	calcium/calmodulin dependent protein kinase IV [Source:HGNC Symbol;Acc:HGNC:1464]	0.29649	1.17044	0.30119	0	0	0.50587	0	0.33141	0.90641	0.96849	0.3267	0.40387	0.64837
ENST00000538384	-3.38515449956276	0.0170264	0.637418	down	2:-:10570768-10689987	MERGE.24859	2:-:10570766-10689987	2:-:10570768-10689987	ENSG00000115761	79954	Q9BSC4	NOL10	nucleolar protein 10 [Source:HGNC Symbol;Acc:HGNC:25862]	0.16903	0.20774	0.18072	0.19372	0.15548	0	0	0.10575	1.85342	1.8766	0.69815	0.15772	0.21967
ENST00000605930	-6.34927938942159	0.00724014	0.530839	down	6:+:33621379-33696569	MERGE.38809	6:+:33620365-33697192	6:+:33621379-33696569	ENSG00000096433	3710	Q14573	ITPR3	inositol 1,4,5-trisphosphate receptor type 3 [Source:HGNC Symbol;Acc:HGNC:6182]	0	0	0	8.02832	5.02843	0	4.27313	5.035	3.66885	7.10879	4.85366	7.86914	5.53265
ENST00000467118	-2.19691286659388	0.0332037	0.676441	down	22:+:38667896-38670945	MERGE.30674	22:+:38656636-38673854	22:+:38667896-38670945	ENSG00000100211	25776	A0A024R1L9	CBY1	chibby family member 1, beta catenin antagonist [Source:HGNC Symbol;Acc:HGNC:1307]	0	0.50843	0	0	0.34527	0.43725	0.20331	1.43703	0.83856	0.69142	0.65889	0.62942	0.77354
ENST00000392884	-3.96311693683727	0.00366893	0.484878	down	11:-:118339094-118342631	MERGE.9002	11:-:118333510-118342744	11:-:118339094-118342631	ENSG00000167286	915	P04234	CD3D	CD3d molecule [Source:HGNC Symbol;Acc:HGNC:1673]	0	0	0	1.42415	0.96559	0	1.06612	0	0.67423	0.90641	2.84533	0.6148	3.57332
ENST00000595560	-1.88795066401483	0.0340174	0.677746	down	19:-:57555998-57559860	ENSG00000251369	19:-:57535257-57559863	19:-:57555998-57559860	ENSG00000251369	162972	Q7Z398	ZNF550	zinc finger protein 550 [Source:HGNC Symbol;Acc:HGNC:28643]	0.14203	0.05348	0	0.0279	0.81348	0.29511	0.12475	0.63976	0.41985	0.43272	0.7705	0.59973	0.5153
ENST00000416983	-1.9926262833067	0.0114497	0.598599	down	22:-:37469063-37486387	MERGE.30616	22:-:37469063-37486401	22:-:37469063-37486387	ENSG00000100060	4242	O00587	MFNG	MFNG O-fucosylpeptide 3-beta-N-acetylglucosaminyltransferase [Source:HGNC Symbol;Acc:HGNC:7038]	0.11835	0.42337	0.11043	3.10031	0.26834	0.1565	0.29801	0.16404	0.26755	1.23029	0.88782	2.96838	3.17166
ENST00000396062	-2.91758357181451	0.0492819	0.696347	down	14:-:45115600-45134529	MERGE.13174	14:-:45114457-45135319	14:-:45115600-45134529	ENSG00000100442	2287	Q00688	FKBP3	FK506 binding protein 3 [Source:HGNC Symbol;Acc:HGNC:3719]	1.06118	0.66222	1.78352	0	0	0	1.60235	2.50988	0.80861	1.13258	1.94057	2.24282	1.79874
ENST00000392263	-3.64845168699927	0.00248378	0.466746	down	2:+:201233443-201286594	MERGE.27513	2:+:201233443-201287711	2:+:201233443-201286594	ENSG00000064012	841	Q14790	CASP8	caspase 8 [Source:HGNC Symbol;Acc:HGNC:1509]	0	0.19464	0	0.48359	0.40534	0.0093	0.17296	0	0.31674	1.02348	0.32643	0.6142	0.81788
ENST00000434772	-2.85673399674912	0.0138667	0.61828	down	19:+:44052009-44067991	MERGE.23873	19:+:44025342-44089613	19:+:44052009-44067991	ENSG00000178386	7766	Q9UK11	ZNF223	zinc finger protein 223 [Source:HGNC Symbol;Acc:HGNC:13016]	0	0.33114	0.47609	0.02608	0.04752	0.15045	0	0.5922	0.47897	0.54719	0.28673	0.59876	0.58936
ENST00000457745	2.59201	0.0301934	0.671816	up	2:+:151486277-151498213	MERGE.26893	2:+:151409883-151508013	2:+:151486277-151498213	ENSG00000080345	55183	Q5UIP0	RIF1	replication timing regulatory factor 1 [Source:HGNC Symbol;Acc:HGNC:23207]	0.71789	0.96113	1.06058	0.94026	1.07081	0.88899	0.42037	0.52514	0.66578	0.95782	0	0	1.00531
ENST00000494263	1.55012	0.0133219	0.616852	up	2:+:218781749-218815288	MERGE.27779	2:+:218781749-218819383	2:+:218781749-218815288	ENSG00000135929	1593	Q02318	CYP27A1	cytochrome P450 family 27 subfamily A member 1 [Source:HGNC Symbol;Acc:HGNC:2605]	3.45244	3.29708	2.54951	5.96565	9.59404	4.19414	6.2352	6.12769	2.1371	0.57168	5.77456	3.16328	0.69869
ENST00000343262	-1.81349497542439	0.0151577	0.626389	down	16:-:1962052-1964860	MERGE.16427	16:-:1962052-1964860	16:-:1962052-1964860	ENSG00000140988	6187	P15880	RPS2	ribosomal protein S2 [Source:HGNC Symbol;Acc:HGNC:10404]	9.22197	56.2589	31.5979	22.3752	18.0085	29.8081	1.81752	42.0602	64.6828	167.469	49.0908	53.1651	38.3008
ENST00000565760	3.33758	0.0407767	0.68203	up	16:-:57172309-57186055	MERGE.17520	16:-:57113374-57186116	16:-:57172309-57186055	ENSG00000172775	80011	Q9GZU8	FAM192A	family with sequence similarity 192 member A [Source:HGNC Symbol;Acc:HGNC:29856]	1.60976	4.68385	0.02134	0.57502	0.08731	0.09215	0	1.33108	0	0.04371	0	0.02341	0.16302
ENST00000643634	-2.52180086021321	0.0267138	0.65941	down	2:-:55316103-55330168	MERGE.25597	2:-:55287842-55419895	2:-:55316103-55330168	ENSG00000115355	55704	O14997	CCDC88A	coiled-coil domain containing 88A [Source:HGNC Symbol;Acc:HGNC:25523]	0	1.00298	0.00533	0.59209	0.19071	0.09776	0.31017	0.50104	0.50818	0.94386	0.8808	0.66026	0.85453
ENST00000332345	1.44906	0.00710163	0.528581	up	2:+:108588311-108684137	MERGE.26383	2:+:108534355-108687246	2:+:108588311-108684137	ENSG00000169756	3987	P48059	LIMS1	LIM zinc finger domain containing 1 [Source:HGNC Symbol;Acc:HGNC:6616]	1.66336	5.55376	10.7536	4.26359	4.02399	2.5161	2.79647	4.97561	1.01687	2.80646	3.19859	0.79817	1.29039
ENST00000503412	-2.66581605223095	0.00604023	0.512578	down	4:-:119500823-119519099	MERGE.34936	4:-:119493389-119628991	4:-:119500823-119519099	ENSG00000138735	8654	O76074	PDE5A	phosphodiesterase 5A [Source:HGNC Symbol;Acc:HGNC:8784]	0.08996	0.01694	0.22034	0.0707	0.0322	0.06797	0.28446	0.04676	0.84473	0.43532	1.39183	0.12087	0.92765
ENST00000535146	-1.22476521309606	0.0495788	0.696773	down	12:+:67294955-67297848	MERGE.10606	12:+:67269281-67319968	12:+:67294955-67297848	ENSG00000111530	55832	Q86VP6	CAND1	cullin associated and neddylation dissociated 1 [Source:HGNC Symbol;Acc:HGNC:30688]	0.20061	0.18885	1.45401	1.04162	0.10259	1.00151	0.15103	0.8689	0.64785	1.30976	1.32443	1.18267	1.20398
ENST00000510659	-6.42443135798393	0.0153025	0.628062	down	5:+:31532287-31554808	MERGE.35721	5:+:31532266-31555058	5:+:31532287-31554808	ENSG00000082213	55322	A0A024RE14	C5orf22	chromosome 5 open reading frame 22 [Source:HGNC Symbol;Acc:HGNC:25639]	0	0	0	0	1.93535	0	0	0	1.53996	1.24115	1.43803	3.15259	0
ENST00000580896	1.04042	0.0418464	0.68203	up	17:-:62031513-62032473	MERGE.20521	17:-:61942605-62065972	17:-:62031513-62032473	ENSG00000108510	9969	A0A024QZ75	MED13	mediator complex subunit 13 [Source:HGNC Symbol;Acc:HGNC:22474]	0.51152	0.48152	0.50338	0.62809	0.68668	0.90586	0.89858	0.27694	0.22237	0.34378	0.44966	0.18409	0.4884
ENST00000465897	2.19684	0.0425057	0.68203	up	1:-:53866804-53889780	MERGE.1732	1:-:53851719-53889834	1:-:53866804-53889780	ENSG00000058799	54432	Q9Y548	YIPF1	Yip1 domain family member 1 [Source:HGNC Symbol;Acc:HGNC:25231]	1.05271	0.50484	1.28573	2.20477	0.46218	0.88171	0.88975	1.63457	1.05343	0	1.37688	0.09531	0.56894
ENST00000469368	1.24864	0.0468336	0.69043	up	X:-:75069056-75071581	MERGE.47666	X:-:75051554-75156732	X:-:75069056-75071581	ENSG00000131269	22	O75027	ABCB7	ATP binding cassette subfamily B member 7 [Source:HGNC Symbol;Acc:HGNC:48]	1.73225	1.89446	0.51253	1.10105	0.95754	0.89023	1.96904	0.70616	0.44297	0.61636	1.10049	0.09779	1.14318
ENST00000360311	-3.71895782045356	0.000657717	0.351359	down	3:+:31981774-31991628	MERGE.31456	3:+:31981771-31991628	3:+:31981774-31991628	ENSG00000197385	344787	A6NHJ4	ZNF860	zinc finger protein 860 [Source:HGNC Symbol;Acc:HGNC:34513]	0	0.10241	0.38971	0.08142	0.09736	1.06174	0.15926	0.04039	0.57652	1.42052	2.35763	1.44178	1.63226
ENST00000546575	-2.52990935123569	0.00108993	0.409226	down	12:-:54456139-54463333	MERGE.10368	12:-:54455950-54473602	12:-:54456139-54463333	ENSG00000170627	121355	A0A024RB57	GTSF1	gametocyte specific factor 1 [Source:HGNC Symbol;Acc:HGNC:26565]	0.07008	0.03299	0.0613	0.27537	0.3136	0	0.03078	0.09106	0.48747	0.53382	0.28163	0.5717	0.76952
ENST00000546579	1.19386	0.0175732	0.639764	up	12:-:95990505-95995200	MERGE.10969	12:-:95972662-95996365	12:-:95990505-95995200	ENSG00000084110	3034	P42357	HAL	histidine ammonia-lyase [Source:HGNC Symbol;Acc:HGNC:4806]	1.05918	1.34387	3.16224	1.28925	1.05096	1.00038	1.21347	0.79784	1.18116	0.35077	0.60145	0.35357	0.85741
ENST00000514448	1.54687	0.00567902	0.506277	up	5:+:180909573-180948353	MERGE.37771	5:+:180899077-180950906	5:+:180909573-180948353	ENSG00000113303	79908	Q6UX41	BTNL8	butyrophilin like 8 [Source:HGNC Symbol;Acc:HGNC:26131]	3.12455	3.82858	3.29792	2.90442	4.91095	2.48771	4.78578	3.01984	2.23394	0.50908	0.40212	2.55258	2.71211
ENST00000329378	1.17459	0.003872	0.486018	up	5:-:94519206-94618597	MERGE.36627	5:-:94152966-94618604	5:-:94519206-94618597	ENSG00000185261	285600	Q8IV33	KIAA0825	KIAA0825 [Source:HGNC Symbol;Acc:HGNC:28532]	1.01458	0.95508	0.6889	0.64817	0.93341	0.62321	0.65435	0.7068	0.13571	0.23524	0.45619	0.48345	1.01614
ENST00000377104	-1.52453221609078	0.00917815	0.570443	down	13:-:80335976-80340951	ENSG00000136158	13:-:80335976-80340951	13:-:80335976-80340951	ENSG00000136158	10253	O43597	SPRY2	sprouty RTK signaling antagonist 2 [Source:HGNC Symbol;Acc:HGNC:11270]	0.36492	0.42224	0.31256	0.17177	0.02722	0.07899	0.10684	0.35563	0.46931	0.55864	0.60339	0.62747	0.4936
ENST00000487948	1.02615	0.00293361	0.471368	up	8:+:25310468-25317370	MERGE.43383	8:+:25184723-25418082	8:+:25310468-25317370	ENSG00000147459	80005	Q9H7D0	DOCK5	dedicator of cytokinesis 5 [Source:HGNC Symbol;Acc:HGNC:23476]	5.3122	5.63457	5.105	4.4833	9.30754	7.06666	5.02742	3.24066	1.33357	2.91656	4.13423	3.26714	3.89336
ENST00000595341	1.35621	0.0139685	0.619099	up	19:-:47093749-47094487	MERGE.24061	19:-:47063160-47113752	19:-:47093749-47094487	ENSG00000130749	23211	Q9UPT8	ZC3H4	zinc finger CCCH-type containing 4 [Source:HGNC Symbol;Acc:HGNC:17808]	1.07985	1.57737	1.56348	2.52387	0.96643	1.23093	1.17743	0.48384	0.61513	0.80083	0.41151	0.92914	0.17777
ENST00000491680	-1.19358645581735	0.0166341	0.635385	down	2:+:30447246-30640947	MERGE.25208	2:+:30447226-30644225	2:+:30447246-30640947	ENSG00000172954	253558	Q6UWP7	LCLAT1	lysocardiolipin acyltransferase 1 [Source:HGNC Symbol;Acc:HGNC:26756]	0.20933	0.53487	0.41855	0.41126	0.18734	0.16947	0.19262	0.25042	0.26867	0.56276	0.39057	1.28193	2.1034
ENST00000592790	1.88857	0.0308842	0.672804	up	17:+:59837931-59842255	MERGE.20465	17:+:59619689-59842255	17:+:59837931-59842255	ENSG00000062716	81671	Q96GC9	VMP1	vacuole membrane protein 1 [Source:HGNC Symbol;Acc:HGNC:29559]	10.1154	6.07452	9.59179	4.99379	7.03708	6.03516	6.72721	3.90876	0.20326	0.27932	9.78595	4.96789	7.65994
ENST00000252744	1.75624	0.0129802	0.613877	up	5:+:61332273-61546170	MERGE.36048	5:+:61332273-61546170	5:+:61332273-61546170	ENSG00000130449	57688	Q9HCJ5	ZSWIM6	zinc finger SWIM-type containing 6 [Source:HGNC Symbol;Acc:HGNC:29316]	3.31713	1.97738	2.48823	4.01793	6.66065	1.97845	2.2089	5.49426	0.10654	2.33986	2.40636	2.23152	0.72982
ENST00000598235	-2.55131048464153	0.0244008	0.654428	down	19:-:14516113-14517833	MERGE.22830	19:-:14514770-14529770	19:-:14516113-14517833	ENSG00000132002	3337	Q6FHS4	DNAJB1	DnaJ heat shock protein family (Hsp40) member B1 [Source:HGNC Symbol;Acc:HGNC:5270]	0	0.56525	0	0.25024	0.27684	0.17186	0.46349	0.33101	1.64533	0.34242	0.31077	2.113	1.04241
ENST00000469225	1.62353	0.0212052	0.65193	up	1:+:7965351-7985282	MERGE.273	1:+:7952647-8005312	1:+:7965351-7985282	ENSG00000116288	11315	V9HWC2	PARK7	Parkinsonism associated deglycase [Source:HGNC Symbol;Acc:HGNC:16369]	1.69291	1.27491	4.04774	2.86033	1.37368	1.30047	0.65427	1.70114	1.17753	0.32364	1.83686	0.15164	0.64656
ENST00000248248	1.88415	0.0178711	0.641648	up	16:+:77190919-77202405	MERGE.17932	16:+:77190835-77213215	16:+:77190919-77202405	ENSG00000103111	22879	Q6ZR87	MON1B	MON1 homolog B, secretory trafficking associated [Source:HGNC Symbol;Acc:HGNC:25020]	1.59145	2.52498	2.34862	0.47624	2.17651	3.50144	1.69408	1.21883	1.74106	0.60209	0.09265	0.25034	1.00881
ENST00000497407	-2.03566440857095	0.0471228	0.691586	down	20:-:1629527-1630643	MERGE.28182	20:-:1516759-1686692	20:-:1629527-1630643	ENSG00000089012	55423	Q9P1W8	SIRPG	signal regulatory protein gamma [Source:HGNC Symbol;Acc:HGNC:15757]	0	0.42657	0	0.48223	0	0.60632	0.13267	0.52339	0.49248	0.91366	0.22763	0.39865	0.97349
ENST00000329559	-2.29490404256703	0.0199506	0.649799	down	14:-:92116123-92121917	MERGE.14056	14:-:92116122-92121917	14:-:92116123-92121917	ENSG00000183648	4707	O75438	NDUFB1	NADH:ubiquinone oxidoreductase subunit B1 [Source:HGNC Symbol;Acc:HGNC:7695]	0.06079	0.02861	0.47859	0	0.0272	0.02871	0.0267	0.02633	0.02643	0.19067	1.4047	0.23337	0.69652
ENST00000479510	-2.62361335293003	0.00152731	0.45455	down	6:+:33420070-33439121	MERGE.38796	6:+:33419661-33457548	6:+:33420070-33439121	ENSG00000197283	8831	Q96PV0	SYNGAP1	synaptic Ras GTPase activating protein 1 [Source:HGNC Symbol;Acc:HGNC:11497]	0.23226	0.21864	0.09481	0.24336	0.29793	0.05118	0.2584	0.00671	0.26925	0.8672	1.27557	1.36711	0.81311
ENST00000357266	5.19934	0.0174877	0.639764	up	6:-:35573590-35688937	MERGE.38879	6:-:35557619-35736948	6:-:35573590-35688937	ENSG00000096060	2289	Q13451	FKBP5	FK506 binding protein 5 [Source:HGNC Symbol;Acc:HGNC:3721]	4.22494	0.54872	21.3298	6.03937	0.52167	1.49088	4.19307	0.54917	0	0	1.07291	1.04533	0.46718
ENST00000550121	-2.6826511550903	0.0109216	0.5925	down	12:+:55997259-56001905	MERGE.10401	12:+:55997180-56006953	12:+:55997259-56001905	ENSG00000139531	6821	P51687	SUOX	sulfite oxidase [Source:HGNC Symbol;Acc:HGNC:11460]	0	0	0.59029	0.02882	0	0.63736	0.25771	0.25416	0.25509	0.99909	0.56005	0.67578	0.70034
ENST00000472944	-5.3838194576971	0.00117136	0.411242	down	1:+:52056304-52088418	MERGE.1635	1:+:52056125-52090716	1:+:52056304-52088418	ENSG00000134717	91408	Q96K17	BTF3L4	basic transcription factor 3 like 4 [Source:HGNC Symbol;Acc:HGNC:30547]	0	0.02799	0	0	0	0.04915	0	0.16742	0.41363	0.17319	6.35531	0.23542	0.19873
ENST00000553680	-2.93416969271992	0.0142164	0.620608	down	14:+:103684777-103685896	MERGE.14311	14:+:103561896-103714249	14:+:103684777-103685896	ENSG00000126214	3831	Q07866	KLC1	kinesin light chain 1 [Source:HGNC Symbol;Acc:HGNC:6387]	0	0	0.70329	1.21503	0	0	0	0.42859	0.61837	0.69276	0.2796	0.47483	0.50192
ENST00000405975	-2.44348290576786	0.0339403	0.677746	down	2:-:43230836-43596046	MERGE.25415	2:-:43230836-43596046	2:-:43230836-43596046	ENSG00000115970	63892	Q6YHU6	THADA	THADA, armadillo repeat containing [Source:HGNC Symbol;Acc:HGNC:19217]	1.64846	0.08401	0.01607	1.0804	1.00311	0.02231	0.96836	1.27109	1.87145	0.95501	2.89295	3.19179	1.01504
ENST00000462252	-3.93249143950794	0.00524864	0.500198	down	10:+:133464232-133468991	MERGE.6915	10:+:133453928-133561220	10:+:133464232-133468991	ENSG00000214279	619207	-	SCART1	scavenger receptor family member expressed on T cells 1	0.0093	0	0.23188	1.05984	0.46198	0.01318	0.55144	0	0.34369	0.81681	2.4482	0.99528	0.83033
ENST00000647103	1.08713	0.0258958	0.65646	up	1:+:28887091-29120041	MERGE.1035	1:+:28887091-29120446	1:+:28887091-29120041	ENSG00000159023	2035	P11171	EPB41	erythrocyte membrane protein band 4.1 [Source:HGNC Symbol;Acc:HGNC:3377]	1.95745	0.4816	1.0118	0.65278	0.86099	0.82198	0.74976	2.14606	0.40372	0.88951	0.51119	0.33355	0.42211
ENST00000579197	5.11643	0.0145839	0.622862	up	17:-:45435904-45490728	MERGE.20068	17:-:45435900-45490749	17:-:45435904-45490728	ENSG00000225190	9842	Q9Y4G2	PLEKHM1	pleckstrin homology and RUN domain containing M1 [Source:HGNC Symbol;Acc:HGNC:29017]	6.18177	8.91339	10.4778	9.41485	10.4754	9.71992	9.91129	7.64565	6.41395	0	8.12793	0	8.55902
ENST00000371663	-4.34298637920422	0.0440162	0.68203	down	9:+:136807967-136841177	MERGE.46780	9:+:136791355-136841187	9:+:136807967-136841177	ENSG00000196642	55684	Q3YEC7	RABL6	RAB, member RAS oncogene family like 6 [Source:HGNC Symbol;Acc:HGNC:24703]	2.57574	0	0	0.07171	0	0.06894	2.38148	0.06775	0.1224	0.07476	4.92925	6.69532	4.20672
ENST00000392508	-3.51562808085885	0.00443795	0.486018	down	12:+:120496091-120498491	MERGE.11430	12:+:120469814-120498493	12:+:120496091-120498491	ENSG00000088986	8655	Q6FGH9	DYNLL1	dynein light chain LC8-type 1 [Source:HGNC Symbol;Acc:HGNC:15476]	0	0.54188	0	0.11309	0	0	0	0.29919	0.40039	0.41267	0.71711	0.08839	1.31909
ENST00000278426	-2.88937216314565	0.0407019	0.68203	down	11:-:57484534-57515786	MERGE.7816	11:-:57484534-57515786	11:-:57484534-57515786	ENSG00000149150	8501	O75387	SLC43A1	solute carrier family 43 member 1 [Source:HGNC Symbol;Acc:HGNC:9225]	0.26563	0.09886	0.04863	0.72818	0.00553	0.32673	0.93326	0.00535	2.33099	2.4689	0.08689	1.92676	0.34209
ENST00000532308	1.27173	0.0103892	0.589167	up	8:-:143613770-143617532	MERGE.44694	8:-:143612618-143624448	8:-:143613770-143617532	ENSG00000104522	7264	A0A140VKC8	TSTA3	tissue specific transplantation antigen P35B [Source:HGNC Symbol;Acc:HGNC:12390]	1.29943	1.19146	0.67906	2.07217	1.87279	1.56202	2.90527	2.45595	0.88036	0.99809	1.05117	0.53446	0.41894
ENST00000328631	-3.84110859139447	0.0336238	0.676941	down	3:-:48688003-48717250	MERGE.31836	3:-:48688003-48740353	3:-:48688003-48717250	ENSG00000068745	51447	Q9UHH9	IP6K2	inositol hexakisphosphate kinase 2 [Source:HGNC Symbol;Acc:HGNC:17313]	0	5.78774	4.18394	3.22406	0	2.13493	0	3.13294	3.569	3.84861	6.64016	5.163	2.66757
ENST00000390655	-1.03747591721622	0.00635256	0.514514	down	2:-:86841582-86861924	MERGE.26110	2:-:86815339-86861924	2:-:86841582-86861924	ENSG00000172116	926	P10966	CD8B	CD8b molecule [Source:HGNC Symbol;Acc:HGNC:1707]	7.40715	9.23307	8.77793	12.4274	6.37571	14.0562	6.78463	3.65957	17.1245	16.239	8.31778	26.4566	19.8545
ENST00000513587	-2.78205214595463	0.0261573	0.657047	down	5:+:177022735-177065018	MERGE.37628	5:+:177022696-177081189	5:+:177022735-177065018	ENSG00000113761	23567	Q9UL40	ZNF346	zinc finger protein 346 [Source:HGNC Symbol;Acc:HGNC:16403]	0	0	0.50292	0	0.57335	0.48096	0	0.9107	0.35705	0.70657	0.47859	0.45718	0.73716
ENST00000266066	-4.1608409332916	0.00161353	0.460772	down	10:-:97766751-97771952	MERGE.6327	10:-:97766751-97771952	10:-:97766751-97771952	ENSG00000120057	6425	Q5T4F7	SFRP5	secreted frizzled related protein 5 [Source:HGNC Symbol;Acc:HGNC:10779]	0.06993	0.4608	0	0.15456	0	0.92467	0	0.06058	0.5928	1.92695	0.35127	0.93957	1.12672
ENST00000570752	-3.01589476787134	0.0424547	0.68203	down	16:+:2934881-2949813	MERGE.16516	16:+:2911937-2951208	16:+:2934881-2949813	ENSG00000059122	84256	Q4VC44	FLYWCH1	FLYWCH-type zinc finger 1 [Source:HGNC Symbol;Acc:HGNC:25404]	0	0.57654	0.36219	0.83041	0.4246	0.47661	0	0	0.225	0.57975	1.02695	0.66642	0.50241
ENST00000432321	2.86527	0.0206288	0.65193	up	11:+:68030617-68033730	MERGE.8347	11:+:68030617-68036644	11:+:68030617-68033730	ENSG00000110717	4728	O00217	NDUFS8	NADH:ubiquinone oxidoreductase core subunit S8 [Source:HGNC Symbol;Acc:HGNC:7715]	0.60012	1.53337	1.04991	1.16217	1.88746	0.97167	0.73796	1.57442	0	1.64405	1.60202	0.01646	0.72033
ENST00000477456	2.03786	0.0299329	0.671546	up	9:+:114323766-114325251	MERGE.46169	9:+:114323056-114333253	9:+:114323766-114325251	ENSG00000229314	5004	P02763	ORM1	orosomucoid 1 [Source:HGNC Symbol;Acc:HGNC:8498]	0.3803	0.5012	0.36594	1.08338	0.40843	0.21552	1.23595	0.23061	0	0.5112	0.42028	0.32848	0.03631
ENST00000477450	1.54403	0.0456555	0.686341	up	1:+:165649838-165653801	MERGE.3527	1:+:165630861-165661796	1:+:165649838-165653801	ENSG00000143198	4259	A0A024R8Z1	MGST3	microsomal glutathione S-transferase 3 [Source:HGNC Symbol;Acc:HGNC:7064]	0.70544	0.58107	0.65566	0.77959	0.39459	0.33314	0.54217	0.15277	0	0.35559	0.44295	0.33851	0.25258
ENST00000617347	-1.26972965813591	0.00409745	0.486018	down	7:+:142563740-142564245	MERGE.42658	7:+:142563740-142564245	7:+:142563740-142564245	ENSG00000276953	28576	A0A1B0GX12,A0A0B4J2E0	TRBV12-4	T cell receptor beta variable 12-4 [Source:HGNC Symbol;Acc:HGNC:12186]	0.55341	3.94437	1.14108	1.20374	1.94574	1.68007	1.3541	1.57515	3.16192	3.50685	2.26365	5.57667	6.56718
ENST00000598192	-1.02794364060856	0.00965964	0.578477	down	19:+:52401947-52408512	ENSG00000167555	19:+:52397849-52418412	19:+:52401947-52408512	ENSG00000167555	84436	Q3MIS6	ZNF528	zinc finger protein 528 [Source:HGNC Symbol;Acc:HGNC:29384]	0.20542	0.62848	0.38185	0.68105	0.66645	0.48506	0.31576	0.22244	0.62513	0.59828	1.49626	1.10896	1.25039
ENST00000606245	-1.13734765474915	0.00262686	0.471368	down	8:-:99878149-99878794	MERGE.44217	8:-:99873200-99894062	8:-:99878149-99878794	ENSG00000164919	1345	A0A024R9B7	COX6C	cytochrome c oxidase subunit 6C [Source:HGNC Symbol;Acc:HGNC:2285]	0.42234	0.79514	0.78234	1.14699	0.64478	0.39889	0.43642	0.53802	0.5616	2.51567	1.69721	2.00277	1.58927
ENST00000484925	-1.20019821259552	0.0249905	0.655685	down	2:-:27386596-27409575	MERGE.25129	2:-:27381194-27409687	2:-:27386596-27409575	ENSG00000115241	5496	Q6IAU5	PPM1G	protein phosphatase, Mg2+/Mn2+ dependent 1G [Source:HGNC Symbol;Acc:HGNC:9278]	0.47993	0.21686	0.33585	0.16972	0.17181	0.27197	0.13489	0.13304	0.30044	0.22364	0.65574	1.38178	0.98979
ENST00000484928	3.32644	0.0405261	0.68203	up	7:+:150800403-150805109	MERGE.42850	7:+:150800403-150805120	7:+:150800403-150805109	ENSG00000002933	55365	A0A090N8H6	TMEM176A	transmembrane protein 176A [Source:HGNC Symbol;Acc:HGNC:24930]	0.31468	3.82136	4.2942	2.0711	4.72198	4.87433	3.14177	4.29794	4.08579	1.61676	0	0.02013	2.31354
ENST00000553577	-4.88441875762019	0.00157097	0.456566	down	15:-:25841489-25862184	MERGE.14405	15:-:25677273-25865172	15:-:25841489-25862184	ENSG00000206190	57194	O60312	ATP10A	ATPase phospholipid transporting 10A (putative) [Source:HGNC Symbol;Acc:HGNC:13542]	2.98395	5.49141	2.63373	0	0	0	0	0	2.61778	3.63757	2.37667	3.56032	3.90144
ENST00000477132	-1.14652341369978	0.0150078	0.625014	down	2:-:37316814-37324370	MERGE.25284	2:-:37250502-37324808	2:-:37316814-37324370	ENSG00000115825	23683	O94806	PRKD3	protein kinase D3 [Source:HGNC Symbol;Acc:HGNC:9408]	0.26798	0.11212	0.59906	0.55573	0.18653	0.44996	0.26153	0.3869	0.69898	1.12065	0.50853	0.74296	0.9666
ENST00000392437	6.06659	0.0173664	0.639466	up	3:+:193593280-193695652	MERGE.33560	3:+:193593144-193697823	3:+:193593280-193695652	ENSG00000198836	4976	O60313	OPA1	OPA1, mitochondrial dynamin like GTPase [Source:HGNC Symbol;Acc:HGNC:8140]	3.7069	0.12568	5.90129	6.52666	3.43702	1.05702	1.728	0.16328	0	0.03519	0.05523	0.10552	0.02625
ENST00000645078	1.66346	0.0362364	0.6816	up	6:-:32845251-32852787	MERGE.38748	6:-:32840717-32853978	6:-:32845251-32852787	ENSG00000168394	6890	A0A0S2Z5A6	TAP1	transporter 1, ATP binding cassette subfamily B member [Source:HGNC Symbol;Acc:HGNC:43]	0.39937	8.1317	2.44546	1.38762	0.66189	0.49595	0.44823	2.20389	0.27007	0.4573	0.37151	0.47555	0.50137
ENST00000558285	1.36315	0.00732695	0.53275	up	15:+:63532506-63590955	MERGE.15411	15:+:63504511-63603092	15:+:63532506-63590955	ENSG00000140455	9960	Q9Y6I4	USP3	ubiquitin specific peptidase 3 [Source:HGNC Symbol;Acc:HGNC:12626]	3.26136	4.50976	9.77554	3.96389	4.48537	1.84471	3.34205	1.37269	0.48862	1.93186	1.79562	1.52077	2.50699
ENST00000489839	1.00821	0.0394567	0.68203	up	6:-:29608454-29612599	MERGE.38492	6:-:29555515-29633976	6:-:29608454-29612599	ENSG00000204681	2550	Q59HG8	GABBR1	gamma-aminobutyric acid type B receptor subunit 1 [Source:HGNC Symbol;Acc:HGNC:4070]	0.74921	1.33631	0.82784	1.85927	1.19986	1.30351	0.96978	0.58069	0.10285	0.56537	0.71308	1.32452	1.01654
ENST00000320256	1.4326	0.0449908	0.684236	up	2:-:69960089-69962265	MERGE.25979	2:-:69960089-70103221	2:-:69960089-69962265	ENSG00000244617	151516	Q53RT3	ASPRV1	aspartic peptidase retroviral like 1 [Source:HGNC Symbol;Acc:HGNC:26321]	4.64436	6.00283	3.46938	4.68534	9.8173	1.8521	6.31332	2.32452	1.55112	2.48392	0.18516	5.03031	3.48419
ENST00000495724	1.04586	0.00760264	0.537268	up	7:+:130116445-130117666	MERGE.42371	7:+:130070510-130135720	7:+:130116445-130117666	ENSG00000128607	23008	Q6PID8	KLHDC10	kelch domain containing 10 [Source:HGNC Symbol;Acc:HGNC:22194]	0.65063	1.06162	0.60708	1.27825	0.77638	0.81935	0.57148	0.45089	0.18856	0.46643	0.47935	0.41628	0.49698
ENST00000376363	1.71883	0.0261529	0.657047	up	10:-:24984402-25016156	ENSG00000151023	10:-:24981979-25062279	10:-:24984402-25016156	ENSG00000151023	219670	Q8TC29	ENKUR	enkurin, TRPC channel interacting protein [Source:HGNC Symbol;Acc:HGNC:28388]	1.55861	1.03163	1.18232	0.16746	0.82822	0.51753	0.38503	0.71727	0.15881	0.06547	0.61167	0.24541	0.37204
ENST00000298912	1.00738	0.0221483	0.65193	up	14:-:95181940-95319906	ENSG00000165959	14:-:95181940-95319906	14:-:95181940-95319906	ENSG00000165959	79789	Q96JQ2	CLMN	calmin [Source:HGNC Symbol;Acc:HGNC:19972]	1.21496	1.99706	2.65532	1.08588	2.38652	1.73734	0.82608	1.28914	0.33716	1.94847	0.41488	1.33034	0.81624
ENST00000300619	-1.61230744325057	0.00111744	0.409226	down	19:-:23357696-23395560	MERGE.23295	19:-:23304340-23395560	19:-:23357696-23395560	ENSG00000167232	7644	Q05481	ZNF91	zinc finger protein 91 [Source:HGNC Symbol;Acc:HGNC:13166]	0.70756	1.31838	0.32226	0.92195	0.45531	1.06595	1.86704	0.44324	0.84398	2.80873	3.08429	3.3083	3.61799
ENST00000242719	1.23498	0.00743897	0.534129	up	1:+:51236271-51273455	MERGE.1638	1:+:51236271-51277608	1:+:51236271-51273455	ENSG00000123091	26994	Q9Y3C5	RNF11	ring finger protein 11 [Source:HGNC Symbol;Acc:HGNC:10056]	76.3152	31.7928	36.7902	26.7914	34.9949	30.6158	42.3764	49.497	3.58344	23.4844	25.9315	19.8321	23.795
ENST00000420660	-1.15270868020563	0.045259	0.685022	down	2:-:218264162-218269740	MERGE.27746	2:-:218264123-218270257	2:-:218264162-218269740	ENSG00000127837	14	Q13685	AAMP	angio associated migratory cell protein [Source:HGNC Symbol;Acc:HGNC:18]	0.82021	0.90938	0.56601	1.44133	1.44365	0.19797	2.86573	1.66577	3.70038	2.43369	1.21773	2.74634	2.32331
ENST00000606474	3.02904	0.0129135	0.613758	up	6:+:3004167-3010189	MERGE.37999	6:+:2987967-3028869	6:+:3004167-3010189	ENSG00000124588	4835	P16083	NQO2	N-ribosyldihydronicotinamide:quinone reductase 2 [Source:HGNC Symbol;Acc:HGNC:7856]	1.05854	0.83574	2.24022	1.8113	3.05597	0.58052	2.0095	1.18319	0	1.00977	1.47513	0	0.88028
ENST00000632314	2.56588	0.0168739	0.636316	up	10:-:13684036-13707126	MERGE.5114	10:-:13643706-14462142	10:-:13684036-13707126	ENSG00000151474	55691	Q9P2Q2	FRMD4A	FERM domain containing 4A [Source:HGNC Symbol;Acc:HGNC:25491]	1.40232	0.56226	0.86322	0.30612	0.97613	0.50281	0.59306	1.20353	0.8467	0.31416	0.09131	0.19938	0
ENST00000370298	2.05938	0.0096865	0.578964	up	1:+:93079238-93139081	MERGE.2246	1:+:93079235-93139081	1:+:93079238-93139081	ENSG00000143033	22823	Q9Y483	MTF2	metal response element binding transcription factor 2 [Source:HGNC Symbol;Acc:HGNC:29535]	0.44742	1.18664	2.82817	0.85609	1.12467	0.54752	0.58095	0.95716	0.22664	0.76005	0.21889	0.02987	0.59808
ENST00000314138	-1.14602480961967	0.00346709	0.481631	down	11:+:8682411-8689872	MERGE.7260	11:+:8682411-8714759	11:+:8682411-8689872	ENSG00000166441	6157	P46776	RPL27A	ribosomal protein L27a [Source:HGNC Symbol;Acc:HGNC:10329]	3.95671	3.73083	6.43395	4.97067	5.11005	4.85018	8.049	1.32068	7.42816	6.71982	11.9483	8.91049	13.9644
ENST00000647441	2.69136	0.0405941	0.68203	up	20:+:18587942-18766644	MERGE.28384	20:+:18567347-18766644	20:+:18587942-18766644	ENSG00000125821	92675	Q8TEA8	DTD1	D-tyrosyl-tRNA deacylase 1 [Source:HGNC Symbol;Acc:HGNC:16219]	0.97183	0.80094	0.94229	0.96231	0.73352	0.54188	0.42852	0.72352	0.94337	0	0.83127	0.02247	0.88318
ENST00000428992	3.43352	0.0460582	0.687718	up	2:-:151803103-151828468	MERGE.26911	2:-:151787423-152099475	2:-:151803103-151828468	ENSG00000162980	26225	Q9Y689	ARL5A	ADP ribosylation factor like GTPase 5A [Source:HGNC Symbol;Acc:HGNC:696]	0.47266	0	0.41346	0.80197	0.48069	0.62905	1.07564	0.87472	0	0.50057	0	0.22681	0
ENST00000504806	-1.00535202507731	0.0394613	0.68203	down	5:+:10564330-10649624	ENSG00000164236	5:+:10564330-10657816	5:+:10564330-10649624	ENSG00000164236	651746	A6NCL7	ANKRD33B	ankyrin repeat domain 33B [Source:HGNC Symbol;Acc:HGNC:35240]	0.23201	0.2184	0.21177	0.50535	0.24375	0.26677	0.23036	0.20098	0.21049	0.21694	1.09449	0.99713	1.21355
ENST00000411912	-3.35067308891387	0.039139	0.68203	down	2:-:61187463-61241614	MERGE.25659	2:-:61187463-61471050	2:-:61187463-61241614	ENSG00000115464	9736	Q70CQ2	USP34	ubiquitin specific peptidase 34 [Source:HGNC Symbol;Acc:HGNC:20066]	0	0.78186	0	0.96954	0.52666	0.87592	0	0.58397	0.9812	0.55738	1.16371	0.61838	0.82147
ENST00000306320	-1.11235011714442	0.00239013	0.462282	down	5:-:16473054-16617058	MERGE.35630	5:-:16473038-16617058	5:-:16473054-16617058	ENSG00000154153	54463	Q9H6L5	RETREG1	reticulophagy regulator 1 [Source:HGNC Symbol;Acc:HGNC:25964]	2.72064	3.32388	0.90212	1.52923	1.26578	2.10579	1.99715	1.63783	4.38081	3.20374	3.85326	3.40282	5.81896
ENST00000478081	-2.74659983741851	0.000354854	0.298927	down	1:+:156582427-156585841	ENSG00000187862	1:+:156579727-156586770	1:+:156582427-156585841	ENSG00000187862	164118	A2A3L6	TTC24	tetratricopeptide repeat domain 24 [Source:HGNC Symbol;Acc:HGNC:32348]	0.17463	0.0822	0.01528	0.10293	0.20318	0.65976	0.06136	0.15128	0.94138	1.34583	0.75442	1.15642	0.53357
ENST00000360274	-6.18349837621625	0.0108239	0.591776	down	7:-:549750-712572	ENSG00000188191	7:-:549197-727650	7:-:549750-712572	ENSG00000188191	5575	P31321	PRKAR1B	protein kinase cAMP-dependent type I regulatory subunit beta [Source:HGNC Symbol;Acc:HGNC:9390]	0	1.97221	0	0	0	0	0	0	2.11356	2.27154	0	2.01833	1.81713
ENST00000353065	1.93283	0.00295268	0.471368	up	3:-:71771656-71785206	MERGE.32183	3:-:71767057-71786606	3:-:71771656-71785206	ENSG00000163421	60675	Q9HC23	PROK2	prokineticin 2 [Source:HGNC Symbol;Acc:HGNC:18455]	31.3206	17.9069	35.2645	19.6122	33.6035	23.2311	36.1012	20.1581	10.1973	23.5175	2.8937	11.6238	1.81032
ENST00000480678	-1.20222474022641	0.0139116	0.618845	down	10:+:43606419-43607400	ENSG00000198298	10:+:43606407-43617903	10:+:43606419-43607400	ENSG00000198298	220992	Q8NCK3	ZNF485	zinc finger protein 485 [Source:HGNC Symbol;Acc:HGNC:23440]	0.30167	0.56796	0.15833	0.50377	0.21599	0.68382	0.23847	0.23519	0.70818	0.91913	0.36369	0.92645	1.81461
ENST00000409164	-2.77927893323383	0.0310405	0.673673	down	2:-:68134090-68157482	MERGE.25820	2:-:68122936-68261230	2:-:68134090-68157482	ENSG00000243667	116143	Q96MX6	WDR92	WD repeat domain 92 [Source:HGNC Symbol;Acc:HGNC:25176]	0	0.31869	0	1.29903	0	0.55956	0.46462	0.5407	0.5243	1.09972	0.63771	0.65995	0.67678
ENST00000546993	-1.46791446635095	0.0446063	0.682985	down	12:+:57745058-57748205	MERGE.10516	12:+:57738013-57750211	12:+:57745058-57748205	ENSG00000135452	6302	Q12999	TSPAN31	tetraspanin 31 [Source:HGNC Symbol;Acc:HGNC:10539]	0.50697	0.17151	1.30271	1.57962	0.08507	0.11223	1.00888	1.61944	1.04687	1.64686	1.28924	2.06022	1.48242
ENST00000359564	-3.19903011473667	0.0429735	0.68203	down	6:+:116371050-116438243	MERGE.39763	6:+:116254173-116463779	6:+:116371050-116438243	ENSG00000111817	29940	Q9UL01	DSE	dermatan sulfate epimerase [Source:HGNC Symbol;Acc:HGNC:21144]	0.82591	0.63835	0.80612	0	0.78585	0	0.70253	0	0.76345	0.94657	1.13983	0.73006	0.56861
ENST00000502886	-2.7761622020805	0.0187024	0.645478	down	5:-:65451316-65473673	ENSG00000049192	5:-:65148736-65481920	5:-:65451316-65473673	ENSG00000049192	11174	Q9UKP5	ADAMTS6	ADAM metallopeptidase with thrombospondin type 1 motif 6 [Source:HGNC Symbol;Acc:HGNC:222]	0.36327	0.19541	0	0.19117	0	0	0.55839	0.56194	0.27073	0.80221	1.09489	0.49805	0.3964
ENST00000342422	-4.09808233950927	0.0046306	0.487855	down	20:+:36605822-36612557	MERGE.28691	20:+:36573488-36612557	20:+:36605822-36612557	ENSG00000101084	55969	Q9BUV8	C20orf24	chromosome 20 open reading frame 24 [Source:HGNC Symbol;Acc:HGNC:15870]	0	0	0	1.35481	0	1.6579	0	1.66022	0.96555	0.89885	1.76351	0.75636	1.24845
ENST00000344920	-3.11680164411244	0.0174955	0.639764	down	5:+:43603127-43705232	MERGE.35908	5:+:43602692-43707405	5:+:43603127-43705232	ENSG00000112992	23530	A0A024R0C3	NNT	nicotinamide nucleotide transhydrogenase [Source:HGNC Symbol;Acc:HGNC:7863]	1.81713	0.43816	2.97061	0.43893	2.74931	0.01055	3.16272	0.0129	2.34396	3.25672	4.87821	7.05429	3.88952
ENST00000616721	-1.09750598724259	0.0107828	0.591596	down	19:-:39863323-39906323	MERGE.23703	19:-:39863323-39906323	19:-:39863323-39906323	ENSG00000275395	8857	Q9Y6R7	FCGBP	Fc fragment of IgG binding protein [Source:HGNC Symbol;Acc:HGNC:13572]	1.30005	3.30431	1.69387	1.91056	0.80067	2.91786	3.87496	1.58999	2.56854	7.88062	2.56753	6.34345	3.58505
ENST00000340080	-1.74515989210868	0.0233531	0.65309	down	7:+:7566872-7607496	MERGE.40691	7:+:7566872-7608929	7:+:7566872-7607496	ENSG00000164654	54468	Q9NXC5	MIOS	meiosis regulator for oocyte development [Source:HGNC Symbol;Acc:HGNC:21905]	0.30211	0.61691	0.02846	0.06392	0.53243	0.05268	0.37558	0.40262	0.3839	1.35778	0.46694	0.52634	1.22037
ENST00000524363	2.69003	0.0138154	0.617408	up	5:-:154822495-154834954	MERGE.37384	5:-:154818491-154859252	5:-:154822495-154834954	ENSG00000170271	10826	Q96IV6	FAXDC2	fatty acid hydroxylase domain containing 2 [Source:HGNC Symbol;Acc:HGNC:1334]	3.35267	1.31934	0.76925	1.64669	1.96755	1.40159	0.86896	2.11869	2.93888	0.4679	0	0.15824	0.28863
ENST00000595510	-1.96906829766507	0.0334998	0.676706	down	19:+:49474602-49482391	MERGE.24187	19:+:49453169-49492320	19:+:49474602-49482391	ENSG00000090554	2323	P49771	FLT3LG	fms related tyrosine kinase 3 ligand [Source:HGNC Symbol;Acc:HGNC:3766]	0.64146	0.53417	0.2374	0.71494	0.37536	0	0.45508	0.51293	1.64098	1.19386	1.02863	1.17204	0.87159
ENST00000360672	3.69107	0.0195995	0.646449	up	20:-:36612519-36645881	MERGE.28692	20:-:36605791-36646216	20:-:36612519-36645881	ENSG00000101082	84174	Q9H6Q3	SLA2	Src like adaptor 2 [Source:HGNC Symbol;Acc:HGNC:17329]	1.58936	2.99927	1.84941	4.00843	1.09824	2.08064	1.00643	2.99693	1.08622	1.34476	0	0	3.81144
ENST00000591115	-2.32787524152495	0.0279098	0.664832	down	18:-:12785481-12884214	MERGE.21391	18:-:12785478-12929643	18:-:12785481-12884214	ENSG00000175354	5771	P17706	PTPN2	protein tyrosine phosphatase, non-receptor type 2 [Source:HGNC Symbol;Acc:HGNC:9650]	0.19477	0.44003	0.03407	0.79399	0	0.06438	0.03421	0.12654	0.08467	0.37525	1.61431	0.54207	0.92982
ENST00000519712	2.68595	0.0145961	0.622862	up	8:+:125102358-125182430	MERGE.44489	8:+:125091679-125367120	8:+:125102358-125182430	ENSG00000156831	286053	A0A024R9J6	NSMCE2	NSE2/MMS21 homolog, SMC5-SMC6 complex SUMO ligase [Source:HGNC Symbol;Acc:HGNC:26513]	0.9668	0.75083	0.61314	0.97344	0.6922	0.95879	0.95534	0.335	0	0.54148	0	0.44073	1.40772
ENST00000524104	-3.07553891875482	0.0440383	0.68203	down	8:-:73652257-73746840	MERGE.43892	8:-:73420369-73878910	8:-:73652257-73746840	ENSG00000040341	27067	Q9NUL3	STAU2	staufen double-stranded RNA binding protein 2 [Source:HGNC Symbol;Acc:HGNC:11371]	0	0	0	1.34942	1.08401	1.1161	0.94063	0.72935	0.43665	1.34352	1.17977	1.35381	1.95333
ENST00000434377	3.41212	0.0397865	0.68203	up	19:-:36445119-36489435	MERGE.23533	19:-:36445119-36489902	19:-:36445119-36489435	ENSG00000186017	84924	Q969W8	ZNF566	zinc finger protein 566 [Source:HGNC Symbol;Acc:HGNC:25919]	1.297	1.96804	1.32094	1.69269	0.49747	0.81084	1.32909	0.57514	1.29952	1.97308	0.99899	0.00296	0
ENST00000619128	4.20426	0.0277983	0.664719	up	2:+:231060356-231172824	MERGE.27887	2:+:231056864-231172827	2:+:231060356-231172824	ENSG00000173692	5707	Q99460	PSMD1	proteasome 26S subunit, non-ATPase 1 [Source:HGNC Symbol;Acc:HGNC:9554]	0.30463	0.36323	0.72392	0.08479	7.99716	0.23977	0.44149	0.18032	0	0.05915	0.14792	0.07796	0.0097
ENST00000476169	1.07211	0.0459845	0.687498	up	1:+:12244424-12249603	MERGE.479	1:+:12229721-12512486	1:+:12244424-12249603	ENSG00000048707	55187	Q5THJ4	VPS13D	vacuolar protein sorting 13 homolog D [Source:HGNC Symbol;Acc:HGNC:23595]	1.31769	1.145	1.30043	1.06207	1.11881	1.75513	1.45417	0.5561	0.08813	1.30192	1.22199	0.81064	0.67746
ENST00000268150	-2.51793326210715	0.0401269	0.68203	down	15:-:88898714-88913411	ENSG00000140545	15:-:88898683-88913411	15:-:88898714-88913411	ENSG00000140545	4240	Q08431	MFGE8	milk fat globule-EGF factor 8 protein [Source:HGNC Symbol;Acc:HGNC:7036]	1.1351	0.88915	0	0.15464	0.86015	0.62604	0.00728	0.76079	1.49118	1.12855	0.86569	1.42334	1.27365
ENST00000484496	2.95765	0.00647286	0.516529	up	7:-:128392277-128409486	MERGE.42301	7:-:128392277-128410447	7:-:128392277-128409486	ENSG00000106348	3614	P20839	IMPDH1	inosine monophosphate dehydrogenase 1 [Source:HGNC Symbol;Acc:HGNC:6052]	0.42408	0.96061	0.46371	0.67044	1.06745	0.51319	1.06509	0.97007	0.00576	0.01188	0.1398	0.41335	1.82211
ENST00000586538	3.13076	0.0127587	0.612602	up	19:+:38708142-38717316	MERGE.23641	19:+:38647649-38731583	19:+:38708142-38717316	ENSG00000130402	81	A0A0S2Z3G9	ACTN4	actinin alpha 4 [Source:HGNC Symbol;Acc:HGNC:166]	1.29331	0.2767	2.3655	0.95283	1.34161	2.77619	1.13598	0.8148	0	0.05268	0.5906	2.03106	0.11226
ENST00000310109	-2.08180216000456	0.0475608	0.692246	down	11:-:74491843-74493733	MERGE.8533	11:-:74491712-74493733	11:-:74491843-74493733	ENSG00000175536	387787	A6NK58	LIPT2	lipoyl(octanoyl) transferase 2 [Source:HGNC Symbol;Acc:HGNC:37216]	0	0.26713	0.75848	0.69688	0.22575	0.41692	0	0.54626	0.5894	0.56509	0.79192	1.08935	0.75262
ENST00000435168	2.13562	0.000573836	0.336582	up	1:+:40344850-40414240	MERGE.1368	1:+:40344850-40423326	1:+:40344850-40414240	ENSG00000084070	64744	Q8WU79	SMAP2	small ArfGAP2 [Source:HGNC Symbol;Acc:HGNC:25082]	1.73501	2.586	4.44771	2.43814	3.29963	2.18493	1.9261	1.85783	0.71235	2.181	0.24209	0.67067	0.2761
ENST00000515762	3.27053	0.0187103	0.645478	up	5:+:10441954-10461469	MERGE.35572	5:+:10441524-10472029	5:+:10441954-10461469	ENSG00000145491	83853	Q96C74	ROPN1L	rhophilin associated tail protein 1 like [Source:HGNC Symbol;Acc:HGNC:24060]	1.05106	2.09301	2.61679	1.1516	3.25611	1.14544	3.9946	1.96105	1.1423	0	2.25404	1.86223	0
ENST00000592491	-2.27871327547777	0.0180425	0.643411	down	19:-:5789134-5790265	MERGE.22352	19:-:5782960-5791238	19:-:5789134-5790265	ENSG00000141994	56931	B2RDV7	DUS3L	dihydrouridine synthase 3 like [Source:HGNC Symbol;Acc:HGNC:26920]	0	0.61855	0.06967	0.44987	0.10692	0	0.22736	0.06899	0.62324	0.19628	0.64014	0.55417	0.4943
ENST00000298784	-4.45236731667257	0.00910453	0.56924	down	10:+:87095196-87191463	MERGE.6157	10:+:87094161-87191468	10:+:87095196-87191463	ENSG00000122376	54537	Q86V20	FAM35A	family with sequence similarity 35 member A [Source:HGNC Symbol;Acc:HGNC:28773]	0	0	0.22284	3.6192	1.45657	0.15595	0.48066	0	0.34454	1.7121	4.35553	1.66609	3.99976
ENST00000462328	-1.00499192504942	0.0487622	0.696014	down	20:+:49219432-49226466	MERGE.28950	20:+:49219295-49244077	20:+:49219432-49226466	ENSG00000124228	55661	Q96GQ7	DDX27	DEAD-box helicase 27 [Source:HGNC Symbol;Acc:HGNC:15837]	0.21424	0.22002	0.18741	0.30612	0.06972	0.60706	0.15397	0.15185	0.18628	0.97739	0.29351	0.69161	0.5207
ENST00000463783	-1.66994544634239	0.0317304	0.674981	down	3:-:196935407-196942560	MERGE.33657	3:-:196935402-196942597	3:-:196935407-196942560	ENSG00000114503	22916	P52298	NCBP2	nuclear cap binding protein subunit 2 [Source:HGNC Symbol;Acc:HGNC:7659]	0.10799	2.16758	0.33064	1.93985	1.76044	0.38614	0.29812	0.11694	1.10328	0.66015	3.41767	2.3579	2.40476
ENST00000557347	1.15449	0.0385586	0.68203	up	14:-:100361802-100375475	MERGE.14215	14:-:100333788-100376805	14:-:100361802-100375475	ENSG00000140105	7453	P23381	WARS	tryptophanyl-tRNA synthetase [Source:HGNC Symbol;Acc:HGNC:12729]	0.9735	0.99496	0.99755	0.60109	0.3485	0.65676	0.21988	0.31323	0.12092	0.4985	0.33532	0.4004	0.1859
ENST00000423181	-1.10743396618799	0.0292982	0.669634	down	2:-:85608567-85612066	MERGE.26079	2:-:85603591-85612066	2:-:85608567-85612066	ENSG00000168887	388969	L7T9J5	C2orf68	chromosome 2 open reading frame 68 [Source:HGNC Symbol;Acc:HGNC:34353]	0.14799	0.20123	0.30206	0.12922	0.1766	0.34168	0.2022	0.44157	0.22875	1.28197	0.46256	0.34718	1.08332
ENST00000522653	-1.07431745700697	0.0318393	0.675	down	5:+:134115352-134147983	MERGE.37009	5:+:134114711-134152176	5:+:134115352-134147983	ENSG00000081059	6932	P36402	TCF7	transcription factor 7 [Source:HGNC Symbol;Acc:HGNC:11639]	1.92646	5.10663	0.47847	4.12726	2.63323	4.23799	1.13511	1.72609	2.25245	6.51483	4.42642	4.99563	5.95432
ENST00000492398	-2.68000263215001	0.0355508	0.680462	down	1:+:44803268-44805950	MERGE.1506	1:+:44800225-44805990	1:+:44803268-44805950	ENSG00000173846	1263	Q9H4B4	PLK3	polo like kinase 3 [Source:HGNC Symbol;Acc:HGNC:2154]	0	0.34608	0	0.62505	0.91114	1.00163	0	0.5757	0.66388	1.11505	0.68188	1.30274	0.44553
ENST00000389704	-2.45996094129286	0.0125364	0.610611	down	13:+:37000541-37009401	MERGE.12022	13:+:36998816-37009732	13:+:37000541-37009401	ENSG00000120699	11340	Q96B26	EXOSC8	exosome component 8 [Source:HGNC Symbol;Acc:HGNC:17035]	0.24113	1.14758	0.49218	0.9738	0	0.73386	0.1059	0.06963	0.95509	1.2845	1.44008	0.91282	2.07211
ENST00000511820	-5.72376378642406	0.0048347	0.488815	down	18:+:13029787-13124995	MERGE.21401	18:+:12991276-13125052	18:+:13029787-13124995	ENSG00000101639	55125	B7ZMF0	CEP192	centrosomal protein 192 [Source:HGNC Symbol;Acc:HGNC:25515]	0	0.55235	1.52458	4.20076	3.15075	0	0	0	1.35538	3.64053	2.70765	3.82252	1.53828
ENST00000425234	-3.28011079941719	0.028633	0.667431	down	6:+:26402250-26412920	MERGE.38433	6:+:26360060-26477237	6:+:26402250-26412920	ENSG00000026950	11119	O00481	BTN3A1	butyrophilin subfamily 3 member A1 [Source:HGNC Symbol;Acc:HGNC:1138]	0	0	1.35763	0	0	0.91012	0.44192	1.09328	0.99351	0.4585	0.76248	0.6138	0.61066
ENST00000479996	2.82257	0.0017822	0.460772	up	20:-:64076564-64079425	MERGE.29247	20:-:64071322-64079988	20:-:64076564-64079425	ENSG00000171700	10287	P49795	RGS19	regulator of G protein signaling 19 [Source:HGNC Symbol;Acc:HGNC:13735]	0.52252	0.28107	0.26119	0.80658	1.80374	0.56402	0.78678	0.25865	0	0	0.29997	0	0.28509
ENST00000393630	2.128	0.0248519	0.655207	up	12:+:62466817-62600479	MERGE.10542	12:+:62466817-62600479	12:+:62466817-62600479	ENSG00000061987	23041	Q7Z3U7	MON2	MON2 homolog, regulator of endosome-to-Golgi trafficking [Source:HGNC Symbol;Acc:HGNC:29177]	1.6611	1.04929	0.18718	5.02582	0.30728	0.37224	0.46404	3.05382	0.10091	0.19284	0.51498	0.22045	0.17776
ENST00000399744	-2.16239677668624	0.0221975	0.65193	down	22:+:18078008-18088460	MERGE.29906	22:+:18077920-18146554	22:+:18078008-18088460	ENSG00000215193	55670	A0A024R100	PEX26	peroxisomal biogenesis factor 26 [Source:HGNC Symbol;Acc:HGNC:22965]	0.03839	0.00904	0.84803	0.11315	0.27489	0.23571	0.37096	1.02273	1.00981	0.72252	1.69721	0.87513	0.60487
ENST00000479802	-1.68374144390806	0.013749	0.617408	down	6:+:33275866-33276510	MERGE.38780	6:+:33272010-33276510	6:+:33275866-33276510	ENSG00000231500	6222	P62269	RPS18	ribosomal protein S18 [Source:HGNC Symbol;Acc:HGNC:10401]	14.2613	4.20674	10.0617	6.26022	3.79074	4.95479	25.2577	12.556	18.2445	13.8593	81.6326	12.0085	75.0216
ENST00000527688	1.36528	0.000840986	0.385247	up	12:+:104288718-104350283	MERGE.11093	12:+:104215779-104350305	12:+:104288718-104350283	ENSG00000198431	7296	Q16881	TXNRD1	thioredoxin reductase 1 [Source:HGNC Symbol;Acc:HGNC:12437]	0.34527	0.57956	0.42575	0.59252	0.39463	0.82508	0.57731	0.5045	0.15552	0.1752	0.12538	0.2595	0.52826
ENST00000315554	-5.60950157293307	0.0114753	0.599192	down	1:+:22052689-22090804	MERGE.755	1:+:22052613-22126932	1:+:22052689-22090804	ENSG00000070831	998	A0A024RAE4	CDC42	cell division cycle 42 [Source:HGNC Symbol;Acc:HGNC:1736]	7.12913	19.5297	16.8136	0	0	0	15.9605	0	20.6518	7.07196	9.88287	6.60853	40.9469
ENST00000624957	3.69802	0.0257221	0.65646	up	17:+:82051893-82057440	MERGE.21173	17:+:82050691-82057470	17:+:82051893-82057440	ENSG00000169727	2873	Q13098	GPS1	G protein pathway suppressor 1 [Source:HGNC Symbol;Acc:HGNC:4549]	1.74998	0.69537	1.40003	0.06047	2.20365	0.4402	0.57158	0.32756	0	0.40978	0.05301	0.22787	0.02519
ENST00000397473	-2.57764076737904	0.0346503	0.679874	down	13:-:99254714-99258428	MERGE.12574	13:-:99254714-99261744	13:-:99254714-99258428	ENSG00000125245	2841	Q14330	GPR18	G protein-coupled receptor 18 [Source:HGNC Symbol;Acc:HGNC:4472]	0.13535	0.53696	0.98948	0.09497	0	0.18263	0.33118	0.94637	2.17711	0.44185	2.94303	0.32475	3.61854
ENST00000558472	-2.81531251439655	0.0333543	0.676441	down	15:+:48331456-48342052	MERGE.15143	15:+:48331011-48343373	15:+:48331456-48342052	ENSG00000128951	1854	P33316	DUT	deoxyuridine triphosphatase [Source:HGNC Symbol;Acc:HGNC:3078]	0	0	0	0.93632	0.89273	1.21431	1.51868	0	0.77092	0.79457	0.57902	1.48917	0.63495
ENST00000529957	1.02895	0.00351345	0.483103	up	16:+:1351946-1362906	MERGE.16278	16:+:1351923-1364113	16:+:1351946-1362906	ENSG00000090581	84572	Q9UJJ9	GNPTG	N-acetylglucosamine-1-phosphate transferase gamma subunit [Source:HGNC Symbol;Acc:HGNC:23026]	0.85292	0.73736	1.33992	1.09432	1.5734	1.06862	1.20783	1.19121	0.55996	0.40556	0.6995	0.61809	0.78113
ENST00000418019	-2.87333270715129	0.043869	0.68203	down	2:-:218454815-218568291	MERGE.27760	2:-:218450251-218568361	2:-:218454815-218568291	ENSG00000135913	57695	Q86T82	USP37	ubiquitin specific peptidase 37 [Source:HGNC Symbol;Acc:HGNC:20063]	0.39249	0.5542	0	0	0.50975	0	0.29849	0.37316	0.49523	0.48039	0.79343	0.23427	0.53927
ENST00000553566	-1.15688961004941	0.0377691	0.68203	down	14:-:54481395-54488861	MERGE.13344	14:-:54474484-54489196	14:-:54481395-54488861	ENSG00000197045	2764	P60983	GMFB	glia maturation factor beta [Source:HGNC Symbol;Acc:HGNC:4373]	0.53359	0.85005	0.82581	0.2016	0.80815	0.19384	0.7571	0.14222	0.92787	2.24368	0.61855	0.9848	1.37166
ENST00000326245	2.48263	0.0331885	0.676441	up	1:-:160876539-160885170	ENSG00000179914	1:-:160876539-160885170	1:-:160876539-160885170	ENSG00000179914	55600	Q8WWA0	ITLN1	intelectin 1 [Source:HGNC Symbol;Acc:HGNC:18259]	2.0078	0.76624	0.66456	0.37314	0.50993	0.14094	0.69112	1.11643	0.46001	0.04863	0.38162	0	0.40154
ENST00000616122	1.20714	0.0490128	0.696185	up	6:-:85607785-85642922	MERGE.39430	6:-:85505496-85643792	6:-:85607785-85642922	ENSG00000135316	10492	O60506	SYNCRIP	synaptotagmin binding cytoplasmic RNA interacting protein [Source:HGNC Symbol;Acc:HGNC:16918]	2.78553	3.91094	2.32872	2.23051	1.54588	2.05498	1.8027	3.73253	0.16091	2.51742	3.08454	2.48203	0.52785
ENST00000442985	4.81889	0.000124406	0.210234	up	1:+:15876576-15920906	MERGE.570	1:+:15847864-15940460	1:+:15876576-15920906	ENSG00000065526	23013	Q96T58	SPEN	spen family transcriptional repressor [Source:HGNC Symbol;Acc:HGNC:17575]	0.54036	1.32256	0.59873	0.81391	0.3224	0.44232	0.49045	0.4681	0	0	0	0.98533	0
ENST00000489806	-6.77784807033444	4.35465e-06	0.0486721	down	10:+:90894775-90906065	MERGE.6215	10:+:90871716-90908553	10:+:90894775-90906065	ENSG00000148688	10556	P78346	RPP30	ribonuclease P/MRP subunit p30 [Source:HGNC Symbol;Acc:HGNC:17688]	0	0	1.58003	0	0	0	0	0	1.67657	0.82025	1.14029	1.61636	1.30511
ENST00000325568	-3.72445604987938	0.0307109	0.67232	down	16:+:3065297-3069667	MERGE.16546	16:+:3065297-3082192	16:+:3065297-3069667	ENSG00000008517	9235	P24001	IL32	interleukin 32 [Source:HGNC Symbol;Acc:HGNC:16830]	0.01452	0.01367	0.0127	0.01427	0.026	0.01372	0.01276	0.90586	0.89657	0.89804	1.91148	1.33811	0.01387
ENST00000284311	-1.3209056082133	0.00804233	0.545328	down	3:+:98531899-98533150	MERGE.32312	3:+:98531899-98533150	3:+:98531899-98533150	ENSG00000154165	2838	P49685	GPR15	G protein-coupled receptor 15 [Source:HGNC Symbol;Acc:HGNC:4469]	1.43568	1.12222	0.91947	0.55404	4.69209	0.70221	2.03791	1.62121	3.33239	4.02043	3.20667	2.74337	4.73655
ENST00000376377	-1.50043197654491	0.0297103	0.670405	down	6:-:30743199-30744548	MERGE.38530	6:-:30743199-30744554	6:-:30743199-30744548	ENSG00000137331	8870	P46695	IER3	immediate early response 3 [Source:HGNC Symbol;Acc:HGNC:5392]	1.02237	1.17504	1.1543	0.68899	0.60644	0.67369	0.60563	0.33984	4.83728	1.45947	8.28868	0.60468	1.62315
ENST00000264805	2.00121	0.00901718	0.567628	up	4:-:119498541-119627633	MERGE.34936	4:-:119493389-119628991	4:-:119498541-119627633	ENSG00000138735	8654	O76074	PDE5A	phosphodiesterase 5A [Source:HGNC Symbol;Acc:HGNC:8784]	0.1116	0.82542	0.36259	0.68385	1.56472	0.91349	1.15759	0.48336	0.10627	0.14763	0.42711	0.1683	0.1167
ENST00000283141	-3.25398718843975	0.000274408	0.277526	down	6:+:10886831-10974309	MERGE.38093	6:+:10747759-10979320	6:+:10886831-10974309	ENSG00000153157	221711	B4DFB8	SYCP2L	synaptonemal complex protein 2 like [Source:HGNC Symbol;Acc:HGNC:21537]	0.24099	0.00483	0.09419	0.15614	0.03212	0.02906	0.01801	0.02665	0.14266	0.62029	0.65936	0.42319	0.70987
ENST00000534405	-1.1820785456945	0.0126907	0.6122	down	11:+:6390473-6394991	MERGE.7212	11:+:6390431-6394998	11:+:6390473-6394991	ENSG00000166311	6609	P17405	SMPD1	sphingomyelin phosphodiesterase 1 [Source:HGNC Symbol;Acc:HGNC:11120]	0.57083	1.40824	0.58543	0.14824	0.42279	0.52675	1.0143	0.34102	0.99832	1.31704	1.59521	1.12085	1.49726
ENST00000448302	2.84276	0.01268	0.6122	up	3:-:50348316-50350781	MERGE.31930	3:-:50347330-50351091	3:-:50348316-50350781	ENSG00000114388	10641	Q8WTW4	NPRL2	NPR2 like, GATOR1 complex subunit [Source:HGNC Symbol;Acc:HGNC:24969]	0.5982	0.27352	1.0316	0.33578	0.62714	0.58114	0.40533	0.69586	0	0	0.49796	0.34446	0.50588
ENST00000392249	1.41326	0.0368867	0.68203	up	2:+:201451796-201480846	MERGE.27467	2:+:201387858-201480846	2:+:201451796-201480846	ENSG00000082146	55437	Q9C0K7	STRADB	STE20-related kinase adaptor beta [Source:HGNC Symbol;Acc:HGNC:13205]	30.5221	27.7664	67.2001	36.346	20.574	89.6051	25.1162	18.7334	15.8397	14.119	23.1914	29.5456	1.8682
ENST00000396593	3.80723	0.0469587	0.690884	up	16:-:8852942-8868401	MERGE.16673	16:-:8852942-8869012	16:-:8852942-8868401	ENSG00000153048	23589	Q9Y2V2	CARHSP1	calcium regulated heat stable protein 1 [Source:HGNC Symbol;Acc:HGNC:17150]	0.7319	0.50925	3.24292	5.28801	3.15646	3.84209	0.4938	3.8868	4.06714	0	4.20938	0.45301	0
ENST00000470328	-1.49571569760486	0.0221017	0.65193	down	7:-:87836249-87842267	MERGE.41776	7:-:87833568-87876357	7:-:87836249-87842267	ENSG00000075303	55972	Q8TBP6	SLC25A40	solute carrier family 25 member 40 [Source:HGNC Symbol;Acc:HGNC:29680]	0.15019	0.28276	0.50675	1.49642	0.63367	0.32423	0.13192	0.16728	0.80215	1.49969	2.71599	0.37064	1.10624
ENST00000618810	-2.78919600793981	0.0495441	0.696773	down	4:-:105682630-105700016	ENSG00000138785	4:-:105682627-105895986	4:-:105682630-105700016	ENSG00000138785	57117	A0A024RDK4	INTS12	integrator complex subunit 12 [Source:HGNC Symbol;Acc:HGNC:25067]	1.80456	1.30672	1.87744	1.18526	0	0	0.02814	1.76671	1.10478	1.77019	1.74859	2.35696	1.54967
ENST00000621943	-2.41334955572664	0.00930997	0.572498	down	1:-:43363398-43367738	MERGE.1447	1:-:43363397-43368074	1:-:43363398-43367738	ENSG00000066322	64834	Q9BW60	ELOVL1	ELOVL fatty acid elongase 1 [Source:HGNC Symbol;Acc:HGNC:14418]	0.32591	0.3161	0.28509	0.33956	0.28284	0.32648	0.27759	6.15985	2.39574	0.46906	4.65349	7.52577	3.4513
ENST00000434584	-3.93966639737361	0.00955631	0.577906	down	X:-:79360388-79367552	MERGE.47732	X:-:79360384-79367667	X:-:79360388-79367552	ENSG00000078596	9452	O43736	ITM2A	integral membrane protein 2A [Source:HGNC Symbol;Acc:HGNC:6173]	0	1.81506	0.04134	0.02785	0.03384	0	1.45282	0.00819	0.07396	1.29587	1.31989	1.85045	1.23634
ENST00000498638	-2.46545047302814	0.0260991	0.656822	down	7:-:100156265-100157199	MERGE.41948	7:-:100154420-100158715	7:-:100156265-100157199	ENSG00000146826	55262	Q8WVR3	C7orf43	chromosome 7 open reading frame 43 [Source:HGNC Symbol;Acc:HGNC:25604]	0	0.2896	0	0.47849	0.34416	0	0.83318	0.42196	1.06993	0.55137	1.10753	0.54129	0.41613
ENST00000506345	1.03581	0.0065636	0.517432	up	5:-:138511104-138517662	MERGE.37100	5:-:138506095-138543300	5:-:138511104-138517662	ENSG00000120705	2107	P62495	ETF1	eukaryotic translation termination factor 1 [Source:HGNC Symbol;Acc:HGNC:3477]	0.68805	1.18206	0.45141	0.84486	0.60039	0.89356	1.2087	0.64073	0.32903	0.55492	0.58757	0.3962	0.29563
ENST00000396366	-1.43145566301526	0.0408385	0.68203	down	9:+:69035762-69073022	MERGE.45519	9:+:69035259-69255208	9:+:69035762-69073022	ENSG00000165060	2395	A0A0S2Z3G4	FXN	frataxin [Source:HGNC Symbol;Acc:HGNC:3951]	0.08703	0.1147	0.10658	0.10259	0.65428	0.1644	0.25991	0.07539	0.12107	0.73312	0.64704	1.63711	0.23268
ENST00000278175	2.3757	0.00112624	0.409226	up	11:+:10304680-10307397	MERGE.7318	11:+:10304680-10307397	11:+:10304680-10307397	ENSG00000148926	133	P35318	ADM	adrenomedullin [Source:HGNC Symbol;Acc:HGNC:259]	3.77169	2.30022	8.22216	3.80536	6.90342	8.5721	11.6436	1.44556	0.5848	1.68612	1.04354	1.69956	0.50401
ENST00000391988	-2.56939309159513	0.0237515	0.653926	down	2:-:240500544-240520527	MERGE.28053	2:-:240479422-240579321	2:-:240500544-240520527	ENSG00000144504	51281	Q9P2S6	ANKMY1	ankyrin repeat and MYND domain containing 1 [Source:HGNC Symbol;Acc:HGNC:20987]	0.19744	1.0886	0	0.66496	0	1.09223	0	0.65969	0.90736	1.06156	0.56673	0.92034	1.26573
ENST00000470481	1.45423	0.0112576	0.59618	up	10:+:72223133-72233829	MERGE.5848	10:+:72216000-72235860	10:+:72223133-72233829	ENSG00000166295	119504	Q96DE5	ANAPC16	anaphase promoting complex subunit 16 [Source:HGNC Symbol;Acc:HGNC:26976]	0.43019	0.30579	0.48383	0.98316	0.53429	0.70483	0.58607	0.73771	0.19083	0.44844	0.0441	0.25277	0.51134
ENST00000487109	-1.60164620302831	0.0492706	0.696347	down	9:-:137007377-137028915	MERGE.46808	9:-:137007227-137028922	9:-:137007377-137028915	ENSG00000107331	20	Q9BZC7	ABCA2	ATP binding cassette subfamily A member 2 [Source:HGNC Symbol;Acc:HGNC:32]	0.61549	4.30036	0.36884	0.46131	3.58943	0.62474	0.36158	2.55164	2.1232	4.23337	6.4486	7.0596	0.67926
ENST00000585624	-1.69627972089064	0.022926	0.652018	down	19:-:37678623-37692233	MERGE.23609	19:-:37613749-37719790	19:-:37678623-37692233	ENSG00000196381	163115	A0A024R0G3	ZNF781	zinc finger protein 781 [Source:HGNC Symbol;Acc:HGNC:26745]	0.27876	0.33739	0	0.31295	0.1782	0.15045	0.24485	0.44847	0.93486	0.60667	0.28006	0.84082	1.1407
ENST00000578073	2.28289	0.0381671	0.68203	up	17:+:29566052-29568341	MERGE.19417	17:+:29566052-29573157	17:+:29566052-29568341	ENSG00000167543	90313	Q8NBR0	TP53I13	tumor protein p53 inducible protein 13 [Source:HGNC Symbol;Acc:HGNC:25102]	0.66593	1.31644	0.58252	1.63538	1.31115	0.12579	1.46229	1.55753	0	0	0.26761	0.95865	1.97106
ENST00000513857	1.66194	0.0224621	0.65193	up	5:-:95017367-95081582	MERGE.36641	5:-:94703741-95284575	5:-:95017367-95081582	ENSG00000175471	79772	Q6DN14	MCTP1	multiple C2 and transmembrane domain containing 1 [Source:HGNC Symbol;Acc:HGNC:26183]	1.54786	0.72854	1.53215	0.24008	1.203	0.65402	1.00178	0.38814	0.10625	0.51102	0.28646	0.39092	0.19446
ENST00000536760	-1.41211721267567	0.0275153	0.662239	down	12:-:109564820-109573483	ENSG00000139428	12:-:109553737-109573874	12:-:109564820-109573483	ENSG00000139428	326625	Q96EY8	MMAB	methylmalonic aciduria (cobalamin deficiency) cblB type [Source:HGNC Symbol;Acc:HGNC:19331]	0.2716	0.46485	0.10799	0.75187	0.15468	0.02332	0.06506	0.12833	0.1932	0.8629	0.29766	0.80566	0.70723
ENST00000647278	-3.18568536065363	0.004202	0.486018	down	1:+:150068029-150076264	MERGE.2910	1:+:150067279-150145329	1:+:150068029-150076264	ENSG00000136631	11311	Q9NRW7	VPS45	vacuolar protein sorting 45 homolog [Source:HGNC Symbol;Acc:HGNC:14579]	0	0	0.60599	0	0.28416	0.29989	0	0.77514	0.52703	0.93119	0.72498	0.83106	1.1024
ENST00000486911	2.15822	0.0346715	0.679874	up	9:+:71911661-71986054	MERGE.45541	9:+:71911510-71986054	9:+:71911661-71986054	ENSG00000155621	138241	Q96MD7	C9orf85	chromosome 9 open reading frame 85 [Source:HGNC Symbol;Acc:HGNC:28784]	1.06316	0.98261	0.67636	0.95891	0.78281	0.69377	0.61548	0.97958	0.02101	0.01299	1.08267	1.14091	1.10738
ENST00000479747	-1.07996544872702	0.0407295	0.68203	down	9:-:127915976-127917038	MERGE.46476	9:-:127866480-127917038	9:-:127915976-127917038	ENSG00000136840	27090	Q9H4F1	ST6GALNAC4	ST6 N-acetylgalactosaminide alpha-2,6-sialyltransferase 4 [Source:HGNC Symbol;Acc:HGNC:17846]	0.35079	0.4747	0.57536	0.47381	0.41206	1.13892	0.15406	0.30388	1.35343	1.37529	0.37445	0.79957	1.61189
ENST00000492955	-2.47136210843315	0.0148916	0.62486	down	2:-:159902365-159904749	MERGE.26987	2:-:159768630-159904749	2:-:159902365-159904749	ENSG00000054219	4065	Q59H44	LY75	lymphocyte antigen 75 [Source:HGNC Symbol;Acc:HGNC:6729]	0.01145	0.01078	0.36048	0.56223	0.01024	0.01081	0.43235	0.51564	0.60712	0.43083	0.83953	0.43944	0.50277
ENST00000461370	-1.02904476373245	0.00206626	0.460772	down	2:-:61887948-61888458	MERGE.25671	2:-:61868089-61888804	2:-:61887948-61888458	ENSG00000115484	10575	P50991	CCT4	chaperonin containing TCP1 subunit 4 [Source:HGNC Symbol;Acc:HGNC:1617]	1.98542	1.79112	1.12165	3.65684	1.92495	1.32828	1.78023	2.00654	3.99191	5.00392	4.82043	2.77875	4.54173
ENST00000564416	-1.08232007351805	0.0257892	0.65646	down	16:-:88898088-88941200	MERGE.18326	16:-:88874858-88977204	16:-:88898088-88941200	ENSG00000129993	863	O75081	CBFA2T3	CBFA2/RUNX1 translocation partner 3 [Source:HGNC Symbol;Acc:HGNC:1537]	0.68378	0.4165	0.42222	0.71121	0.61196	0.53186	0.14132	0.17422	0.83932	1.40572	0.56574	0.77204	1.53618
ENST00000381724	-2.1187628191693	0.0358088	0.680462	down	20:-:1369580-1393038	MERGE.28176	20:-:1309909-1393172	20:-:1369580-1393038	ENSG00000088832	2280	P62942	FKBP1A	FK506 binding protein 1A [Source:HGNC Symbol;Acc:HGNC:3711]	0.80573	0.06192	0.05754	0.01615	0.82411	0.01553	0.04333	0.07122	0.08578	0.53047	0.23128	1.657	0.83211
ENST00000413411	-1.53289858050515	0.0430527	0.68203	down	10:-:13333877-13347358	MERGE.5101	10:-:13317424-13348298	10:-:13333877-13347358	ENSG00000086475	22929	P49903	SEPHS1	selenophosphate synthetase 1 [Source:HGNC Symbol;Acc:HGNC:19685]	0.19453	0.09156	0.06381	0.09555	0.10881	0.45933	0.44853	1.1796	0.16914	0.47939	1.05047	1.47021	1.36982
ENST00000489798	-1.50729643627966	0.00389963	0.486018	down	7:-:144643544-144738924	MERGE.42717	7:-:144451941-144836395	7:-:144643544-144738924	ENSG00000196511	27010	A0A090N8Y0	TPK1	thiamin pyrophosphokinase 1 [Source:HGNC Symbol;Acc:HGNC:17358]	0.18237	0.10301	0.22334	0.42996	0.13057	0.0689	0.16019	0.15798	0.19028	0.98057	0.69624	0.7001	0.48756
ENST00000481254	1.258	0.0189788	0.645478	up	9:-:35074779-35075509	MERGE.45218	9:-:35073835-35080016	9:-:35074779-35075509	ENSG00000221829	2189	Q53XM5	FANCG	Fanconi anemia complementation group G [Source:HGNC Symbol;Acc:HGNC:3588]	0.21688	0.71455	0.45057	0.39945	0.38819	0.5377	0.38099	0.91587	0.09428	0.17005	0.46301	0.41628	0.1553
ENST00000403716	1.88572	0.0168511	0.636316	up	2:+:131104847-131149851	MERGE.26690	2:+:131104847-131366085	2:+:131104847-131149851	ENSG00000115762	55041	A0A024QZ35	PLEKHB2	pleckstrin homology domain containing B2 [Source:HGNC Symbol;Acc:HGNC:19236]	2.23259	3.00834	2.50496	1.42099	2.35146	4.55193	2.10038	1.46089	0.90479	0.89286	1.27535	2.18868	0.05285
ENST00000414736	-2.39590492834828	0.0477547	0.692865	down	3:-:11790543-11817337	MERGE.31185	3:-:11790442-11846919	3:-:11790543-11817337	ENSG00000144559	132001	Q96BW9	TAMM41	TAM41 mitochondrial translocator assembly and maintenance homolog [Source:HGNC Symbol;Acc:HGNC:25187]	0	0	0	0.85151	0.86444	1.00585	0.17403	1.09417	0.30147	1.73112	0.8211	1.68759	0.63848
ENST00000518736	-2.37316576742447	0.0433182	0.68203	down	8:-:100923985-100951595	MERGE.44234	8:-:100916525-100953388	8:-:100923985-100951595	ENSG00000164924	7534	D0PNI1	YWHAZ	tyrosine 3-monooxygenase/tryptophan 5-monooxygenase activation protein zeta [Source:HGNC Symbol;Acc:HGNC:12855]	0.03635	0.01711	0.0159	0.01785	0.01627	0.03433	0.03193	0.04723	0.03161	1.64501	0.01826	0.06977	1.3883
ENST00000367441	1.96122	0.00948929	0.576078	up	1:+:193069016-193084866	MERGE.3878	1:+:193059422-193092091	1:+:193069016-193084866	ENSG00000116747	6738	P10155	TROVE2	TROVE domain family member 2 [Source:HGNC Symbol;Acc:HGNC:11313]	0.72583	1.54367	2.21829	0.59856	2.7828	3.06376	1.35377	0.41917	0.2571	0.23287	0.13504	0.72238	0.94969
ENST00000523500	1.78277	0.00323805	0.477363	up	8:-:27597996-27611357	MERGE.43415	8:-:27596917-27615031	8:-:27597996-27611357	ENSG00000120885	1191	P10909	CLU	clusterin [Source:HGNC Symbol;Acc:HGNC:2095]	1.3683	1.53552	2.89501	3.20466	2.18372	3.10035	0.78149	1.8451	0.91423	0.41073	0.48079	0.23935	1.82774
ENST00000477255	1.54868	0.00318961	0.476398	up	19:+:54593650-54599716	MERGE.24503	19:+:54572920-54637528	19:+:54593650-54599716	ENSG00000104974	11024	O75019	LILRA1	leukocyte immunoglobulin like receptor A1 [Source:HGNC Symbol;Acc:HGNC:6602]	1.68651	2.50828	4.39889	2.27701	2.67412	2.28388	1.25137	2.4416	0.50887	0.46927	3.36551	1.13078	0.5147
ENST00000493816	1.20527	0.0476854	0.692808	up	10:-:18546062-18551822	MERGE.5195	10:-:18513115-18659285	10:-:18546062-18551822	ENSG00000241058	221078	Q8TEA1	NSUN6	NOP2/Sun RNA methyltransferase family member 6 [Source:HGNC Symbol;Acc:HGNC:23529]	1.06992	0.47961	0.49024	0.65062	0.36478	0.38496	1.43203	1.10337	0.39868	0.4109	0.10237	0.48896	0.29187
ENST00000533607	-1.36660369589841	0.0479809	0.693035	down	12:-:54974420-54984746	MERGE.10377	12:-:54942504-54985156	12:-:54974420-54984746	ENSG00000135426	9840	A0A024RB73	TESPA1	thymocyte expressed, positive selection associated 1 [Source:HGNC Symbol;Acc:HGNC:29109]	0.8899	3.03309	0.67107	0.24115	0.13731	0.98541	1.64414	0.18607	1.68085	1.23743	0.98652	2.26763	3.45729
ENST00000568406	2.5793	0.0402063	0.68203	up	1:+:44724507-44725591	MERGE.1495	1:+:44674692-44725591	1:+:44724507-44725591	ENSG00000198520	339541	Q6PIY5	C1orf228	chromosome 1 open reading frame 228 [Source:HGNC Symbol;Acc:HGNC:34345]	0.04421	0.37457	1.77901	0.65145	0.65287	0.48021	0.07767	0.95747	0.46128	0.05943	0.04442	0.04243	0.04221
ENST00000488251	-2.25244221243188	0.0189983	0.645478	down	1:-:155826870-155853809	MERGE.3250	1:-:155335268-155859400	1:-:155826870-155853809	ENSG00000116580	54856	Q3T8J9	GON4L	gon-4 like [Source:HGNC Symbol;Acc:HGNC:25973]	0.16481	0.17454	0.41449	0.04048	0.03688	0.01946	0.07238	0.37478	0.19704	4.28311	0.41395	0.59315	0.35407
ENST00000245458	-1.36747351952514	0.0187245	0.645478	down	14:-:49583572-49586376	MERGE.13210	14:-:49570984-49599164	14:-:49583572-49586376	ENSG00000213741	6235	P62273	RPS29	ribosomal protein S29 [Source:HGNC Symbol;Acc:HGNC:10419]	8.72926	9.90167	7.25651	8.04231	6.06549	10.8052	22.6687	20.1491	19.5635	13.9444	76.2054	13.2688	74.8052
ENST00000375895	2.82254	0.0454194	0.68522	up	6:-:31662076-31665850	MERGE.38663	6:-:31661229-31666283	6:-:31662076-31665850	ENSG00000204438	7918	A0A024RCU2	GPANK1	G-patch domain and ankyrin repeats 1 [Source:HGNC Symbol;Acc:HGNC:13920]	1.3374	1.03236	0.91252	1.1561	1.09319	0.56421	1.11989	0.64106	1.41863	0.71109	2.31104	0	0
ENST00000564567	1.64592	0.0431985	0.68203	up	16:+:84820003-84880725	MERGE.18090	16:+:84819984-84920768	16:+:84820003-84880725	ENSG00000103196	83716	Q9H0B8	CRISPLD2	cysteine rich secretory protein LCCL domain containing 2 [Source:HGNC Symbol;Acc:HGNC:25248]	0.57352	0.27452	0.98637	0.26737	0.66117	0.39479	1.04166	0.17683	0.03381	0.27004	0.03906	0.29853	0.81675
ENST00000410024	2.27352	0.0479862	0.693035	up	2:+:231781671-231807724	MERGE.27926	2:+:231781671-231809254	2:+:231781671-231807724	ENSG00000144524	64708	Q9H9Q2	COPS7B	COP9 signalosome subunit 7B [Source:HGNC Symbol;Acc:HGNC:16760]	0.49471	1.75321	0.56002	1.37212	1.48449	1.5529	0.54955	2.76032	0	0.76928	0.89169	2.13648	0.1806
ENST00000410026	3.34896	0.0442326	0.68203	up	2:+:191678136-191696659	MERGE.27374	2:+:191678068-191741081	2:+:191678136-191696659	ENSG00000173559	64859	Q96AH0	NABP1	nucleic acid binding protein 1 [Source:HGNC Symbol;Acc:HGNC:26232]	7.41219	0.76056	0.18765	0.17515	6.91413	2.12088	0.21412	3.3293	0.00121	0.33579	0.45204	0.23128	0.23941
ENST00000273261	-1.24464770983089	0.00496806	0.492855	down	3:-:66378797-66500932	MERGE.32138	3:-:66378797-66501263	3:-:66378797-66500932	ENSG00000144749	26018	Q96JA1	LRIG1	leucine rich repeats and immunoglobulin like domains 1 [Source:HGNC Symbol;Acc:HGNC:17360]	0.40784	0.53004	0.63365	0.35877	1.83045	0.68991	0.41169	0.59849	0.67215	1.2437	2.00283	1.49845	2.98738
ENST00000514301	1.44912	0.0417065	0.68203	up	4:+:99864872-99869614	MERGE.34704	4:+:99816693-99876290	4:+:99864872-99869614	ENSG00000070190	27071	Q9UN19	DAPP1	dual adaptor of phosphotyrosine and 3-phosphoinositides 1 [Source:HGNC Symbol;Acc:HGNC:16500]	1.99734	1.70979	0.33207	0.56796	1.20738	0.5185	0.56427	0.79428	0.34529	0.07327	0.89184	0.90239	0.17844
ENST00000530292	4.70405	0.00972125	0.579294	up	15:-:89316328-89320830	MERGE.16010	15:-:89305198-89334861	15:-:89316328-89320830	ENSG00000140521	5428	P54098	POLG	DNA polymerase gamma, catalytic subunit [Source:HGNC Symbol;Acc:HGNC:9179]	1.60972	1.7432	0.03176	1.77149	0.05416	0.06859	2.36005	0.08388	0	0	0.02432	0.04646	0.01156
ENST00000590822	1.73609	0.047851	0.692957	up	19:-:6078101-6110468	MERGE.22388	19:-:5993164-6199573	19:-:6078101-6110468	ENSG00000087903	5990	P48378	RFX2	regulatory factor X2 [Source:HGNC Symbol;Acc:HGNC:9983]	1.34603	1.16963	0.81515	1.16967	2.1313	1.418	1.77343	0.58301	0	1.8557	0.88419	0.44716	0.93918
ENST00000466941	1.81105	0.0139629	0.61903	up	1:+:6588687-6589280	MERGE.235	1:+:6580001-6589280	1:+:6588687-6589280	ENSG00000204859	3104	P10074	ZBTB48	zinc finger and BTB domain containing 48 [Source:HGNC Symbol;Acc:HGNC:4930]	0.73647	1.15546	0.80528	0.15072	0.32955	0.60864	0.21563	0.47848	0.16008	0.10999	0.18497	0.1178	0.1465
ENST00000422143	-2.04648597629094	0.0183752	0.644386	down	7:+:142740206-142740894	MERGE.42679	7:+:142740206-142740894	7:+:142740206-142740894	ENSG00000232869	28558	A0A5B7	TRBV29-1	T cell receptor beta variable 29-1 [Source:HGNC Symbol;Acc:HGNC:12210]	0.63876	0.22549	0.24446	0.07843	0.03573	0.41477	0.07013	0	0.55537	1.14481	0.16043	0.72797	0.91483
ENST00000378000	-1.65662643479302	0.00999747	0.584019	down	10:+:16436984-16513737	MERGE.5163	10:+:16436943-16513745	10:+:16436984-16513737	ENSG00000165983	9317	Q96BW5	PTER	phosphotriesterase related [Source:HGNC Symbol;Acc:HGNC:9590]	0.82008	0.85198	2.94379	0.88488	0.24718	0.58593	0.48145	0.22821	2.73385	1.16134	0.96476	4.33073	3.36734
ENST00000515404	-2.74328411762029	0.0305821	0.67232	down	5:-:72227763-72320239	MERGE.36228	5:-:72219409-72320646	5:-:72227763-72320239	ENSG00000113048	23107	Q92552	MRPS27	mitochondrial ribosomal protein S27 [Source:HGNC Symbol;Acc:HGNC:14512]	1.65508	0.58745	0	0	0.2064	0	0.13107	0.24679	0.94361	0.23098	0.50429	0.49475	1.25644
ENST00000423625	-2.00309681149001	0.0368927	0.68203	down	10:-:109882548-109907819	MERGE.6544	10:-:109864766-109923553	10:-:109882548-109907819	ENSG00000108039	7511	Q9NQW7	XPNPEP1	X-prolyl aminopeptidase 1 [Source:HGNC Symbol;Acc:HGNC:12822]	0.02254	0.16975	0.33519	0.02214	0	0.02129	0.17819	0.19526	0.07839	0.28278	0.36233	0.23796	1.80782
ENST00000442522	-5.9774113794219	0.00103065	0.409226	down	3:+:56557228-56570671	MERGE.32060	3:+:56557161-56621818	3:+:56557228-56570671	ENSG00000180376	285331	A2RUB6	CCDC66	coiled-coil domain containing 66 [Source:HGNC Symbol;Acc:HGNC:27709]	0	0	1.37308	0	0	0	0	1.40422	0.55483	0.23663	1.76121	2.36524	2.22007
ENST00000525364	-1.51471539363178	0.00960604	0.578477	down	11:+:65525077-65538704	MERGE.8127	11:+:65525077-65538704	11:+:65525077-65538704	ENSG00000142186	57410	Q96KG9	SCYL1	SCY1 like pseudokinase 1 [Source:HGNC Symbol;Acc:HGNC:14372]	0.83846	0.14032	0.33141	0.12202	0.25569	0.60421	0.09274	0.49498	0.7344	0.76249	1.23547	0.57222	1.24532
ENST00000450966	-3.01397942305783	0.0445749	0.682985	down	2:-:233475520-233565590	MERGE.27982	2:-:233475520-233566782	2:-:233475520-233565590	ENSG00000085982	55230	Q9NVE5	USP40	ubiquitin specific peptidase 40 [Source:HGNC Symbol;Acc:HGNC:20069]	0.02286	0.01345	0.005	0.95163	1.1202	1.05534	1.04921	0	0.27331	1.16774	1.0192	0.80631	0.80219
ENST00000481828	1.11569	0.0237183	0.653926	up	3:+:155079856-155118791	MERGE.33141	3:+:155024124-155183729	3:+:155079856-155118791	ENSG00000196549	4311	P08473	MME	membrane metalloendopeptidase [Source:HGNC Symbol;Acc:HGNC:7154]	0.76869	1.46488	2.64046	0.6446	1.19133	2.49682	1.92674	1.28305	0.60314	0.94085	0.58391	0.46782	1.10987
ENST00000394323	-2.19799784911382	0.0411127	0.68203	down	7:-:64990809-65006653	MERGE.41445	7:-:64971776-65006743	7:-:64990809-65006653	ENSG00000213462	2086	Q14264	ERV3-1	endogenous retrovirus group 3 member 1, envelope [Source:HGNC Symbol;Acc:HGNC:3454]	0.11215	0.14446	0.17555	0.15655	0.06339	0.17282	0.11406	0.21986	0.17449	5.19939	0.20755	4.61104	0.17471
ENST00000270617	-3.32881919297704	0.040279	0.68203	down	19:+:50025955-50048772	MERGE.24207	19:+:50025714-50053414	19:+:50025955-50048772	ENSG00000142528	25888	Q8WTR7	ZNF473	zinc finger protein 473 [Source:HGNC Symbol;Acc:HGNC:23239]	0	0.67998	0.73368	0.45399	0.93139	0.56907	0	0	0.32146	0.61355	1.24159	0.53882	1.35322
ENST00000392561	-3.29025859768197	0.0100592	0.584978	down	12:-:113822054-113966310	MERGE.11315	12:-:113816738-113966371	12:-:113822054-113966310	ENSG00000122965	9904	Q9Y4C8	RBM19	RNA binding motif protein 19 [Source:HGNC Symbol;Acc:HGNC:29098]	0	0.78624	0.14926	0.27348	0	0.16965	0.00789	0.28396	0.44899	0.56335	0.75339	0.29736	1.03328
ENST00000563088	-2.65014226106333	0.0429122	0.68203	down	16:-:682543-684155	MERGE.16329	16:-:681671-684528	16:-:682543-684155	ENSG00000161999	339123	Q96S16	JMJD8	jumonji domain containing 8 [Source:HGNC Symbol;Acc:HGNC:14148]	0	0.12743	0.5526	1.24111	0	0	0	0.50815	0.24847	0.24261	0.28711	1.60229	0.27286
ENST00000580151	-4.32239351304582	4.55973e-05	0.169217	down	17:-:75283429-75289406	MERGE.20822	17:-:75272981-75289510	17:-:75283429-75289406	ENSG00000125454	60386	Q5JPC1	SLC25A19	solute carrier family 25 member 19 [Source:HGNC Symbol;Acc:HGNC:14409]	0.23601	0	0	0	0	0	0.05654	0.01859	0.48502	0.30763	0.92689	0.43242	0.34826
ENST00000351841	-2.10009714613966	0.0290731	0.669284	down	19:+:54502907-54510687	MERGE.24454	19:+:54497879-54510687	19:+:54502907-54510687	ENSG00000167618	3904	Q6ISS4	LAIR2	leukocyte associated immunoglobulin like receptor 2 [Source:HGNC Symbol;Acc:HGNC:6478]	1.3722	0.47738	0.80892	0.82049	0.24027	0.47897	0	1.91223	1.5043	2.27219	4.94494	2.60521	0.82598
ENST00000395825	-1.64830508923476	0.0403948	0.68203	down	17:-:16551387-16569206	ENSG00000141040	17:-:16551387-16569206	17:-:16551387-16569206	ENSG00000141040	57336	Q6PEZ3	ZNF287	zinc finger protein 287 [Source:HGNC Symbol;Acc:HGNC:13502]	0.65036	0.17425	0.0175	0.85017	0.71636	0.17955	0.33396	1.00975	0.76989	1.10731	1.42739	0.68177	1.50464
ENST00000473778	-3.32858005748942	0.0141786	0.620608	down	9:+:94921204-94933671	MERGE.45842	9:+:94726701-95087218	9:+:94921204-94933671	ENSG00000148120	84909	Q8N6M6	C9orf3	chromosome 9 open reading frame 3 [Source:HGNC Symbol;Acc:HGNC:1361]	0	0.94581	0.54491	0	0.73134	0	0.02942	0.29012	0.55908	0.79831	0.49124	1.11853	0.47966
ENST00000556963	-1.04659858769747	0.00432582	0.486018	down	14:+:77458217-77463101	MERGE.13928	14:+:77457870-77469474	14:+:77458217-77463101	ENSG00000100591	10598	O95433	AHSA1	activator of HSP90 ATPase activity 1 [Source:HGNC Symbol;Acc:HGNC:1189]	0.38746	1.78528	1.81951	1.08172	1.31403	1.0208	0.80603	1.09524	1.43615	3.39896	2.08971	2.73991	2.94007
ENST00000159087	-3.60309076703588	0.0108967	0.592344	down	19:-:17323223-17334829	MERGE.22869	19:-:17323223-17334829	19:-:17323223-17334829	ENSG00000074855	57719	Q9HCE9	ANO8	anoctamin 8 [Source:HGNC Symbol;Acc:HGNC:29329]	0	0.82597	0.37531	0.66827	0.17988	0	0	0.05357	0.50747	0.49532	0.72618	0.6566	0.45025
ENST00000529197	3.96147	0.0415914	0.68203	up	11:+:85628605-85636510	ENSG00000171204	11:+:85628573-85636539	11:+:85628605-85636510	ENSG00000171204	55863	Q8IUX1	TMEM126B	transmembrane protein 126B [Source:HGNC Symbol;Acc:HGNC:30883]	0.01397	0.01315	2.15041	0.01372	0.67503	1.09496	0.65023	1.57295	0.01214	0.01252	0.01403	0.0134	0.02667
ENST00000587096	-1.61937529486495	0.00403192	0.486018	down	19:-:19121084-19138467	MERGE.23131	19:-:19119169-19138513	19:-:19121084-19138467	ENSG00000064545	54929	Q9NX61	TMEM161A	transmembrane protein 161A [Source:HGNC Symbol;Acc:HGNC:26020]	0.15069	0.32627	0.07909	0.14803	0.24276	0.02847	0.25149	0.26108	0.6289	0.41862	0.84781	0.36155	0.64747
ENST00000537551	1.11513	0.0102638	0.587135	up	12:-:132870725-132887522	MERGE.11750	12:-:132767871-132956306	12:-:132870725-132887522	ENSG00000072609	55743	Q96EP1	CHFR	checkpoint with forkhead and ring finger domains [Source:HGNC Symbol;Acc:HGNC:20455]	0.70012	0.98859	1.48396	0.84645	1.01216	1.29708	1.2772	0.65313	0.21071	0.84456	0.67632	0.87865	0.30853
ENST00000221770	-2.71276803355822	0.04397	0.68203	down	19:+:29606294-29617237	MERGE.23336	19:+:29604017-29617237	19:+:29606294-29617237	ENSG00000105171	10775	O95707	POP4	POP4 homolog, ribonuclease P/MRP subunit [Source:HGNC Symbol;Acc:HGNC:30081]	1.03028	1.33437	0.94358	0	0.01856	0.00653	1.23899	1.03624	0.78155	1.71018	1.06981	1.88463	1.67032
ENST00000555386	4.07846	0.0315838	0.674981	up	14:+:73148020-73219289	MERGE.13748	14:+:73058436-73223691	14:+:73148020-73219289	ENSG00000080815	5663	P49768	PSEN1	presenilin 1 [Source:HGNC Symbol;Acc:HGNC:9508]	0.5948	0.94678	0.71897	0.02125	0.70654	0.03064	0.49395	0.52462	0	0.02907	0	0.87182	0
ENST00000335500	3.54747	0.0479384	0.692957	up	17:-:44395284-44465935	MERGE.20014	17:-:44395284-44503430	17:-:44395284-44465935	ENSG00000186566	23131	Q9UKJ3	GPATCH8	G-patch domain containing 8 [Source:HGNC Symbol;Acc:HGNC:29066]	0.61155	0.3484	0.31682	0.24107	0.38082	0.37012	1.72099	1.93561	0	2.3659	0	0.35709	0.51399
ENST00000376347	1.34366	0.000150201	0.221317	up	9:-:83880118-83889270	MERGE.45631	9:-:83836698-83921465	9:-:83880118-83889270	ENSG00000165115	55582	Q86VH2	KIF27	kinesin family member 27 [Source:HGNC Symbol;Acc:HGNC:18632]	1.43349	1.02674	1.78551	1.46936	1.42236	0.94186	1.88866	1.0798	0.39287	0.61436	0.57919	0.77759	0.59508
ENST00000370274	3.00645	0.0334127	0.676441	up	X:+:152830967-152869729	MERGE.48123	X:+:152830967-152869729	X:+:152830967-152869729	ENSG00000147383	50814	Q15738	NSDHL	NAD(P) dependent steroid dehydrogenase-like [Source:HGNC Symbol;Acc:HGNC:13398]	0.85694	1.2531	0.96066	1.0461	0.23082	0.95867	0.50423	1.08106	0.57869	0	1.1284	0	1.09623
ENST00000502360	2.85709	0.0242931	0.654428	up	4:+:129096127-129103037	MERGE.34974	4:+:129093317-129116640	4:+:129096127-129103037	ENSG00000151470	132321	Q8N1A6	C4orf33	chromosome 4 open reading frame 33 [Source:HGNC Symbol;Acc:HGNC:27025]	3.09226	3.60955	1.29838	2.58195	1.05163	2.13205	1.2494	1.39292	0	2.41079	0	1.83996	2.42104
ENST00000351111	-2.02705011319814	0.0450671	0.684657	down	17:-:47823272-47831517	MERGE.20191	17:-:47823272-47831534	17:-:47823272-47831517	ENSG00000159111	124995	Q7Z7H8	MRPL10	mitochondrial ribosomal protein L10 [Source:HGNC Symbol;Acc:HGNC:14055]	0.07443	5.54387	0.19532	6.03185	5.43715	4.02455	4.36379	0.33043	4.0041	7.12829	6.54288	9.21455	5.12557
ENST00000645558	-4.88031757750267	0.00225078	0.460772	down	4:-:102631589-102722925	MERGE.34764	4:-:102630770-102760994	4:-:102631589-102722925	ENSG00000109323	4126	O00462	MANBA	mannosidase beta [Source:HGNC Symbol;Acc:HGNC:6831]	0.17922	0.01088	0.23263	0.32371	0.00517	0.01638	0.01016	0	2.58867	0.2694	1.28942	0.26632	3.26782
ENST00000487575	-4.30412902962459	0.00284987	0.471368	down	9:-:121410-166599	MERGE.44834	9:-:121038-179147	9:-:121410-166599	ENSG00000172785	55871	Q9BRT8	CBWD1	COBW domain containing 1 [Source:HGNC Symbol;Acc:HGNC:17134]	0	0	0	0	0.59687	0.30687	0.49567	0	0.11894	0.78153	0.73015	0.62364	0.82454
ENST00000434749	2.73404	0.0112125	0.595783	up	3:-:37129063-37175135	MERGE.31521	3:-:37052656-37183689	3:-:37129063-37175135	ENSG00000093167	9209	Q9Y608	LRRFIP2	LRR binding FLII interacting protein 2 [Source:HGNC Symbol;Acc:HGNC:6703]	0.93879	0.3577	0.82121	0.57088	0.36008	0.78112	0.64789	0.69706	0.29151	0	0.65123	0.42903	0
ENST00000444740	-2.16180175612882	0.0167411	0.636052	down	19:+:41877305-41880980	MERGE.23803	19:+:41877120-41881372	19:+:41877305-41880980	ENSG00000105369	973	P11912	CD79A	CD79a molecule [Source:HGNC Symbol;Acc:HGNC:1698]	0.70762	0.93257	0.39615	1.02876	1.34258	0	1.36739	0.7601	1.87034	5.14898	2.18961	2.20032	2.27014
ENST00000563872	-2.36816499859843	0.0150857	0.626077	down	15:+:42575670-42638151	MERGE.14998	15:+:42575659-42720981	15:+:42575670-42638151	ENSG00000159433	57519	Q9P2P6	STARD9	StAR related lipid transfer domain containing 9 [Source:HGNC Symbol;Acc:HGNC:19162]	0.37728	0.1366	0.10155	1.28287	0	0	0.10196	0.22626	0.20186	1.5864	0.93301	0.52919	0.72045
ENST00000411977	-3.59195660489893	0.0165707	0.635006	down	19:+:53538079-53578386	MERGE.24371	19:+:53520981-53580269	19:+:53538079-53578386	ENSG00000130844	55422	A0A024R4J5	ZNF331	zinc finger protein 331 [Source:HGNC Symbol;Acc:HGNC:15489]	0.51402	0.01344	1.14908	0	0	0.34389	0	1.21832	0.30415	0.69093	0.6742	2.7132	0.66801
ENST00000427358	2.06878	0.0410048	0.68203	up	16:+:1826941-1828914	MERGE.16413	16:+:1809106-1840207	16:+:1826941-1828914	ENSG00000180185	81889	Q6P587	FAHD1	fumarylacetoacetate hydrolase domain containing 1 [Source:HGNC Symbol;Acc:HGNC:14169]	5.47156	2.43376	2.38957	2.02055	2.91045	2.58008	3.31346	2.89458	0.00707	2.92878	1.76428	2.16131	1.52924
ENST00000622567	-4.25997500155753	0.0467128	0.690049	down	10:-:14518559-14572189	MERGE.5104	10:-:14516081-14774897	10:-:14518559-14572189	ENSG00000065809	83641	Q9H098	FAM107B	family with sequence similarity 107 member B [Source:HGNC Symbol;Acc:HGNC:23726]	0	10.0244	0	4.77443	0	4.10259	4.85546	7.72754	2.44885	4.27352	5.50313	8.90346	13.922
ENST00000582062	-2.49872578429642	0.0174767	0.639764	down	17:-:16349502-16353656	MERGE.19023	17:-:16342534-16353656	17:-:16349502-16353656	ENSG00000166582	201161	Q7Z7K6	CENPV	centromere protein V [Source:HGNC Symbol;Acc:HGNC:29920]	0	0.37973	0.07561	0.31134	0	0	0.35431	0.09984	0.42588	1.11025	0.08684	0.58069	0.57772
ENST00000322067	-1.13587174568865	0.0229182	0.652018	down	1:-:220057482-220089853	MERGE.4396	1:-:220057482-220090462	1:-:220057482-220089853	ENSG00000162813	10380	V9HWF9	BPNT1	3'(2'), 5'-bisphosphate nucleotidase 1 [Source:HGNC Symbol;Acc:HGNC:1096]	3.02096	1.30545	0.32463	0.95933	1.64316	0.66412	0.64621	0.54707	2.53035	3.0922	1.69411	1.74954	1.88978
ENST00000542671	1.7744	0.0258226	0.65646	up	14:-:50338946-50342490	MERGE.13188	14:-:50329404-50416461	14:-:50338946-50342490	ENSG00000100490	8814	Q00532	CDKL1	cyclin dependent kinase like 1 [Source:HGNC Symbol;Acc:HGNC:1781]	1.31818	0.2792	0.4324	0.55032	1.00276	0.28013	0.3184	0.25692	0.11461	0.26578	0.36419	0.03163	0.22025
ENST00000464001	1.58611	0.00734283	0.53275	up	10:-:32929932-32932717	MERGE.5406	10:-:32900319-33005792	10:-:32929932-32932717	ENSG00000150093	3688	P05556	ITGB1	integrin subunit beta 1 [Source:HGNC Symbol;Acc:HGNC:6153]	2.33622	1.19523	1.19951	1.8958	1.45449	1.63092	0.9814	1.7598	0.04416	1.22881	0.8674	1.07231	0.5819
ENST00000374293	2.22641	0.0361629	0.681568	up	9:+:111661335-111670246	MERGE.46098	9:+:111614239-111809154	9:+:111661335-111670246	ENSG00000242616	2790	P50151	GNG10	G protein subunit gamma 10 [Source:HGNC Symbol;Acc:HGNC:4402]	4.32705	3.04991	4.38769	2.18871	4.01704	3.19222	5.701	2.57349	2.11505	1.48543	0.01081	1.67348	3.55594
ENST00000448223	5.2523	0.00848299	0.554529	up	2:-:17663812-17753803	MERGE.24945	2:-:17663812-17800242	2:-:17663812-17753803	ENSG00000163029	79677	Q96SB8	SMC6	structural maintenance of chromosomes 6 [Source:HGNC Symbol;Acc:HGNC:20466]	1.37702	0.16745	1.2582	1.56958	0.83165	1.12389	0.87817	0.35334	0.86127	0	1.26634	0	0
ENST00000507828	-4.74215398171981	0.00339994	0.480763	down	4:-:82848826-82866931	MERGE.34572	4:-:82818661-82901166	4:-:82848826-82866931	ENSG00000138674	22872	A0A024RDD3	SEC31A	SEC31 homolog A, COPII coat complex component [Source:HGNC Symbol;Acc:HGNC:17052]	0	1.37549	2.57747	0	1.76161	0	0	1.44359	1.97389	5.90848	2.66905	2.42217	2.85945
ENST00000305596	1.19984	0.00392763	0.486018	up	16:-:30350766-30355361	MERGE.17260	16:-:30342467-30355361	16:-:30350766-30355361	ENSG00000169217	10421	A0A024QZC1	CD2BP2	CD2 cytoplasmic tail binding protein 2 [Source:HGNC Symbol;Acc:HGNC:1656]	4.27844	9.0443	9.7791	10.3641	8.79586	8.17051	8.47191	7.45717	1.30523	1.77406	5.06187	6.75789	7.97749
ENST00000474729	1.69851	0.00119033	0.411242	up	1:+:167765058-167788012	MERGE.3565	1:+:167721192-167791919	1:+:167765058-167788012	ENSG00000197965	9019	O95297	MPZL1	myelin protein zero like 1 [Source:HGNC Symbol;Acc:HGNC:7226]	0.84151	0.96191	1.26191	0.73216	1.03285	1.01053	1.12983	0.65607	0.11497	0.75409	0.35025	0.72685	0.13774
ENST00000500323	1.05676	0.0411486	0.68203	up	5:-:177502088-177508877	MERGE.37655	5:-:177501907-177511274	5:-:177502088-177508877	ENSG00000146094	79930	A0A024R7M5	DOK3	docking protein 3 [Source:HGNC Symbol;Acc:HGNC:24583]	1.4031	1.01444	1.27797	0.87386	2.31725	0.47134	2.44577	1.36581	0.88036	0.27869	0.56676	0.69411	1.19466
ENST00000546540	-3.00739778923463	0.0118627	0.601062	down	12:-:103956304-103957213	MERGE.11083	12:-:103950202-103965719	12:-:103956304-103957213	ENSG00000204954	728568	Q69YU5	C12orf73	chromosome 12 open reading frame 73 [Source:HGNC Symbol;Acc:HGNC:34450]	0.35362	0.89622	0	0.58785	0	0	0	0.77759	0.59126	0.73127	1.72166	0.70485	0.44152
ENST00000428545	-2.65105177626346	0.0332985	0.676441	down	12:+:6821704-6827421	ENSG00000250510	12:+:6821545-6829972	12:+:6821704-6827421	ENSG00000250510	27239	A0A0I9QPQ8	GPR162	G protein-coupled receptor 162 [Source:HGNC Symbol;Acc:HGNC:16693]	1.32577	1.01344	0.36623	0	0	0.66846	0.51658	0.23315	0.53735	2.07238	0.93136	1.59762	1.52282
ENST00000356537	1.78627	0.0254578	0.65646	up	8:-:27733311-27772634	ENSG00000147419	8:-:27733311-27772653	8:-:27733311-27772634	ENSG00000147419	55246	Q86WR0	CCDC25	coiled-coil domain containing 25 [Source:HGNC Symbol;Acc:HGNC:25591]	2.08467	1.6666	1.56029	2.34345	1.39828	1.26665	0.6609	1.44929	0.57339	1.59443	1.64081	0.04248	0.30004
ENST00000487994	-2.96323925358868	0.0454642	0.685309	down	21:+:41226266-41275381	ENSG00000182240	21:+:41167801-41282518	21:+:41226266-41275381	ENSG00000182240	25825	Q9Y5Z0	BACE2	beta-site APP-cleaving enzyme 2 [Source:HGNC Symbol;Acc:HGNC:934]	0	0	0.46607	0.57097	0	1.12846	0	1.35668	0.5194	2.18474	1.68697	0.27891	0.21582
ENST00000487999	-2.27771492195599	0.035084	0.679874	down	6:-:84124955-84155594	ENSG00000135315	6:-:84124241-84227635	6:-:84124955-84155594	ENSG00000135315	22832	Q5TB80	CEP162	centrosomal protein 162 [Source:HGNC Symbol;Acc:HGNC:21107]	0	0.10195	0.22393	0.09672	1.22483	0.0558	1.06372	0.77615	0.25682	1.147	1.40463	0.91657	1.96478
ENST00000467348	-3.93238023506336	0.00911516	0.56924	down	3:+:143036083-143056846	MERGE.32992	3:+:142960650-143063421	3:+:143036083-143056846	ENSG00000163714	23350	O15042	U2SURP	U2 snRNP associated SURP domain containing [Source:HGNC Symbol;Acc:HGNC:30855]	0	1.18048	1.07479	0	0	0.47855	0	0.66934	0.24229	1.70264	3.29597	1.0333	1.49969
ENST00000481262	-3.38736892976473	0.00981216	0.580842	down	15:+:40410736-40435765	MERGE.14917	15:+:40405795-40435947	15:+:40410736-40435765	ENSG00000128928	3712	A0A0A0MT83	IVD	isovaleryl-CoA dehydrogenase [Source:HGNC Symbol;Acc:HGNC:6186]	0	0.01512	0.01405	1.70433	0.08626	0	0.43743	0.75148	1.06154	1.22366	1.30731	1.18716	0.21474
ENST00000261263	-1.45882323672327	0.00413733	0.486018	down	12:+:71754874-71800285	MERGE.10718	12:+:71754874-71800679	12:+:71754874-71800285	ENSG00000080371	23011	Q9UL25	RAB21	RAB21, member RAS oncogene family [Source:HGNC Symbol;Acc:HGNC:18263]	0.31487	0.49173	0.51112	0.57499	0.22543	0.43682	0.4298	0.61079	0.2585	2.23412	1.8119	1.12549	2.44351
ENST00000568993	3.46376	0.0230533	0.652312	up	16:-:50666558-50681302	MERGE.17446	16:-:50659532-50681353	16:-:50666558-50681302	ENSG00000167208	124460	Q7Z614	SNX20	sorting nexin 20 [Source:HGNC Symbol;Acc:HGNC:30390]	1.41819	1.78758	1.59101	0.88152	1.67796	2.18705	0.68969	2.34599	0	1.66577	0	1.79167	1.79015
ENST00000478483	3.58971	0.00550393	0.503782	up	6:-:138904866-138912871	MERGE.40005	6:-:138903493-138988261	6:-:138904866-138912871	ENSG00000135597	85021	B2R7D3	REPS1	RALBP1 associated Eps domain containing 1 [Source:HGNC Symbol;Acc:HGNC:15578]	1.27042	1.43999	0.27216	1.19702	0.27844	0.97951	0.61487	0.58395	0.67627	0	0	0	0.61888
ENST00000571190	2.14076	0.00656198	0.517432	up	16:+:10901559-10902037	MERGE.16699	16:+:10866222-10943640	16:+:10901559-10902037	ENSG00000179583	4261	A0A0B4J1S1	CIITA	class II major histocompatibility complex transactivator [Source:HGNC Symbol;Acc:HGNC:7067]	2.34534	2.55475	2.0809	1.0532	1.49928	2.05693	0.88287	0.84169	0.14565	0.15012	0.13464	3.40843	0.63981
ENST00000482459	-2.90567943469916	0.015002	0.625014	down	11:-:1735213-1749102	MERGE.7041	11:-:1674243-1764573	11:-:1735213-1749102	ENSG00000244242	402778	A6NMD0	IFITM10	interferon induced transmembrane protein 10 [Source:HGNC Symbol;Acc:HGNC:40022]	0	0.31897	0.30539	0.25216	0	0.53339	0	0.37358	0.62493	0.55208	0.48484	0.4533	0.68627
ENST00000475263	1.88124	0.0259055	0.65646	up	10:+:94596880-94601971	ENSG00000119969	10:+:94501434-94613905	10:+:94596880-94601971	ENSG00000119969	3070	Q9NRZ9	HELLS	helicase, lymphoid specific [Source:HGNC Symbol;Acc:HGNC:4861]	0.45108	0.93864	0.26998	0.83956	0.61617	0.65027	0.3545	0.49358	0	0.14892	0.45318	0.45569	0.54403
ENST00000449610	-4.00588849777517	0.0109366	0.592576	down	3:-:48693785-48717192	MERGE.31836	3:-:48688003-48740353	3:-:48693785-48717192	ENSG00000068745	51447	Q9UHH9	IP6K2	inositol hexakisphosphate kinase 2 [Source:HGNC Symbol;Acc:HGNC:17313]	0	0.31606	0.42796	0.44289	0	0.36241	0	0.53183	3.1277	0.36105	5.02113	1.3073	0.48544
ENST00000358350	-1.93321887705745	0.0217852	0.65193	down	4:-:48497363-48780299	MERGE.34300	4:-:48497361-48780322	4:-:48497363-48780299	ENSG00000075539	285527	Q6ZR29	FRYL	FRY like transcription coactivator [Source:HGNC Symbol;Acc:HGNC:29127]	0.16863	2.73348	0.08395	1.92181	2.31655	0.67075	0.30346	0.1057	0.91189	1.41408	2.37872	3.15518	2.87069
ENST00000480479	-2.54509621128814	0.0338093	0.677467	down	1:-:1385711-1391096	MERGE.52	1:-:1385711-1399328	1:-:1385711-1391096	ENSG00000221978	81669	Q96S94	CCNL2	cyclin L2 [Source:HGNC Symbol;Acc:HGNC:20570]	0.05748	1.52592	0.04525	1.02766	0.87454	0	0.11108	0.94608	0.86461	1.12807	1.77867	0.81645	1.42148
ENST00000414279	1.22943	0.0257378	0.65646	up	6:-:6266713-6321013	MERGE.37982	6:-:6144085-6321013	6:-:6266713-6321013	ENSG00000124491	2162	P00488	F13A1	coagulation factor XIII A chain [Source:HGNC Symbol;Acc:HGNC:3531]	0.57908	0.85662	1.59202	0.51467	0.39486	1.14596	1.04149	0.52552	0.52746	0.2224	0.24933	0.29111	0.60556
ENST00000564554	-3.14212902581643	0.00613096	0.512578	down	16:+:8621710-8625713	MERGE.16660	16:+:8621683-8784575	16:+:8621710-8625713	ENSG00000067365	79091	Q9BUU2	METTL22	methyltransferase like 22 [Source:HGNC Symbol;Acc:HGNC:28368]	0.4377	0	0	0	0	0	0.2563	0.75832	0.48204	0.28763	0.43973	0.84012	0.52935
ENST00000390304	-2.12300792185124	0.0273939	0.661638	down	22:+:22668288-22668806	MERGE.30235	22:+:22668288-22668806	22:+:22668288-22668806	ENSG00000211658	28791	P01718	IGLV3-27	immunoglobulin lambda variable 3-27 [Source:HGNC Symbol;Acc:HGNC:5910]	0.34056	0.16029	0.14895	0.75271	0.15239	0	0	0	0.66622	0.26703	0.25661	0.98051	0.40646
ENST00000390305	-2.35369538660669	0.039671	0.68203	down	22:+:22686726-22687271	MERGE.30156	22:+:22026033-22923034	22:+:22686726-22687271	ENSG00000211659	28793	P01717	IGLV3-25	immunoglobulin lambda variable 3-25 [Source:HGNC Symbol;Acc:HGNC:5908]	0	1.90834	0	0.99569	2.45684	1.83491	2.26286	1.79268	1.68913	4.46588	3.52172	5.26919	2.70176
ENST00000349527	-5.67330835625964	0.000103195	0.195037	down	1:+:161707244-161713452	MERGE.3487	1:+:161706972-161714352	1:+:161707244-161713452	ENSG00000132185	84824	Q7L513	FCRLA	Fc receptor like A [Source:HGNC Symbol;Acc:HGNC:18504]	0	0	0	0	0	0	0	0	0.15714	2.33216	0	2.56704	1.70835
ENST00000514314	-1.8016683914765	0.0231213	0.652401	down	3:-:97947416-97967623	MERGE.32306	3:-:97941818-97972457	3:-:97947416-97967623	ENSG00000170854	84864	Q8IUF8	RIOX2	ribosomal oxygenase 2 [Source:HGNC Symbol;Acc:HGNC:19441]	0.11791	0.09866	0.12606	0.12869	0.24622	0.08662	0.10357	0.09079	0.15947	1.13879	2.61925	0.3269	0.16262
ENST00000417688	-1.04092425673408	0.0350585	0.679874	down	22:+:40857077-40870343	MERGE.30721	22:+:40857077-40932815	22:+:40857077-40870343	ENSG00000196236	63929	Q9NQH7	XPNPEP3	X-prolyl aminopeptidase 3 [Source:HGNC Symbol;Acc:HGNC:28052]	0.27575	0.18171	0.45831	0.32505	0.19743	0.07813	0.26643	0.50163	0.23975	1.06256	0.60948	0.47636	1.02683
ENST00000548173	-1.7119511169693	0.0338481	0.677467	down	12:-:56746146-56752339	MERGE.10461	12:-:56712428-56752373	12:-:56746146-56752339	ENSG00000198056	5557	P49642	PRIM1	DNA primase subunit 1 [Source:HGNC Symbol;Acc:HGNC:9369]	0.65283	0.94743	0.33312	0.32065	0	0.3083	0.33449	0.30632	0.89871	0.46314	1.33907	1.25306	1.24665
ENST00000378037	2.6815	0.0238408	0.654024	up	13:+:52455467-52476628	MERGE.12390	13:+:52455429-52476628	13:+:52455467-52476628	ENSG00000136108	26586	Q8WWK9	CKAP2	cytoskeleton associated protein 2 [Source:HGNC Symbol;Acc:HGNC:1990]	0.08845	0.54952	1.10639	0.30409	1.11612	0.96069	0.18645	0.793	0.00385	0.09511	0.57314	0.02547	0.43069
ENST00000309007	2.63551	0.0312366	0.674149	up	5:-:177456608-177473741	MERGE.37649	5:-:177456608-177474401	5:-:177456608-177473741	ENSG00000113758	1627	Q16643	DBN1	drebrin 1 [Source:HGNC Symbol;Acc:HGNC:2695]	0.72876	0.23708	0.82967	0.47374	1.23249	1.41205	1.11548	1.16975	0	0.35054	1.17898	0.32399	0.27628
ENST00000393103	-2.75849286993392	0.0115172	0.599824	down	2:+:119367677-119372407	MERGE.26570	2:+:119366921-119372560	2:+:119367677-119372407	ENSG00000155368	1622	P07108	DBI	diazepam binding inhibitor, acyl-CoA binding protein [Source:HGNC Symbol;Acc:HGNC:2690]	0.02679	0	0.02344	0.02632	0.02398	0.02531	0.04707	0.02321	0	0.40816	0.86136	0.53998	0.6907
ENST00000401050	-1.29003533495263	0.00484756	0.488855	down	1:+:52633394-52669683	MERGE.1695	1:+:52633344-52669683	1:+:52633394-52669683	ENSG00000182183	348378	Q6UWV7	SHISAL2A	shisa like 2A [Source:HGNC Symbol;Acc:HGNC:28757]	0.78149	1.41824	0.23257	1.2821	0.38215	0.61636	0.64397	1.08177	0.95967	2.69295	1.5217	3.30932	1.61542
ENST00000495573	2.35438	0.00770214	0.539078	up	9:-:39103691-39109287	MERGE.45354	9:-:39021331-39288315	9:-:39103691-39109287	ENSG00000106714	79937	Q9BZ76	CNTNAP3	contactin associated protein like 3 [Source:HGNC Symbol;Acc:HGNC:13834]	0.94604	1.87654	1.9802	0.89612	1.30024	0.67014	1.06837	0.99512	0.14688	0.36333	0.611	0	1.35491
ENST00000396052	1.58683	0.0444541	0.682409	up	16:+:20901104-20925006	MERGE.16942	16:+:20899868-20925011	16:+:20901104-20925006	ENSG00000102897	57149	O43325	LYRM1	LYR motif containing 1 [Source:HGNC Symbol;Acc:HGNC:25074]	4.3919	0.61924	0.30464	0.48464	0.25973	0.31065	0.8497	0.47766	0.21868	0.2774	0.18466	0.25995	0.13855
ENST00000375457	3.68618	0.00397364	0.486018	up	13:-:113177617-113208650	MERGE.12691	13:-:113177539-113209049	13:-:113177617-113208650	ENSG00000126226	55795	Q5JVF3	PCID2	PCI domain containing 2 [Source:HGNC Symbol;Acc:HGNC:25653]	0.69689	0.63055	1.17187	1.1764	0.57525	0.63265	0.53486	0.65644	0.00588	0.00606	0.0068	1.29867	1.18866
ENST00000525375	-2.42544827036115	0.0219007	0.65193	down	1:-:156598967-156601479	MERGE.3298	1:-:156594487-156601496	1:-:156598967-156601479	ENSG00000160818	54865	A8KAG1	GPATCH4	G-patch domain containing 4 [Source:HGNC Symbol;Acc:HGNC:25982]	0.03128	0.1178	0.49259	0	0	0.50231	0	0.3794	0.76161	0.22428	0.97433	0.42033	0.38831
ENST00000485706	-1.40631097997733	0.000738516	0.366289	down	9:+:133348922-133350383	MERGE.46682	9:+:133348214-133351426	9:+:133348922-133350383	ENSG00000148303	6130	P62424	RPL7A	ribosomal protein L7a [Source:HGNC Symbol;Acc:HGNC:10364]	10.3248	26.291	27.1327	25.9922	8.79569	23.4816	24.2847	16.9898	64.0593	57.6427	63.2788	39.0757	34.091
ENST00000337179	-4.49426884356804	0.00435376	0.486018	down	12:+:93377883-93408146	MERGE.10877	12:+:93377883-93408146	12:+:93377883-93408146	ENSG00000173598	11163	A0A024RBD0	NUDT4	nudix hydrolase 4 [Source:HGNC Symbol;Acc:HGNC:8051]	0.78821	0	0.03743	0.05173	0	1.00556	0.06215	0.05702	1.5795	1.00862	1.22832	0.80699	0.29066
ENST00000394334	-3.46491442733271	0.0405501	0.68203	down	X:+:132023265-132075943	MERGE.48020	X:+:132023265-132075982	X:+:132023265-132075943	ENSG00000134602	51765	Q9P289	STK26	serine/threonine kinase 26 [Source:HGNC Symbol;Acc:HGNC:18174]	0	1.20843	0.08966	1.48636	6.94128	0.45179	0	0.40168	4.79552	5.94861	1.38776	1.48495	0.59653
ENST00000361763	-3.63189366695437	0.0078199	0.539555	down	11:+:118304545-118316175	MERGE.9000	11:+:118304545-118316175	11:+:118304545-118316175	ENSG00000198851	916	P07766	CD3E	CD3e molecule [Source:HGNC Symbol;Acc:HGNC:1674]	0	0.65389	0.51693	0.45829	0	0.47981	0	0	0.36056	1.00337	0.80201	0.31839	1.18786
ENST00000271857	1.30248	0.0253298	0.65646	up	1:+:153774354-153780157	MERGE.3131	1:+:153728067-153780157	1:+:153774354-153780157	ENSG00000143554	11000	Q5K4L6	SLC27A3	solute carrier family 27 member 3 [Source:HGNC Symbol;Acc:HGNC:10997]	1.25	2.99359	2.50108	1.46783	3.11179	2.85428	1.96451	0.61401	0.98688	1.75962	0.20209	0.83653	1.06089
ENST00000463385	-3.94328781635113	0.00626324	0.5133	down	2:-:99321561-99336310	MERGE.26280	2:-:99318982-99340702	2:-:99321561-99336310	ENSG00000115514	10190	O14530	TXNDC9	thioredoxin domain containing 9 [Source:HGNC Symbol;Acc:HGNC:24110]	0	1.18222	1.29018	1.62097	0	0	0	0.77166	1.11731	1.46564	0.98296	1.3314	2.87227
ENST00000395580	2.71805	0.0471668	0.691762	up	12:+:42326145-42441950	MERGE.9995	12:+:42238447-42466128	12:+:42326145-42441950	ENSG00000134283	51535	Q8NEY8	PPHLN1	periphilin 1 [Source:HGNC Symbol;Acc:HGNC:19369]	4.85351	5.5148	2.27207	0.51215	2.96085	1.33405	2.67276	1.18249	0	1.85186	4.41897	0.51856	0.4616
ENST00000626847	-3.03341214907591	0.0148142	0.624826	down	5:+:70049654-70077592	MERGE.36176	5:+:70049612-70078522	5:+:70049654-70077592	ENSG00000205571	6607	Q16637	SMN2	survival of motor neuron 2, centromeric [Source:HGNC Symbol;Acc:HGNC:11118]	0	0.50359	0.16574	0.87584	0	0	0.56778	0.19309	0.2907	0.97875	0.41428	0.75942	1.56427
ENST00000533433	-1.00495827632026	0.000107939	0.195037	down	11:+:117411112-117412830	MERGE.8980	11:+:117314557-117413268	11:+:117411112-117412830	ENSG00000110274	22897	Q9UPV0	CEP164	centrosomal protein 164 [Source:HGNC Symbol;Acc:HGNC:29182]	0.54351	1.05223	0.8791	1.00735	0.6149	0.77485	0.79265	0.533	1.275	1.56222	1.72053	2.10612	1.66452
ENST00000534280	-2.87172464711225	0.0111411	0.595181	down	19:+:49677173-49684069	MERGE.24254	19:+:49675786-49690575	19:+:49677173-49684069	ENSG00000126457	3276	Q99873	PRMT1	protein arginine methyltransferase 1 [Source:HGNC Symbol;Acc:HGNC:5187]	0.14666	0.2564	0.01833	0	0	0.07915	0.29444	0	0.12751	0.18775	1.24189	0.20107	1.38031
ENST00000554811	2.02057	0.00192685	0.460772	up	14:-:103697618-103708855	MERGE.14319	14:-:103697609-103715504	14:-:103697618-103708855	ENSG00000126215	7517	Q53XC8	XRCC3	X-ray repair cross complementing 3 [Source:HGNC Symbol;Acc:HGNC:12830]	1.10259	0.83199	0.67361	1.47851	1.39402	0.77691	0.77631	1.01577	0.11413	0.80769	0.04396	0.55848	0.45118
ENST00000484951	4.28183	0.00110444	0.409226	up	2:-:11217776-11221340	MERGE.24886	2:-:11179761-11348330	2:-:11217776-11221340	ENSG00000134318	9475	O75116	ROCK2	Rho associated coiled-coil containing protein kinase 2 [Source:HGNC Symbol;Acc:HGNC:10252]	1.39867	0.32072	0.79997	0.52844	0.19258	0.1863	0.58276	1.14948	0	0.12855	0	0.30977	0
ENST00000359972	3.97576	0.00653808	0.517432	up	12:+:98645300-98735433	MERGE.11002	12:+:98645141-98735433	12:+:98645300-98735433	ENSG00000120868	317	O14727	APAF1	apoptotic peptidase activating factor 1 [Source:HGNC Symbol;Acc:HGNC:576]	0.98179	1.57546	0.38148	1.52963	1.12796	1.38015	1.19326	2.10445	0.04764	1.04553	2.50718	0.00438	0.00654
ENST00000528592	1.36474	0.0357122	0.680462	up	11:-:77379917-77411933	MERGE.8601	11:-:77319883-77475061	11:-:77379917-77411933	ENSG00000149269	5058	Q13153	PAK1	p21 (RAC1) activated kinase 1 [Source:HGNC Symbol;Acc:HGNC:8590]	0.38672	0.80609	0.43494	0.84116	0.84052	0.75659	0.87345	0.14357	0.07205	0.32179	0.36077	0.13255	0.60661
ENST00000465045	-3.39379628737582	0.00876532	0.56233	down	13:+:49496397-49528976	MERGE.12293	13:+:49444296-49528987	13:+:49496397-49528976	ENSG00000136147	51131	Q9UIL8	PHF11	PHD finger protein 11 [Source:HGNC Symbol;Acc:HGNC:17024]	0	0	0.30219	0.37813	0.20317	0	0	0.2565	0.14589	0.19459	0.70404	1.02303	0.59371
ENST00000307050	-6.23507010797742	0.000362298	0.298927	down	15:-:31475398-31655339	ENSG00000169918	15:-:31475398-31870789	15:-:31475398-31655339	ENSG00000169918	161725	Q8TE49	OTUD7A	OTU deubiquitinase 7A [Source:HGNC Symbol;Acc:HGNC:20718]	0.00298	0	0.0013	1.12712	0	0.22378	0	0.46083	0.83696	0.7785	0.93268	1.11691	0.88782
ENST00000509876	-3.76921760345205	0.00191267	0.460772	down	6:+:63636111-63714454	MERGE.39280	6:+:63635820-63779336	6:+:63636111-63714454	ENSG00000118482	23469	Q92576	PHF3	PHD finger protein 3 [Source:HGNC Symbol;Acc:HGNC:8921]	0.42803	0.09543	0.13991	4.54982	0.09274	0.09362	0.07915	0.04098	2.87144	3.54494	5.3481	0.29836	5.18381
ENST00000367109	6.13934	0.000249213	0.271018	up	1:+:206635536-206649193	MERGE.4206	1:+:206635536-206684419	1:+:206635536-206649193	ENSG00000143479	8444	O43781	DYRK3	dual specificity tyrosine phosphorylation regulated kinase 3 [Source:HGNC Symbol;Acc:HGNC:3094]	1.40232	0.56575	0.86322	0.91835	0.40506	0.8059	0.74947	1.36903	1.65148	0	0	0	0
ENST00000505583	1.90004	0.0307891	0.672552	up	4:-:143996153-144019324	MERGE.35079	4:-:143996104-144019345	4:-:143996153-144019324	ENSG00000250361	2994	P06028	GYPB	glycophorin B (MNS blood group) [Source:HGNC Symbol;Acc:HGNC:4703]	5.28538	1.55482	0.57792	1.7036	2.78392	3.666	1.45075	4.81697	2.24982	1.57877	0.19359	0.34345	0.39426
ENST00000344691	1.78742	0.0173947	0.639466	up	21:-:34787801-34888690	MERGE.29538	21:-:34787801-36004667	21:-:34787801-34888690	ENSG00000159216	100506403	X5CR15,X5C9T4,X5CR12,Q01196,X5C9T0,U5P039,V9GYT5,X5C404,H9KVB1,A0A023PPR2,X5CR08,C9JWM1,Q2TAM6,A8MZI9,A0A0C4DG58,V9GYT3,X5C3Z9,X5CT67,X5CC30,X5CT71,X5CC24	RUNX1	uncharacterized LOC100506403	0.94431	2.57957	4.273	0.54616	0.29421	2.15888	0.75192	0.64218	0.56206	0.1641	0.40342	0.33244	0.3202
ENST00000544238	-3.32886593981253	0.00118297	0.411242	down	11:-:72018903-72041525	MERGE.8445	11:-:72002864-72080693	11:-:72018903-72041525	ENSG00000137497	4926	Q3SYK8	NUMA1	nuclear mitotic apparatus protein 1 [Source:HGNC Symbol;Acc:HGNC:8059]	0.12158	1.88846	0.08863	0.17915	0.6166	0.03828	0.0534	0.15798	1.56803	0.54476	6.06668	4.29785	1.87673
ENST00000588768	4.6674	8.8375e-05	0.193366	up	17:+:76738410-76775081	MERGE.20939	17:+:76726830-76781449	17:+:76738410-76775081	ENSG00000092931	79157	A0A024R8U7	MFSD11	major facilitator superfamily domain containing 11 [Source:HGNC Symbol;Acc:HGNC:25458]	0.64728	0.55556	0.41633	0.35532	0.57929	0.77318	0.30099	0.64317	0	0	0.57379	0	0
ENST00000357700	-4.7161885233903	0.00400422	0.486018	down	10:-:5638868-5666578	ENSG00000196372	10:-:5638867-5666595	10:-:5638868-5666578	ENSG00000196372	79754	Q8WXK3	ASB13	ankyrin repeat and SOCS box containing 13 [Source:HGNC Symbol;Acc:HGNC:19765]	0	2.28938	0	0	0	0.9042	0.77821	0.71083	1.26664	1.68914	1.56516	1.52938	1.69188
ENST00000494839	-1.24366844072111	0.0108025	0.591596	down	1:+:228294195-228295141	ENSG00000154358	1:+:228208130-228378874	1:+:228294195-228295141	ENSG00000154358	84033	Q5VST9	OBSCN	obscurin, cytoskeletal calmodulin and titin-interacting RhoGEF [Source:HGNC Symbol;Acc:HGNC:15719]	0.24775	1.1402	0.2408	0.4597	0.36955	0.338	0.77374	1.24001	1.24458	0.98673	0.96796	2.5098	1.47189
ENST00000317126	-2.14731226573818	0.0118746	0.601062	down	10:-:72097254-72217134	MERGE.5844	10:-:72096032-72217134	10:-:72097254-72217134	ENSG00000138303	51008	Q8N9N2	ASCC1	activating signal cointegrator 1 complex subunit 1 [Source:HGNC Symbol;Acc:HGNC:24268]	0.09623	0.13085	0.06547	0.18905	0.02871	0.08079	0.16905	0.03705	0.78089	0.14372	0.11816	0.71829	1.30673
ENST00000301873	-1.08520864957709	0.00431809	0.486018	down	11:-:65538818-65558228	MERGE.8128	11:-:65538805-65558930	11:-:65538818-65558228	ENSG00000168056	4054	Q9NS15	LTBP3	latent transforming growth factor beta binding protein 3 [Source:HGNC Symbol;Acc:HGNC:6716]	0.84886	1.9722	0.7141	1.73866	0.93103	0.7608	0.88837	0.68839	2.4905	1.97452	1.07055	2.95703	3.2454
ENST00000478278	-1.61787983012535	0.0148948	0.62486	down	3:-:160258403-160268761	MERGE.33242	3:-:160227454-160485773	3:-:160258403-160268761	ENSG00000068885	57560	Q9P2H3	IFT80	intraflagellar transport 80 [Source:HGNC Symbol;Acc:HGNC:29262]	0.02758	0.72683	0.04824	0.29796	0.29615	0.28649	0.09688	0.28665	1.15082	0.44479	0.60948	0.60868	0.60556
ENST00000392222	-1.1725602308931	0.0335246	0.676706	down	2:+:206159605-206162928	MERGE.27591	2:+:206159585-206162928	2:+:206159605-206162928	ENSG00000114942	1933	P24534	EEF1B2	eukaryotic translation elongation factor 1 beta 2	3.61026	9.7003	14.857	5.38424	5.78186	6.33653	18.6413	7.14115	11.285	11.9716	32.6876	7.78528	58.7956
ENST00000544866	-3.1078933195586	0.0053514	0.502161	down	6:-:170578507-170584389	MERGE.40452	6:-:170575295-170584692	6:-:170578507-170584389	ENSG00000071994	5134	Q16342	PDCD2	programmed cell death 2 [Source:HGNC Symbol;Acc:HGNC:8762]	0	0.34046	0	0	0.16184	0.29889	0	0.21539	0.6289	0.56716	0.54502	0.17355	0.71222
ENST00000361547	-1.54101558229742	0.0298434	0.671086	down	1:+:25800176-25818224	MERGE.833	1:+:25800176-25832942	1:+:25800176-25818224	ENSG00000162430	57190	Q9NZV5	SELENON	selenoprotein N [Source:HGNC Symbol;Acc:HGNC:15999]	0.15923	0.40436	0.09718	0.10185	0.32809	1.58435	0.74483	0.24379	1.86092	0.58071	1.11979	0.56861	1.0218
ENST00000361549	-2.5340418570035	0.0237258	0.653926	down	12:+:108515316-108519530	MERGE.11160	12:+:108515185-108525837	12:+:108515316-108519530	ENSG00000198855	11153	Q9BVA6	FICD	FIC domain containing [Source:HGNC Symbol;Acc:HGNC:18416]	0.2121	0.30781	0.42518	0.02604	0.32428	0	0.34931	0	0.47639	0.74442	0.53272	0.41559	0.34596
ENST00000341222	1.97559	0.0431527	0.68203	up	2:+:201116167-201141598	MERGE.27508	2:+:201116104-201179440	2:+:201116167-201141598	ENSG00000003402	8837	O15519	CFLAR	CASP8 and FADD like apoptosis regulator [Source:HGNC Symbol;Acc:HGNC:1876]	0.36276	0.83605	0.67841	0.45464	1.11949	0.66161	0.87897	0.78018	0	0.51563	0.76659	0.40817	0.48968
ENST00000261978	1.1731	0.00872398	0.561282	up	14:-:74498170-74612331	MERGE.13817	14:-:74498170-74612378	14:-:74498170-74612331	ENSG00000119681	4053	Q14767	LTBP2	latent transforming growth factor beta binding protein 2 [Source:HGNC Symbol;Acc:HGNC:6715]	0.61071	0.32801	0.42606	0.39932	0.44429	0.58565	0.6335	0.5842	0.21663	0.32903	0.41217	0.07911	0.29692
[truncated: 354 more rows]

## Sheet: LncRNA_DEGs
Table S1-2. Detailed results of differential expression analysis.
[truncated: 898 more rows]
