# Supplementary material for: Integration analysis of lncRNA and mRNA expression data identifies DOCK4 as a potential biomarker for elderly osteoporosis
Source: BMC Med Genomics. 2024 Mar 5;17:70. doi: 10.1186/s12920-024-01837-3 (PMC10916189; doi:10.1186/s12920-024-01837-3)
Supplement: Supplementary file 4 — Additional file 4: Table S2. Detailed results of cis and trans regulated genes. [file 12920_2024_1837_MOESM4_ESM.xlsx]

## Sheet: 顺式-标签
Table S2-1. Detailed results of cis and trans regulated genes.
track_id	Type
ITGB1	cis
ZNF772	cis
DBN1	cis
MYADM	cis
CSF2RA	cis
GNG10	cis
TAL1	cis
PRPS2	cis
ORM1	cis
TLE2	cis
KIAA1324	cis
CCDC28B	cis
PRDM8	cis
TRAV30	cis
RFX2	cis
TRIM74	cis
SLC52A2	cis
MDFIC	cis
FURIN	cis
CDKN2B	cis
ASB8	cis
NDUFB5	cis
COPS7B	cis
MAN2A2	cis
TOP3B	cis
ZNF791	cis
PPP4C	cis
ADAM8	cis
CCDC88A	cis
MFGE8	cis
ARMC2	cis
GTSF1	cis
SMUG1	cis
GYPB	cis
CUX1	cis
CMTM8	cis
ICAM4	cis
UBE2E3	cis
CNTNAP3	cis
PTPN2	cis
MGST3	cis
NDUFS8	cis
UHRF2	cis
C10orf88	cis
BANK1	cis
REPIN1	cis
PNISR	cis
FAHD1	cis
KLHDC1	cis
ASPH	cis
PLEKHB2	cis
RNF135	cis
NUTF2	cis
DTX2	cis
PCSK6	cis
MED13	cis
PPHLN1	cis
LAIR2	cis
CD79A	cis
GPS1	cis
AGMAT	cis
MRPL4	cis
LGALSL	cis
HELLS	cis
LSM14B	cis
DNMBP	cis
AL138694.1	cis
ITFG2	cis
FLT3LG	cis
DTD1	cis
CCNL2	cis
TMEM176A	cis
PRIM1	cis
MCRIP1	cis
LBH	cis
ITLN1	cis
RMDN3	cis
PSMD1	cis
PGD	cis
DLGAP4	cis
F5	cis
CD248	cis
ROPN1L	cis
EXOSC8	cis
RNF123	cis
AAAS	cis
MFSD2B	cis
SCML4	cis
ADGRE1	cis
CARD11	cis
TMUB2	cis
STK3	cis
NHEJ1	cis
RRP12	cis
BRD8	cis
EVI5	cis
RAB30	cis
B3GNT5	cis
NLRC4	cis

## Sheet: 逆式-标签
Table S2-2. Detailed results of cis and trans regulated genes.
track_id	Type
CYP27A1	trans
COX14	trans
EPB41	trans
TESPA1	trans
NUDT4	trans
TMPO	trans
ACIN1	trans
LRR1	trans
RPS29	trans
KLHDC1	trans
SMAP2	trans
NDUFB1	trans
IGHV7-4-1	trans
IGHV2-5	trans
ELOVL1	trans
DPP8	trans
AXIN1	trans
FBXL20	trans
CCR7	trans
MED13	trans
NABP1	trans
FKBP1A	trans
SIRPG	trans
PRELID3B	trans
SCAF4	trans
RNF185	trans
MFNG	trans
GTPBP1	trans
NUP50	trans
HDAC10	trans
PROK2	trans
MRPL24	trans
CNOT6L	trans
WDFY3	trans
FAM13A	trans
TSPAN5	trans
LEF1	trans
FCGR2A	trans
DDX60L	trans
F5	trans
SMN2	trans
FAM193B	trans
DOK3	trans
HLA-B	trans
TAP1	trans
TAP2	trans
DTX2	trans
SLC25A40	trans
NAMPT	trans
CLU	trans
STK3	trans
RPL8	trans
CNTNAP3	trans
CBWD5	trans
SEMA4D	trans
BICD2	trans
ORM1	trans
ASCC1	trans
RNH1	trans
CBL	trans
ZBTB44	trans
PGD	trans
DNAJC4	trans
CD3D	trans
TRAV30	trans
IGHV4-34	trans
RARA	trans
MRPL4	trans
ASPRV1	trans
TCEA2	trans
RGS19	trans
OPRL1	trans
XPNPEP3	trans
PDE5A	trans
NQO2	trans
DOCK4	trans
HEATR3	trans
SOX13	trans
ERI3	trans
PTPN22	trans
ESAM	trans
LTBP3	trans
CHFR	trans
FXR2	trans
COX11	trans
ZSCAN30	trans
DSC2	trans
PRMT1	trans
TTLL4	trans
PREPL	trans
TRABD2A	trans
CD8B	trans
FASTKD1	trans
DSTN	trans
FLNB	trans
FAM162A	trans
GUCY1B1	trans
SLC30A5	trans
TAF9	trans
SYNGAP1	trans
ITPR3	trans
ARMC2	trans
PPIA	trans
NEIL2	trans
C9orf3	trans
ST6GALNAC6	trans
CLMN	trans
OTUD7A	trans
TMUB2	trans
KPNB1	trans
DBP	trans
STXBP2	trans
USE1	trans
ZNF567	trans
TBC1D8	trans
RNF123	trans
N4BP3	trans
KIAA0825	trans
TCF7	trans
SPTLC1	trans
KDM5C	trans
