# Supplementary material for: Integration analysis of lncRNA and mRNA expression data identifies DOCK4 as a potential biomarker for elderly osteoporosis
Source: BMC Med Genomics. 2024 Mar 5;17:70. doi: 10.1186/s12920-024-01837-3 (PMC10916189; doi:10.1186/s12920-024-01837-3)
Supplement: Supplementary file 5 — Additional file 5: Table S3. Detailed information of functional enrichment analysis. [file 12920_2024_1837_MOESM5_ESM.xlsx]

## Sheet: GO-enrich
Table S3-1. Detailed information of functional enrichment analysis.
ONTOLOGY	ID	Description	GeneRatio	BgRatio	pvalue	p.adjust	qvalue	geneID	Count
BP	GO:0050851	antigen receptor-mediated signaling pathway	6/65	244/18800	0.000195762	0.148237	0.135713	CD79A/IGHV7-4-1/CCR7/CD8B/IGHV4-34/PTPN2	6
BP	GO:0002253	activation of immune response	7/65	386/18800	0.000364171	0.148237	0.135713	CD79A/IGHV7-4-1/CCR7/CD8B/IGHV4-34/NLRC4/PTPN2	7
BP	GO:0019080	viral gene expression	4/65	100/18800	0.000397843	0.148237	0.135713	PRMT1/MDFIC/LEF1/FURIN	4
BP	GO:0002429	immune response-activating cell surface receptor signaling pathway	6/65	300/18800	0.00058871	0.148237	0.135713	CD79A/IGHV7-4-1/CCR7/CD8B/IGHV4-34/PTPN2	6
BP	GO:0002757	immune response-activating signal transduction	6/65	300/18800	0.00058871	0.148237	0.135713	CD79A/IGHV7-4-1/CCR7/CD8B/IGHV4-34/PTPN2	6
BP	GO:0002768	immune response-regulating cell surface receptor signaling pathway	6/65	328/18800	0.000936888	0.190798	0.174678	CD79A/IGHV7-4-1/CCR7/CD8B/IGHV4-34/PTPN2	6
BP	GO:0042113	B cell activation	6/65	336/18800	0.00106083	0.190798	0.174678	CD79A/IGHV7-4-1/MFNG/IGHV4-34/LEF1/PTPN2	6
BP	GO:0060033	anatomical structure regression	2/65	16/18800	0.001369	0.20427	0.187012	LEF1/CD248	2
BP	GO:0051403	stress-activated MAPK cascade	5/65	245/18800	0.00157734	0.20427	0.187012	CCR7/PRMT1/MDFIC/GPS1/PPIA	5
BP	GO:0006595	polyamine metabolic process	2/65	18/18800	0.00173771	0.20427	0.187012	HDAC10/AGMAT	2
BP	GO:0031098	stress-activated protein kinase signaling cascade	5/65	252/18800	0.00178473	0.20427	0.187012	CCR7/PRMT1/MDFIC/GPS1/PPIA	5
BP	GO:0045061	thymic T cell selection	2/65	22/18800	0.00260033	0.272818	0.249769	CCR7/PTPN2	2
BP	GO:1903131	mononuclear cell differentiation	6/65	433/18800	0.0037859	0.319381	0.292398	CD79A/CCR7/MFNG/LEF1/ACIN1/PTPN2	6
BP	GO:0051604	protein maturation	5/65	314/18800	0.00458884	0.319381	0.292398	TSPAN5/ASPRV1/SLC30A5/FURIN/NLRC4	5
BP	GO:0045639	positive regulation of myeloid cell differentiation	3/65	99/18800	0.00488503	0.319381	0.292398	PRMT1/LEF1/ACIN1	3
BP	GO:0032872	regulation of stress-activated MAPK cascade	4/65	198/18800	0.00489761	0.319381	0.292398	CCR7/PRMT1/MDFIC/PPIA	4
BP	GO:0032148	activation of protein kinase B activity	2/65	31/18800	0.00513071	0.319381	0.292398	CCDC88A/PPIA	2
BP	GO:0070302	regulation of stress-activated protein kinase signaling cascade	4/65	201/18800	0.00516377	0.319381	0.292398	CCR7/PRMT1/MDFIC/PPIA	4
BP	GO:0019082	viral protein processing	2/65	32/18800	0.00546062	0.319381	0.292398	PRMT1/FURIN	2
BP	GO:0071353	cellular response to interleukin-4	2/65	32/18800	0.00546062	0.319381	0.292398	LEF1/PTPN2	2
BP	GO:0045637	regulation of myeloid cell differentiation	4/65	208/18800	0.00582222	0.319381	0.292398	PRMT1/LEF1/ACIN1/PTPN2	4
BP	GO:0002573	myeloid leukocyte differentiation	4/65	210/18800	0.00602017	0.319381	0.292398	CCR7/LEF1/ACIN1/PTPN2	4
BP	GO:0016486	peptide hormone processing	2/65	34/18800	0.00614886	0.319381	0.292398	SLC30A5/FURIN	2
BP	GO:0070670	response to interleukin-4	2/65	34/18800	0.00614886	0.319381	0.292398	LEF1/PTPN2	2
BP	GO:0002764	immune response-regulating signaling pathway	6/65	482/18800	0.00634197	0.319381	0.292398	CD79A/IGHV7-4-1/CCR7/CD8B/IGHV4-34/PTPN2	6
BP	GO:0140448	signaling receptor ligand precursor processing	2/65	36/18800	0.00687456	0.332887	0.304763	SLC30A5/FURIN	2
BP	GO:0002761	regulation of myeloid leukocyte differentiation	3/65	117/18800	0.0077531	0.334597	0.306328	LEF1/ACIN1/PTPN2	3
BP	GO:0008037	cell recognition	4/65	228/18800	0.00800679	0.334597	0.306328	IGHV7-4-1/CCR7/IGHV4-34/ST6GALNAC6	4
BP	GO:0030218	erythrocyte differentiation	3/65	124/18800	0.00908668	0.334597	0.306328	PRMT1/ACIN1/PTPN2	3
BP	GO:0051251	positive regulation of lymphocyte activation	5/65	371/18800	0.00914174	0.334597	0.306328	IGHV7-4-1/CCR7/SIRPG/IGHV4-34/LEF1	5
BP	GO:0050852	T cell receptor signaling pathway	3/65	127/18800	0.00969677	0.334597	0.306328	CCR7/CD8B/PTPN2	3
BP	GO:0001825	blastocyst formation	2/65	43/18800	0.00970183	0.334597	0.306328	MFNG/FURIN	2
BP	GO:0016485	protein processing	4/65	243/18800	0.00995889	0.334597	0.306328	ASPRV1/SLC30A5/FURIN/NLRC4	4
BP	GO:0050856	regulation of T cell receptor signaling pathway	2/65	44/18800	0.0101413	0.334597	0.306328	CCR7/PTPN2	2
BP	GO:0007159	leukocyte cell-cell adhesion	5/65	381/18800	0.010179	0.334597	0.306328	CCR7/SIRPG/LEF1/SEMA4D/PTPN2	5
BP	GO:0030098	lymphocyte differentiation	5/65	382/18800	0.010287	0.334597	0.306328	CD79A/CCR7/MFNG/LEF1/PTPN2	5
BP	GO:0042326	negative regulation of phosphorylation	5/65	382/18800	0.010287	0.334597	0.306328	MYADM/PPIA/COX11/SEMA4D/PTPN2	5
BP	GO:0050853	B cell receptor signaling pathway	3/65	131/18800	0.0105467	0.334597	0.306328	CD79A/IGHV7-4-1/IGHV4-34	3
BP	GO:0002861	regulation of inflammatory response to antigenic stimulus	2/65	45/18800	0.0105896	0.334597	0.306328	CCR7/FURIN	2
BP	GO:0034101	erythrocyte homeostasis	3/65	133/18800	0.0109873	0.334597	0.306328	PRMT1/ACIN1/PTPN2	3
BP	GO:0030099	myeloid cell differentiation	5/65	391/18800	0.0112946	0.334597	0.306328	CCR7/PRMT1/LEF1/ACIN1/PTPN2	5
BP	GO:0045747	positive regulation of Notch signaling pathway	2/65	48/18800	0.0119858	0.334597	0.306328	TSPAN5/MFNG	2
BP	GO:0045058	T cell selection	2/65	49/18800	0.0124683	0.334597	0.306328	CCR7/PTPN2	2
BP	GO:0030183	B cell differentiation	3/65	142/18800	0.0131015	0.334597	0.306328	CD79A/MFNG/PTPN2	3
BP	GO:0019083	viral transcription	2/65	51/18800	0.0134583	0.334597	0.306328	MDFIC/LEF1	2
BP	GO:0046467	membrane lipid biosynthetic process	3/65	148/18800	0.0146313	0.334597	0.306328	ELOVL1/B3GNT5/ST6GALNAC6	3
BP	GO:0016032	viral process	5/65	418/18800	0.0147193	0.334597	0.306328	PRMT1/MDFIC/PPIA/LEF1/FURIN	5
BP	GO:0002696	positive regulation of leukocyte activation	5/65	421/18800	0.0151385	0.334597	0.306328	IGHV7-4-1/CCR7/SIRPG/IGHV4-34/LEF1	5
BP	GO:0002763	positive regulation of myeloid leukocyte differentiation	2/65	55/18800	0.015537	0.334597	0.306328	LEF1/ACIN1	2
BP	GO:0048872	homeostasis of number of cells	4/65	282/18800	0.0164097	0.334597	0.306328	CCR7/PRMT1/ACIN1/PTPN2	4
BP	GO:0050732	negative regulation of peptidyl-tyrosine phosphorylation	2/65	58/18800	0.0171806	0.334597	0.306328	SEMA4D/PTPN2	2
BP	GO:0050867	positive regulation of cell activation	5/65	436/18800	0.0173551	0.334597	0.306328	IGHV7-4-1/CCR7/SIRPG/IGHV4-34/LEF1	5
BP	GO:0006606	protein import into nucleus	3/65	159/18800	0.0176891	0.334597	0.306328	NUTF2/MDFIC/NUP50	3
BP	GO:0045936	negative regulation of phosphate metabolic process	5/65	440/18800	0.0179808	0.334597	0.306328	MYADM/PPIA/COX11/SEMA4D/PTPN2	5
BP	GO:0002262	myeloid cell homeostasis	3/65	160/18800	0.0179835	0.334597	0.306328	PRMT1/ACIN1/PTPN2	3
BP	GO:0010563	negative regulation of phosphorus metabolic process	5/65	441/18800	0.0181396	0.334597	0.306328	MYADM/PPIA/COX11/SEMA4D/PTPN2	5
BP	GO:0051170	import into nucleus	3/65	163/18800	0.0188829	0.334597	0.306328	NUTF2/MDFIC/NUP50	3
BP	GO:0048524	positive regulation of viral process	2/65	61/18800	0.0188948	0.334597	0.306328	MDFIC/PPIA	2
BP	GO:0022407	regulation of cell-cell adhesion	5/65	456/18800	0.0206334	0.334597	0.306328	CCR7/SIRPG/MYADM/LEF1/PTPN2	5
BP	GO:0031638	zymogen activation	2/65	64/18800	0.0206781	0.334597	0.306328	FURIN/NLRC4	2
BP	GO:0050771	negative regulation of axonogenesis	2/65	64/18800	0.0206781	0.334597	0.306328	SYNGAP1/SEMA4D	2
BP	GO:0006940	regulation of smooth muscle contraction	2/65	65/18800	0.0212876	0.334597	0.306328	PROK2/DOCK4	2
BP	GO:0050854	regulation of antigen receptor-mediated signaling pathway	2/65	66/18800	0.0219046	0.334597	0.306328	CCR7/PTPN2	2
BP	GO:0046513	ceramide biosynthetic process	2/65	67/18800	0.0225289	0.334597	0.306328	ELOVL1/ST6GALNAC6	2
BP	GO:0007254	JNK cascade	3/65	175/18800	0.0227274	0.334597	0.306328	CCR7/MDFIC/GPS1	3
BP	GO:0060326	cell chemotaxis	4/65	315/18800	0.0235454	0.334597	0.306328	CCR7/PPIA/DOCK4/LEF1	4
BP	GO:0009988	cell-cell recognition	2/65	69/18800	0.0237995	0.334597	0.306328	CCR7/ST6GALNAC6	2
BP	GO:0050922	negative regulation of chemotaxis	2/65	69/18800	0.0237995	0.334597	0.306328	SEMA4D/PTPN2	2
BP	GO:0009247	glycolipid biosynthetic process	2/65	71/18800	0.025099	0.334597	0.306328	B3GNT5/ST6GALNAC6	2
BP	GO:0042058	regulation of epidermal growth factor receptor signaling pathway	2/65	73/18800	0.0264268	0.334597	0.306328	CCDC88A/PTPN2	2
BP	GO:0051260	protein homooligomerization	3/65	187/18800	0.0269675	0.334597	0.306328	PRMT1/ITLN1/NLRC4	3
BP	GO:0002437	inflammatory response to antigenic stimulus	2/65	75/18800	0.0277827	0.334597	0.306328	CCR7/FURIN	2
BP	GO:0006919	activation of cysteine-type endopeptidase activity involved in apoptotic process	2/65	77/18800	0.0291661	0.334597	0.306328	FAM162A/NLRC4	2
BP	GO:1990778	protein localization to cell periphery	4/65	337/18800	0.0292087	0.334597	0.306328	EPB41/TSPAN5/CCDC88A/MYADM	4
BP	GO:0033077	T cell differentiation in thymus	2/65	78/18800	0.0298679	0.334597	0.306328	CCR7/PTPN2	2
BP	GO:0001933	negative regulation of protein phosphorylation	4/65	341/18800	0.0303183	0.334597	0.306328	MYADM/PPIA/SEMA4D/PTPN2	4
BP	GO:1901184	regulation of ERBB signaling pathway	2/65	79/18800	0.0305765	0.334597	0.306328	CCDC88A/PTPN2	2
BP	GO:0050863	regulation of T cell activation	4/65	342/18800	0.0305996	0.334597	0.306328	CCR7/SIRPG/LEF1/PTPN2	4
BP	GO:1903037	regulation of leukocyte cell-cell adhesion	4/65	344/18800	0.0311667	0.334597	0.306328	CCR7/SIRPG/LEF1/PTPN2	4
BP	GO:0032092	positive regulation of protein binding	2/65	83/18800	0.0334771	0.334597	0.306328	EPB41/MFNG	2
BP	GO:0000338	protein deneddylation	1/65	10/18800	0.0340495	0.334597	0.306328	GPS1	1
BP	GO:0003056	regulation of vascular associated smooth muscle contraction	1/65	10/18800	0.0340495	0.334597	0.306328	DOCK4	1
BP	GO:0033131	regulation of glucokinase activity	1/65	10/18800	0.0340495	0.334597	0.306328	COX11	1
BP	GO:0035247	peptidyl-arginine omega-N-methylation	1/65	10/18800	0.0340495	0.334597	0.306328	PRMT1	1
BP	GO:0035871	protein K11-linked deubiquitination	1/65	10/18800	0.0340495	0.334597	0.306328	OTUD7A	1
BP	GO:0036109	alpha-linolenic acid metabolic process	1/65	10/18800	0.0340495	0.334597	0.306328	ELOVL1	1
BP	GO:0045657	positive regulation of monocyte differentiation	1/65	10/18800	0.0340495	0.334597	0.306328	ACIN1	1
BP	GO:0048340	paraxial mesoderm morphogenesis	1/65	10/18800	0.0340495	0.334597	0.306328	LEF1	1
BP	GO:0048672	positive regulation of collateral sprouting	1/65	10/18800	0.0340495	0.334597	0.306328	SEMA4D	1
BP	GO:0071838	cell proliferation in bone marrow	1/65	10/18800	0.0340495	0.334597	0.306328	LEF1	1
BP	GO:1902237	positive regulation of endoplasmic reticulum stress-induced intrinsic apoptotic signaling pathway	1/65	10/18800	0.0340495	0.334597	0.306328	PTPN2	1
BP	GO:1902459	positive regulation of stem cell population maintenance	1/65	10/18800	0.0340495	0.334597	0.306328	LBH	1
BP	GO:1904672	regulation of somatic stem cell population maintenance	1/65	10/18800	0.0340495	0.334597	0.306328	LBH	1
BP	GO:2000510	positive regulation of dendritic cell chemotaxis	1/65	10/18800	0.0340495	0.334597	0.306328	CCR7	1
BP	GO:0006643	membrane lipid metabolic process	3/65	207/18800	0.0349104	0.334597	0.306328	ELOVL1/B3GNT5/ST6GALNAC6	3
BP	GO:0017038	protein import	3/65	210/18800	0.0361955	0.334597	0.306328	NUTF2/MDFIC/NUP50	3
BP	GO:0002604	regulation of dendritic cell antigen processing and presentation	1/65	11/18800	0.037391	0.334597	0.306328	CCR7	1
BP	GO:0034115	negative regulation of heterotypic cell-cell adhesion	1/65	11/18800	0.037391	0.334597	0.306328	MYADM	1
BP	GO:0035246	peptidyl-arginine N-methylation	1/65	11/18800	0.037391	0.334597	0.306328	PRMT1	1
BP	GO:0036363	transforming growth factor beta activation	1/65	11/18800	0.037391	0.334597	0.306328	FURIN	1
BP	GO:0042118	endothelial cell activation	1/65	11/18800	0.037391	0.334597	0.306328	PPIA	1
BP	GO:0045060	negative thymic T cell selection	1/65	11/18800	0.037391	0.334597	0.306328	CCR7	1
BP	GO:0046643	regulation of gamma-delta T cell activation	1/65	11/18800	0.037391	0.334597	0.306328	LEF1	1
BP	GO:0048103	somatic stem cell division	1/65	11/18800	0.037391	0.334597	0.306328	LBH	1
BP	GO:0070587	regulation of cell-cell adhesion involved in gastrulation	1/65	11/18800	0.037391	0.334597	0.306328	MYADM	1
BP	GO:0072697	protein localization to cell cortex	1/65	11/18800	0.037391	0.334597	0.306328	EPB41	1
BP	GO:0097048	dendritic cell apoptotic process	1/65	11/18800	0.037391	0.334597	0.306328	CCR7	1
BP	GO:0099171	presynaptic modulation of chemical synaptic transmission	1/65	11/18800	0.037391	0.334597	0.306328	FBXL20	1
BP	GO:1902915	negative regulation of protein polyubiquitination	1/65	11/18800	0.037391	0.334597	0.306328	PPIA	1
BP	GO:1903299	regulation of hexokinase activity	1/65	11/18800	0.037391	0.334597	0.306328	COX11	1
BP	GO:1903564	regulation of protein localization to cilium	1/65	11/18800	0.037391	0.334597	0.306328	CCDC88A	1
BP	GO:1903897	regulation of PERK-mediated unfolded protein response	1/65	11/18800	0.037391	0.334597	0.306328	PTPN2	1
BP	GO:2000508	regulation of dendritic cell chemotaxis	1/65	11/18800	0.037391	0.334597	0.306328	CCR7	1
BP	GO:2000644	regulation of receptor catabolic process	1/65	11/18800	0.037391	0.334597	0.306328	FURIN	1
BP	GO:2000668	regulation of dendritic cell apoptotic process	1/65	11/18800	0.037391	0.334597	0.306328	CCR7	1
BP	GO:1903706	regulation of hemopoiesis	4/65	371/18800	0.0394348	0.334597	0.306328	PRMT1/LEF1/ACIN1/PTPN2	4
BP	GO:0045638	negative regulation of myeloid cell differentiation	2/65	91/18800	0.0395851	0.334597	0.306328	PRMT1/PTPN2	2
BP	GO:0002863	positive regulation of inflammatory response to antigenic stimulus	1/65	12/18800	0.0407211	0.334597	0.306328	CCR7	1
BP	GO:0006465	signal peptide processing	1/65	12/18800	0.0407211	0.334597	0.306328	FURIN	1
BP	GO:0010642	negative regulation of platelet-derived growth factor receptor signaling pathway	1/65	12/18800	0.0407211	0.334597	0.306328	PTPN2	1
BP	GO:0032908	regulation of transforming growth factor beta1 production	1/65	12/18800	0.0407211	0.334597	0.306328	FURIN	1
BP	GO:0034969	histone arginine methylation	1/65	12/18800	0.0407211	0.334597	0.306328	PRMT1	1
BP	GO:0043383	negative T cell selection	1/65	12/18800	0.0407211	0.334597	0.306328	CCR7	1
BP	GO:0060019	radial glial cell differentiation	1/65	12/18800	0.0407211	0.334597	0.306328	LEF1	1
BP	GO:0070103	regulation of interleukin-6-mediated signaling pathway	1/65	12/18800	0.0407211	0.334597	0.306328	PTPN2	1
BP	GO:0070586	cell-cell adhesion involved in gastrulation	1/65	12/18800	0.0407211	0.334597	0.306328	MYADM	1
BP	GO:0071635	negative regulation of transforming growth factor beta production	1/65	12/18800	0.0407211	0.334597	0.306328	FURIN	1
BP	GO:1901142	insulin metabolic process	1/65	12/18800	0.0407211	0.334597	0.306328	SLC30A5	1
BP	GO:2000035	regulation of stem cell division	1/65	12/18800	0.0407211	0.334597	0.306328	LBH	1
BP	GO:0033108	mitochondrial respiratory chain complex assembly	2/65	94/18800	0.0419768	0.334597	0.306328	COX14/NDUFB1	2
BP	GO:0050870	positive regulation of T cell activation	3/65	223/18800	0.0420434	0.334597	0.306328	CCR7/SIRPG/LEF1	3
BP	GO:0050920	regulation of chemotaxis	3/65	225/18800	0.042983	0.334597	0.306328	CCR7/SEMA4D/PTPN2	3
BP	GO:0001768	establishment of T cell polarity	1/65	13/18800	0.0440399	0.334597	0.306328	CCR7	1
BP	GO:0002524	hypersensitivity	1/65	13/18800	0.0440399	0.334597	0.306328	CCR7	1
BP	GO:0030497	fatty acid elongation	1/65	13/18800	0.0440399	0.334597	0.306328	ELOVL1	1
BP	GO:0031272	regulation of pseudopodium assembly	1/65	13/18800	0.0440399	0.334597	0.306328	CCR7	1
BP	GO:0031274	positive regulation of pseudopodium assembly	1/65	13/18800	0.0440399	0.334597	0.306328	CCR7	1
BP	GO:0036005	response to macrophage colony-stimulating factor	1/65	13/18800	0.0440399	0.334597	0.306328	PTPN2	1
BP	GO:0036006	cellular response to macrophage colony-stimulating factor stimulus	1/65	13/18800	0.0440399	0.334597	0.306328	PTPN2	1
BP	GO:0042492	gamma-delta T cell differentiation	1/65	13/18800	0.0440399	0.334597	0.306328	LEF1	1
BP	GO:0042541	hemoglobin biosynthetic process	1/65	13/18800	0.0440399	0.334597	0.306328	PRMT1	1
BP	GO:0042761	very long-chain fatty acid biosynthetic process	1/65	13/18800	0.0440399	0.334597	0.306328	ELOVL1	1
BP	GO:0048012	hepatocyte growth factor receptor signaling pathway	1/65	13/18800	0.0440399	0.334597	0.306328	PTPN2	1
BP	GO:0061430	bone trabecula morphogenesis	1/65	13/18800	0.0440399	0.334597	0.306328	SEMA4D	1
BP	GO:0070486	leukocyte aggregation	1/65	13/18800	0.0440399	0.334597	0.306328	SEMA4D	1
BP	GO:1900103	positive regulation of endoplasmic reticulum unfolded protein response	1/65	13/18800	0.0440399	0.334597	0.306328	PTPN2	1
BP	GO:1901862	negative regulation of muscle tissue development	1/65	13/18800	0.0440399	0.334597	0.306328	LEF1	1
BP	GO:1904478	regulation of intestinal absorption	1/65	13/18800	0.0440399	0.334597	0.306328	EPB41	1
BP	GO:0008593	regulation of Notch signaling pathway	2/65	97/18800	0.0444216	0.334597	0.306328	TSPAN5/MFNG	2
BP	GO:0001701	in utero embryonic development	4/65	387/18800	0.0448746	0.334597	0.306328	PRMT1/MFNG/LEF1/FURIN	4
BP	GO:0042100	B cell proliferation	2/65	100/18800	0.0469183	0.334597	0.306328	CD79A/LEF1	2
BP	GO:0001767	establishment of lymphocyte polarity	1/65	14/18800	0.0473474	0.334597	0.306328	CCR7	1
BP	GO:0001771	immunological synapse formation	1/65	14/18800	0.0473474	0.334597	0.306328	CCR7	1
BP	GO:0002864	regulation of acute inflammatory response to antigenic stimulus	1/65	14/18800	0.0473474	0.334597	0.306328	CCR7	1
BP	GO:0006596	polyamine biosynthetic process	1/65	14/18800	0.0473474	0.334597	0.306328	AGMAT	1
BP	GO:0035791	platelet-derived growth factor receptor-beta signaling pathway	1/65	14/18800	0.0473474	0.334597	0.306328	PTPN2	1
BP	GO:0042308	negative regulation of protein import into nucleus	1/65	14/18800	0.0473474	0.334597	0.306328	MDFIC	1
BP	GO:0045059	positive thymic T cell selection	1/65	14/18800	0.0473474	0.334597	0.306328	PTPN2	1
BP	GO:0055057	neuroblast division	1/65	14/18800	0.0473474	0.334597	0.306328	LEF1	1
BP	GO:1901160	primary amino compound metabolic process	1/65	14/18800	0.0473474	0.334597	0.306328	AGMAT	1
BP	GO:1904590	negative regulation of protein import	1/65	14/18800	0.0473474	0.334597	0.306328	MDFIC	1
BP	GO:0033673	negative regulation of kinase activity	3/65	236/18800	0.0483384	0.334597	0.306328	PPIA/COX11/PTPN2	3
BP	GO:0006910	phagocytosis, recognition	2/65	102/18800	0.0486108	0.334597	0.306328	IGHV7-4-1/IGHV4-34	2
BP	GO:0006664	glycolipid metabolic process	2/65	103/18800	0.0494654	0.334597	0.306328	B3GNT5/ST6GALNAC6	2
CC	GO:0045121	membrane raft	5/68	326/19594	0.0054774	0.313641	0.291052	CD79A/MYADM/RGS19/ITLN1/FURIN	5
CC	GO:0098857	membrane microdomain	5/68	327/19594	0.00554775	0.313641	0.291052	CD79A/MYADM/RGS19/ITLN1/FURIN	5
CC	GO:0031301	integral component of organelle membrane	5/68	382/19594	0.0104832	0.313641	0.291052	ELOVL1/TAP1/MFNG/COX11/FURIN	5
CC	GO:0005793	endoplasmic reticulum-Golgi intermediate compartment	3/68	131/19594	0.0106691	0.313641	0.291052	F5/TAP1/PTPN2	3
CC	GO:0016607	nuclear speck	5/68	411/19594	0.0140277	0.313641	0.291052	FAM193B/PNISR/NDUFB1/ASCC1/ACIN1	5
CC	GO:0031300	intrinsic component of organelle membrane	5/68	412/19594	0.0141627	0.313641	0.291052	ELOVL1/TAP1/MFNG/COX11/FURIN	5
CC	GO:0098862	cluster of actin-based cell projections	3/68	158/19594	0.0175931	0.313641	0.291052	DOCK4/RGS19/ITLN1	3
CC	GO:0030173	integral component of Golgi membrane	2/68	62/19594	0.0196287	0.313641	0.291052	MFNG/FURIN	2
CC	GO:0019814	immunoglobulin complex	3/68	167/19594	0.0203443	0.313641	0.291052	CD79A/IGHV7-4-1/IGHV4-34	3
CC	GO:0009897	external side of plasma membrane	5/68	455/19594	0.0208253	0.313641	0.291052	CD79A/IGHV7-4-1/CCR7/IGHV4-34/CD248	5
CC	GO:0031228	intrinsic component of Golgi membrane	2/68	67/19594	0.0226977	0.313641	0.291052	MFNG/FURIN	2
CC	GO:0045171	intercellular bridge	2/68	75/19594	0.0279884	0.318998	0.296023	EPB41/RMDN3	2
CC	GO:0033116	endoplasmic reticulum-Golgi intermediate compartment membrane	2/68	77/19594	0.0293814	0.318998	0.296023	F5/TAP1	2
CC	GO:0042571	immunoglobulin complex, circulating	2/68	77/19594	0.0293814	0.318998	0.296023	IGHV7-4-1/IGHV4-34	2
CC	GO:0034709	methylosome	1/68	12/19594	0.0408709	0.405169	0.375988	PRMT1	1
CC	GO:1990907	beta-catenin-TCF complex	1/68	13/19594	0.0442015	0.405169	0.375988	LEF1	1
CC	GO:0098554	cytoplasmic side of endoplasmic reticulum membrane	1/68	14/19594	0.0475208	0.405169	0.375988	RPS29	1
CC	GO:0005903	brush border	2/68	102/19594	0.0489565	0.405169	0.375988	RGS19/ITLN1	2
MF	GO:0030971	receptor tyrosine kinase binding	3/66	76/18410	0.00256686	0.230203	0.207369	FLT3LG/DOCK4/PTPN2	3
MF	GO:0042288	MHC class I protein binding	2/66	22/18410	0.00279176	0.230203	0.207369	TAP1/CD8B	2
MF	GO:0001965	G-protein alpha-subunit binding	2/66	24/18410	0.00332024	0.230203	0.207369	CCDC88A/RGS19	2
MF	GO:1990782	protein tyrosine kinase binding	3/66	113/18410	0.00778248	0.276816	0.249359	FLT3LG/DOCK4/PTPN2	3
MF	GO:0030695	GTPase regulator activity	6/66	488/18410	0.00798508	0.276816	0.249359	SYNGAP1/CCDC88A/GPS1/FAM13A/DOCK4/SMAP2	6
MF	GO:0060589	nucleoside-triphosphatase regulator activity	6/66	488/18410	0.00798508	0.276816	0.249359	SYNGAP1/CCDC88A/GPS1/FAM13A/DOCK4/SMAP2	6
MF	GO:0042287	MHC protein binding	2/66	42/18410	0.00993718	0.284474	0.256257	TAP1/CD8B	2
MF	GO:0008375	acetylglucosaminyltransferase activity	2/66	45/18410	0.0113476	0.284474	0.256257	B3GNT5/MFNG	2
MF	GO:0005096	GTPase activator activity	4/66	274/18410	0.0168246	0.284474	0.256257	SYNGAP1/FAM13A/DOCK4/SMAP2	4
MF	GO:0005507	copper ion binding	2/66	61/18410	0.020221	0.284474	0.256257	F5/COX11	2
MF	GO:0003823	antigen binding	3/66	174/18410	0.0245949	0.284474	0.256257	IGHV7-4-1/TAP1/IGHV4-34	3
MF	GO:0034987	immunoglobulin receptor binding	2/66	80/18410	0.0334367	0.284474	0.256257	IGHV7-4-1/IGHV4-34	2
MF	GO:0008239	dipeptidyl-peptidase activity	1/66	10/18410	0.0352857	0.284474	0.256257	DPP8	1
MF	GO:0016813	hydrolase activity, acting on carbon-nitrogen (but not peptide) bonds, in linear amidines	1/66	10/18410	0.0352857	0.284474	0.256257	AGMAT	1
MF	GO:0030957	Tat protein binding	1/66	10/18410	0.0352857	0.284474	0.256257	MDFIC	1
MF	GO:0043121	neurotrophin binding	1/66	10/18410	0.0352857	0.284474	0.256257	FURIN	1
MF	GO:0070016	armadillo repeat domain binding	1/66	10/18410	0.0352857	0.284474	0.256257	LEF1	1
MF	GO:0061629	RNA polymerase II-specific DNA-binding transcription factor binding	4/66	348/18410	0.0362032	0.284474	0.256257	MED13/MDFIC/LEF1/PTPN2	4
MF	GO:0016273	arginine N-methyltransferase activity	1/66	11/18410	0.0387461	0.284474	0.256257	PRMT1	1
MF	GO:0016274	protein-arginine N-methyltransferase activity	1/66	11/18410	0.0387461	0.284474	0.256257	PRMT1	1
MF	GO:0043422	protein kinase B binding	1/66	11/18410	0.0387461	0.284474	0.256257	CCDC88A	1
MF	GO:0005095	GTPase inhibitor activity	1/66	12/18410	0.0421943	0.284474	0.256257	GPS1	1
MF	GO:0046790	virion binding	1/66	12/18410	0.0421943	0.284474	0.256257	PPIA	1
MF	GO:0097677	STAT family protein binding	1/66	12/18410	0.0421943	0.284474	0.256257	PTPN2	1
MF	GO:0004312	fatty acid synthase activity	1/66	13/18410	0.0456302	0.284474	0.256257	ELOVL1	1
MF	GO:0045295	gamma-catenin binding	1/66	13/18410	0.0456302	0.284474	0.256257	LEF1	1
MF	GO:0061133	endopeptidase activator activity	1/66	13/18410	0.0456302	0.284474	0.256257	NLRC4	1
MF	GO:0089720	caspase binding	1/66	13/18410	0.0456302	0.284474	0.256257	NLRC4	1
MF	GO:0005172	vascular endothelial growth factor receptor binding	1/66	14/18410	0.0490541	0.284474	0.256257	CCDC88A	1
MF	GO:0008499	UDP-galactose:beta-N-acetylglucosamine beta-1,3-galactosyltransferase activity	1/66	14/18410	0.0490541	0.284474	0.256257	B3GNT5	1

## Sheet: KEGG-enrich
Table S3-2. Detailed information of functional enrichment analysis.
ID	Description	GeneRatio	BgRatio	pvalue	p.adjust	qvalue	geneID	Count
hsa05340	Primary immunodeficiency	3/34	38/8644	0.000426967	0.0358652	0.0358652	CD79A/TAP1/CD8B	3
hsa04330	Notch signaling pathway	2/34	62/8644	0.0245095	0.637605	0.637605	TLE2/MFNG	2
hsa03250	Viral life cycle - HIV-1	2/34	63/8644	0.0252514	0.637605	0.637605	PPIA/FURIN	2
hsa04612	Antigen processing and presentation	2/34	78/8644	0.0374362	0.637605	0.637605	TAP1/CD8B	2

## Sheet: DO-enrich
Table S3-3. Detailed information of functional enrichment analysis.
ID	Description	GeneRatio	BgRatio	pvalue	p.adjust	qvalue	geneID	Count
DOID:1921	Klinefelter syndrome	2/40	21/10312	0.00294065	0.417995	0.408958	PROK2/F5	2
DOID:0060429	chromosomal duplication syndrome	2/40	28/10312	0.00520326	0.417995	0.408958	PROK2/F5	2
DOID:3405	histiocytosis	2/40	28/10312	0.00520326	0.417995	0.408958	FLT3LG/CCR7	2
DOID:1924	hypogonadism	2/40	53/10312	0.017847	0.459306	0.449375	PROK2/F5	2
DOID:1342	congenital hypoplastic anemia	2/40	64/10312	0.0254222	0.459306	0.449375	FLT3LG/RPS29	2
DOID:2237	hepatitis	5/40	452/10312	0.0294434	0.459306	0.449375	F5/TAP1/PPIA/LEF1/FURIN	5
DOID:0060307	autosomal dominant intellectual developmental disorder	2/40	71/10312	0.0308098	0.459306	0.449375	SYNGAP1/MED13	2
DOID:0080014	chromosomal disease	3/40	193/10312	0.0384333	0.459306	0.449375	PROK2/OTUD7A/F5	3
DOID:12010	anterior ischemic optic neuropathy	1/40	11/10312	0.0418706	0.459306	0.449375	F5	1
DOID:13934	facial paralysis	1/40	11/10312	0.0418706	0.459306	0.449375	PPIA	1
DOID:4890	juvenile myoclonic epilepsy	1/40	11/10312	0.0418706	0.459306	0.449375	TAP1	1
DOID:3565	meningioma	2/40	84/10312	0.0418847	0.459306	0.449375	EPB41/DPP8	2
DOID:12306	vitiligo	2/40	85/10312	0.0427906	0.459306	0.449375	TAP1/FURIN	2
DOID:612	primary immunodeficiency disease	4/40	348/10312	0.0448846	0.459306	0.449375	CD79A/TAP1/PPIA/NLRC4	4
DOID:3614	Kallmann syndrome	1/40	12/10312	0.0455912	0.459306	0.449375	PROK2	1
DOID:630	genetic disease	3/40	208/10312	0.0462988	0.459306	0.449375	PROK2/OTUD7A/F5	3
DOID:1496	echinococcosis	1/40	13/10312	0.0492976	0.459306	0.449375	TAP1	1
