# Supplementary material for: Integration analysis of lncRNA and mRNA expression data identifies DOCK4 as a potential biomarker for elderly osteoporosis
Source: BMC Med Genomics. 2024 Mar 5;17:70. doi: 10.1186/s12920-024-01837-3 (PMC10916189; doi:10.1186/s12920-024-01837-3)
Supplement: Supplementary file 6 — Additional file 6: Table S4. PPI network of 69 candidate genes. [file 12920_2024_1837_MOESM6_ESM.xlsx]

## Sheet: Table S4
Table S4. PPI network of 69 candidate genes.
#node1	node2	node1_string_id	node2_string_id	neighborhood_on_chromosome	gene_fusion	phylogenetic_cooccurrence	homology	coexpression	experimentally_determined_interaction	database_annotated	automated_textmining	combined_score
ASCC1	FLT3LG	9606.ENSP00000339404	9606.ENSP00000469613	0	0	0	0	0.062	0.451	0	0	0.463
ASCC1	MRPL24	9606.ENSP00000339404	9606.ENSP00000354525	0	0	0	0	0.055	0.758	0	0	0.761
B3GNT5	ST6GALNAC6	9606.ENSP00000316173	9606.ENSP00000362235	0	0	0	0	0	0	0	0.518	0.518
CCR7	CD79A	9606.ENSP00000246657	9606.ENSP00000221972	0	0	0	0	0.391	0	0	0.418	0.631
CCR7	CD8B	9606.ENSP00000246657	9606.ENSP00000331172	0	0	0	0	0.147	0	0	0.495	0.551
CCR7	LEF1	9606.ENSP00000246657	9606.ENSP00000265165	0	0	0	0	0.191	0	0	0.476	0.558
CCR7	FLT3LG	9606.ENSP00000246657	9606.ENSP00000469613	0	0	0	0	0.239	0	0	0.479	0.586
CD79A	SIRPG	9606.ENSP00000221972	9606.ENSP00000305529	0	0	0	0	0.152	0.478	0	0.084	0.559
CD79A	CD8B	9606.ENSP00000221972	9606.ENSP00000331172	0	0	0	0	0.126	0	0	0.528	0.569
COX11	COX14	9606.ENSP00000299335	9606.ENSP00000326052	0	0	0	0	0.049	0	0	0.61	0.613
COX14	NDUFB1	9606.ENSP00000326052	9606.ENSP00000483888	0	0	0	0	0.232	0	0	0.32	0.455
DOCK4	MRPL24	9606.ENSP00000410746	9606.ENSP00000354525	0.057	0	0	0	0.402	0.416	0	0.091	0.66
DOCK4	RPS29	9606.ENSP00000410746	9606.ENSP00000379339	0.057	0	0	0	0.401	0.747	0	0.138	0.86
DOCK4	FLT3LG	9606.ENSP00000410746	9606.ENSP00000469613	0.061	0	0	0	0.689	0.743	0	0.204	0.932
FLT3LG	MRPL24	9606.ENSP00000469613	9606.ENSP00000354525	0.091	0	0	0	0.595	0.506	0	0.204	0.835
FLT3LG	RPS29	9606.ENSP00000469613	9606.ENSP00000379339	0.091	0	0	0	0.823	0.842	0	0.204	0.977
KDM5C	RPS29	9606.ENSP00000364550	9606.ENSP00000379339	0	0	0	0	0.346	0.06	0	0.136	0.422
LEF1	TLE2	9606.ENSP00000265165	9606.ENSP00000466542	0	0	0	0	0.045	0.474	0.5	0.316	0.805
MRPL24	PPIA	9606.ENSP00000354525	9606.ENSP00000419425	0	0	0	0	0.117	0.402	0	0	0.449
MRPL24	RPS29	9606.ENSP00000354525	9606.ENSP00000379339	0.091	0	0	0	0.598	0.507	0	0.204	0.837
NUP50	NUTF2	9606.ENSP00000345895	9606.ENSP00000219169	0	0	0	0	0.055	0	0	0.449	0.457
PTPN2	RMDN3	9606.ENSP00000311857	9606.ENSP00000260385	0	0	0	0	0.044	0	0	0.763	0.763
